# Supplementary material for: Insights into coastal microbial antibiotic resistome through a meta-transcriptomic approach in Yucatan
Source: Front Microbiol. 2022 Oct 17;13:972267. doi: 10.3389/fmicb.2022.972267 (PMC9618888; doi:10.3389/fmicb.2022.972267)
Supplement: Supplementary Table 1 — This table containing sequences annotated as antibiotic resistance genes (ARGs) in Palmar sample site, containing CARD IDs, ARO IDs, antibiotic classes, and mechanisms of action per line. [file Table_1.XLSX]

## Sheet: Progreso_tablaFinal_TPM_TMM_Set
TRINITY_ID	CARDID	AROID	UniID	KEGGID	Function	Organism	Pathway	Drug	Resistance_Mechanism	TMM_Progreso	TPM_Progreso
TRINITY_DN515632_c0_g1_i1	ADZ12699.1	ARO:3005091	Q5MZ53	syc:syc2477_d	Bicarbonate transport ATP-binding protein CmpD	Synechococcus sp. (strain ATCC 27144 / PCC 6301 / SAUG 1402/1)	02010|ABC transporters	aminoglycoside antibiotic	antibiotic efflux	0.578	883.83
TRINITY_DN516506_c0_g1_i5	AAV85982.1	ARO:3000535	P20429	bsu:BSU01430	DNA-directed RNA polymerase subunit alpha	Bacillus subtilis (strain 168)	03020|RNA polymerase	macrolide antibiotic	antibiotic efflux	0.334	391.65
TRINITY_DN510864_c1_g4_i2	BAD59497.1	ARO:3000501	C4KZQ4	eat:EAT1b_1641	DNA-directed RNA polymerase subunit beta	Exiguobacterium sp. (strain ATCC BAA-1283 / AT1b)	03020|RNA polymerase	peptide antibiotic;rifamycin antibiotic	antibiotic target alteration;antibiotic target replacement	0.34	128
TRINITY_DN511709_c3_g1_i2	AAC75429.1	ARO:3000833	Q54YZ9	ddi:DDB_G0277883	Hybrid signal transduction histidine kinase J	Dictyostelium discoideum	-	fluoroquinolone antibiotic;macrolide antibiotic;penam;tetracycline antibiotic	antibiotic efflux	0.685	117.94
TRINITY_DN517807_c0_g2_i1	ABA71733.1	ARO:3002972	P23630	bsu:BSU23380	Diaminopimelate decarboxylase	Bacillus subtilis (strain 168)	00300|Lysine biosynthesis;00470|D-Amino acid metabolism	glycopeptide antibiotic	antibiotic target alteration	0.167	110
TRINITY_DN508935_c3_g1_i4	AAV85982.1	ARO:3000535	Q58206	mja:MJ_0796	Uncharacterized ABC transporter ATP-binding protein MJ0796	Methanocaldococcus jannaschii (strain ATCC 43067 / DSM 2661 / JAL-1 / JCM 10045 / NBRC 100440)	-	macrolide antibiotic	antibiotic efflux	0.197	89.94
TRINITY_DN507104_c0_g1_i12	AAF01499.1	ARO:3000193	A4VHM7	psa:PST_0781	Elongation factor G	Pseudomonas stutzeri (strain A1501)	-	tetracycline antibiotic	antibiotic target protection	0.232	83
TRINITY_DN512227_c0_g1_i2	BAD59497.1	ARO:3000501	B1YGU3	esi:Exig_0089	DNA-directed RNA polymerase subunit beta'	Exiguobacterium sibiricum (strain DSM 17290 / CIP 109462 / JCM 13490 / 255-15)	03020|RNA polymerase	peptide antibiotic;rifamycin antibiotic	antibiotic target alteration;antibiotic target replacement	0.286	80.93
TRINITY_DN508575_c1_g1_i1	AAA20117.1	ARO:3000195	B1YGU6	esi:Exig_0092	30S ribosomal protein S7	Exiguobacterium sibiricum (strain DSM 17290 / CIP 109462 / JCM 13490 / 255-15)	03010|Ribosome	tetracycline antibiotic	antibiotic target protection	0.399	77.24
TRINITY_DN508057_c9_g1_i1	WP_041777404.1	ARO:3004480	C4KZQ4	eat:EAT1b_1641	DNA-directed RNA polymerase subunit beta	Exiguobacterium sp. (strain ATCC BAA-1283 / AT1b)	03020|RNA polymerase	peptide antibiotic;rifamycin antibiotic	antibiotic target alteration;antibiotic target replacement	0.328	77.08
TRINITY_DN508158_c0_g1_i2	AAF67494.2	ARO:3002522	P22520	-	Colicin V secretion/processing ATP-binding protein CvaB	Escherichia coli	-	aminocoumarin antibiotic	antibiotic efflux	0.113	76.81
TRINITY_DN511227_c2_g1_i2	AAF01499.1	ARO:3000193	C4KZQ0	eat:EAT1b_1637	Elongation factor G	Exiguobacterium sp. (strain ATCC BAA-1283 / AT1b)	-	tetracycline antibiotic	antibiotic target protection	0.369	72.84
TRINITY_DN504966_c3_g8_i2	AAC75429.1	ARO:3000833	O81122	mdm:103401284	Ethylene receptor	Malus domestica	04016|MAPK signaling pathway - plant;04075|Plant hormone signal transduction	fluoroquinolone antibiotic;macrolide antibiotic;penam;tetracycline antibiotic	antibiotic efflux	0.185	67.17
TRINITY_DN513634_c4_g1_i3	AAC75429.1	ARO:3000833	Q9SSY6	csv:101213479	Ethylene receptor 1	Cucumis sativus	04016|MAPK signaling pathway - plant;04075|Plant hormone signal transduction	fluoroquinolone antibiotic;macrolide antibiotic;penam;tetracycline antibiotic	antibiotic efflux	0.191	63.62
TRINITY_DN503193_c1_g1_i1	AAC75429.1	ARO:3000833	Q8D5Z6	vvu:VV2_0752	Autoinducer 2 sensor kinase/phosphatase LuxQ	Vibrio vulnificus (strain CMCP6)	02020|Two-component system;02024|Quorum sensing;05111|Biofilm formation - Vibrio cholerae	fluoroquinolone antibiotic;macrolide antibiotic;penam;tetracycline antibiotic	antibiotic efflux	0.137	62.15
TRINITY_DN507942_c1_g5_i1	AAG07594.1	ARO:3000808	P25197	sme:SMa0875	Nodulation protein NolG	Rhizobium meliloti (strain 1021)	-	disinfecting agents and antiseptics;fluoroquinolone antibiotic;tetracycline antibiotic	antibiotic efflux	0.107	59.15
TRINITY_DN506857_c3_g5_i1	NP_388442.1	ARO:3004476	P39115	bsu:BSU05610	Ribosome protection protein VmlR	Bacillus subtilis (strain 168)	02010|ABC transporters	lincosamide antibiotic;macrolide antibiotic;oxazolidinone antibiotic;phenicol antibiotic;pleuromutilin antibiotic;streptogramin antibiotic;tetracycline antibiotic	antibiotic target protection	0.101	58.89
TRINITY_DN505113_c13_g1_i1	AAK37618.1	ARO:3005008	Q00934	pae:PA4547	Response regulator protein PilR	Pseudomonas aeruginosa (strain ATCC 15692 / DSM 22644 / CIP 104116 / JCM 14847 / LMG 12228 / 1C / PRS 101 / PAO1)	02020|Two-component system	tetracycline antibiotic	antibiotic efflux	0.22	54.59
TRINITY_DN506430_c0_g1_i1	AAG06942.1	ARO:3002985	Q6AQ97	dps:DP0747	Methionyl-tRNA formyltransferase	Desulfotalea psychrophila (strain LSv54 / DSM 12343)	00670|One carbon pool by folate;00970|Aminoacyl-tRNA biosynthesis	peptide antibiotic	antibiotic target alteration	0.101	52.06
TRINITY_DN505113_c12_g1_i1	AAK37618.1	ARO:3005008	E1WAA4	sey:SL1344_2839	Formate hydrogenlyase transcriptional activator	Salmonella typhimurium (strain SL1344)	-	tetracycline antibiotic	antibiotic efflux	0.518	51.07
TRINITY_DN512023_c4_g6_i1	AAK37618.1	ARO:3005008	P0AFU5	ece:Z3830	Transcriptional regulatory protein QseF	Escherichia coli O157:H7	02020|Two-component system;02024|Quorum sensing	tetracycline antibiotic	antibiotic efflux	0.185	49.33
TRINITY_DN502389_c6_g2_i1	AAK37618.1	ARO:3005008	P26047	-	Signal-transduction and transcriptional-control protein	Clostridium beijerinckii	-	tetracycline antibiotic	antibiotic efflux	0.107	48.51
TRINITY_DN514535_c1_g1_i1	AAN28945	ARO:3003785	P70965	bsu:BSU36760	UDP-N-acetylglucosamine 1-carboxyvinyltransferase 1	Bacillus subtilis (strain 168)	00520|Amino sugar and nucleotide sugar metabolism;00550|Peptidoglycan biosynthesis	fosfomycin	antibiotic target alteration	0.197	47
TRINITY_DN507720_c9_g2_i2	APB03214.1	ARO:3003980	P94440	bsu:BSU08310	Linearmycin resistance ATP-binding protein LnrL	Bacillus subtilis (strain 168)	-	tetracycline antibiotic	antibiotic efflux	0.209	46.7
TRINITY_DN511875_c2_g1_i1	AAC75429.1	ARO:3000833	P0C0F6	xcc:XCC1856	Sensory/regulatory protein RpfC	Xanthomonas campestris pv. campestris (strain ATCC 33913 / DSM 3586 / NCPPB 528 / LMG 568 / P 25)	02020|Two-component system;02024|Quorum sensing	fluoroquinolone antibiotic;macrolide antibiotic;penam;tetracycline antibiotic	antibiotic efflux	0.089	44.67
TRINITY_DN508897_c9_g5_i3	AAK37618.1	ARO:3005008	Q06065	eco:b2220	Regulatory protein AtoC	Escherichia coli (strain K12)	02020|Two-component system	tetracycline antibiotic	antibiotic efflux	0.149	43.84
TRINITY_DN482007_c0_g1_i1	AAC16242.1	ARO:3005069	Q88G93	ppu:PP_3832	Translational regulator CsrA	Pseudomonas putida (strain ATCC 47054 / DSM 6125 / CFBP 8728 / NCIMB 11950 / KT2440)	02020|Two-component system;02025|Biofilm formation - Pseudomonas aeruginosa	diaminopyrimidine antibiotic;fluoroquinolone antibiotic;phenicol antibiotic	antibiotic efflux	0.685	42
TRINITY_DN506525_c4_g10_i1	AAC75429.1	ARO:3000833	Q54U87	ddi:DDB_G0280961	Hybrid signal transduction histidine kinase A	Dictyostelium discoideum	-	fluoroquinolone antibiotic;macrolide antibiotic;penam;tetracycline antibiotic	antibiotic efflux	0.119	41.83
TRINITY_DN507908_c8_g2_i1	AAV85982.1	ARO:3000535	O34979	bsu:BSU33270	Uncharacterized ABC transporter ATP-binding protein YvrO	Bacillus subtilis (strain 168)	-	macrolide antibiotic	antibiotic efflux	0.262	41.76
TRINITY_DN499366_c0_g1_i1	AAV85982.1	ARO:3000535	Q57855	mja:MJ_0412	Uncharacterized ABC transporter ATP-binding protein MJ0412	Methanocaldococcus jannaschii (strain ATCC 43067 / DSM 2661 / JAL-1 / JCM 10045 / NBRC 100440)	00920|Sulfur metabolism;02010|ABC transporters	macrolide antibiotic	antibiotic efflux	0.149	41.54
TRINITY_DN506745_c3_g1_i1	AAC74000.1	ARO:3003950	O07550	bsu:BSU09710	Probable multidrug resistance ABC transporter ATP-binding/permease protein YheI	Bacillus subtilis (strain 168)	02010|ABC transporters	nitroimidazole antibiotic	antibiotic efflux	0.066	40.48
TRINITY_DN513335_c1_g1_i9	AAV85982.1	ARO:3000535	Q31DV4	tcx:Tcr_2080	Phosphonates import ATP-binding protein PhnC	Hydrogenovibrio crunogenus (strain DSM 25203 / XCL-2)	02010|ABC transporters	macrolide antibiotic	antibiotic efflux	0.137	40.45
TRINITY_DN507321_c2_g1_i1	AAK37618.1	ARO:3005008	Q8D4F9	vvu:VV2_1342	Anaerobic nitric oxide reductase transcription regulator NorR	Vibrio vulnificus (strain CMCP6)	-	tetracycline antibiotic	antibiotic efflux	0.727	40.35
TRINITY_DN507578_c1_g3_i1	AAA99504.1	ARO:3002987	P22040	syn:sll0415	Uncharacterized ABC transporter ATP-binding protein sll0415	Synechocystis sp. (strain PCC 6803 / Kazusa)	-	peptide antibiotic	antibiotic efflux	0.083	40.01
TRINITY_DN507479_c0_g1_i1	AAC74000.1	ARO:3003950	P45082	hin:HI_1157	ATP-binding/permease protein CydD	Haemophilus influenzae (strain ATCC 51907 / DSM 11121 / KW20 / Rd)	02010|ABC transporters	nitroimidazole antibiotic	antibiotic efflux	0.131	40
TRINITY_DN511990_c1_g3_i2	ACX65640.1	ARO:3003907	Q2IIC5	ade:Adeh_1631	Dual-specificity RNA methyltransferase RlmN	Anaeromyxobacter dehalogenans (strain 2CP-C)	-	lincosamide antibiotic;oxazolidinone antibiotic;phenicol antibiotic;pleuromutilin antibiotic;streptogramin antibiotic	antibiotic target alteration	0.077	39.64
TRINITY_DN502632_c0_g2_i1	AAC16242.1	ARO:3005069	Q88G93	ppu:PP_3832	Translational regulator CsrA	Pseudomonas putida (strain ATCC 47054 / DSM 6125 / CFBP 8728 / NCIMB 11950 / KT2440)	02020|Two-component system;02025|Biofilm formation - Pseudomonas aeruginosa	diaminopyrimidine antibiotic;fluoroquinolone antibiotic;phenicol antibiotic	antibiotic efflux	0.28	39.47
TRINITY_DN512878_c3_g1_i1	ADZ12699.1	ARO:3005091	Q8ZLF4	stm:STM3554	sn-glycerol-3-phosphate import ATP-binding protein UgpC	Salmonella typhimurium (strain LT2 / SGSC1412 / ATCC 700720)	02010|ABC transporters	aminoglycoside antibiotic	antibiotic efflux	0.06	39.25
TRINITY_DN506857_c3_g4_i1	AAA99504.1	ARO:3002987	P54592	bsu:BSU09080	Uncharacterized ABC transporter ATP-binding protein YhcH	Bacillus subtilis (strain 168)	-	peptide antibiotic	antibiotic efflux	0.143	39.21
TRINITY_DN502723_c9_g2_i1	APB03219.1	ARO:3003986	P9WQK3	mtu:Rv2477c	Energy-dependent translational throttle protein EttA	Mycobacterium tuberculosis (strain ATCC 25618 / H37Rv)	-	pleuromutilin antibiotic	antibiotic efflux	0.095	39.17
TRINITY_DN516076_c6_g3_i5	AAA99504.1	ARO:3002987	P24137	bsu:BSU11470	Oligopeptide transport ATP-binding protein OppF	Bacillus subtilis (strain 168)	01501|beta-Lactam resistance;02010|ABC transporters;02024|Quorum sensing	peptide antibiotic	antibiotic efflux	0.131	38.83
TRINITY_DN509328_c6_g1_i2	AAC75429.1	ARO:3000833	Q54YZ9	ddi:DDB_G0277883	Hybrid signal transduction histidine kinase J	Dictyostelium discoideum	-	fluoroquinolone antibiotic;macrolide antibiotic;penam;tetracycline antibiotic	antibiotic efflux	0.083	38.07
TRINITY_DN498698_c0_g1_i1	CCP46065.1	ARO:3000816	P23620	pae:PA5360	Phosphate regulon transcriptional regulatory protein PhoB	Pseudomonas aeruginosa (strain ATCC 15692 / DSM 22644 / CIP 104116 / JCM 14847 / LMG 12228 / 1C / PRS 101 / PAO1)	02020|Two-component system	macrolide antibiotic;penam	antibiotic efflux	0.179	38.02
TRINITY_DN498033_c0_g1_i1	ALV80601.1	ARO:3003801	P96709	bsu:BSU05680	Uncharacterized MFS-type transporter YdgK	Bacillus subtilis (strain 168)	-	bicyclomycin	antibiotic efflux	0.411	37
TRINITY_DN507389_c4_g1_i1	AAA65954.1	ARO:3002931	Q45614	bsu:BSU40400	Sensor histidine kinase WalK	Bacillus subtilis (strain 168)	02020|Two-component system	glycopeptide antibiotic	antibiotic target alteration	0.155	36.75
TRINITY_DN511990_c1_g2_i1	BAH45481.1	ARO:3002815	A1TZP7	maq:Maqu_1124	Dual-specificity RNA methyltransferase RlmN	Marinobacter hydrocarbonoclasticus (strain ATCC 700491 / DSM 11845 / VT8)	-	lincosamide antibiotic;oxazolidinone antibiotic;phenicol antibiotic;pleuromutilin antibiotic;streptogramin antibiotic	antibiotic target alteration	0.083	36.73
TRINITY_DN507791_c5_g1_i2	AAA99504.1	ARO:3002987	Q9KDD8	bha:BH1275	Uridine kinase	Alkalihalobacillus halodurans (strain ATCC BAA-125 / DSM 18197 / FERM 7344 / JCM 9153 / C-125)	00240|Pyrimidine metabolism;01232|	peptide antibiotic	antibiotic efflux	0.077	36.72
TRINITY_DN506266_c10_g1_i1	AAC75429.1	ARO:3000833	Q54U87	ddi:DDB_G0280961	Hybrid signal transduction histidine kinase A	Dictyostelium discoideum	-	fluoroquinolone antibiotic;macrolide antibiotic;penam;tetracycline antibiotic	antibiotic efflux	0.101	36.58
TRINITY_DN509282_c5_g2_i1	AAC75429.1	ARO:3000833	Q54YZ9	ddi:DDB_G0277883	Hybrid signal transduction histidine kinase J	Dictyostelium discoideum	-	fluoroquinolone antibiotic;macrolide antibiotic;penam;tetracycline antibiotic	antibiotic efflux	0.113	35.9
TRINITY_DN492700_c1_g3_i1	AAC75429.1	ARO:3000833	Q87GU5	vpa:VPA1220	Autoinducer 2 sensor kinase/phosphatase LuxQ	Vibrio parahaemolyticus serotype O3:K6 (strain RIMD 2210633)	02020|Two-component system;02024|Quorum sensing;05111|Biofilm formation - Vibrio cholerae	fluoroquinolone antibiotic;macrolide antibiotic;penam;tetracycline antibiotic	antibiotic efflux	0.155	35.34
TRINITY_DN507818_c0_g5_i2	ACL82957.1	ARO:3002928	P13792	bsu:BSU29110	Alkaline phosphatase synthesis transcriptional regulatory protein PhoP	Bacillus subtilis (strain 168)	02020|Two-component system	glycopeptide antibiotic	antibiotic target alteration	0.095	35.33
TRINITY_DN509590_c11_g2_i1	AAK37618.1	ARO:3005008	Q06065	eco:b2220	Regulatory protein AtoC	Escherichia coli (strain K12)	02020|Two-component system	tetracycline antibiotic	antibiotic efflux	0.25	35.31
TRINITY_DN507604_c1_g5_i1	AAC74000.1	ARO:3003950	P33116	-	Subtilin transport ATP-binding protein SpaT	Bacillus subtilis	-	nitroimidazole antibiotic	antibiotic efflux	0.125	35.08
TRINITY_DN510474_c0_g1_i3	AAA65954.1	ARO:3002931	P35164	bsu:BSU23110	Sensor histidine kinase ResE	Bacillus subtilis (strain 168)	02020|Two-component system	glycopeptide antibiotic	antibiotic target alteration	0.161	33.67
TRINITY_DN501912_c12_g2_i1	AAA20117.1	ARO:3000195	Q2IK81	ade:Adeh_2292	Elongation factor G 2	Anaeromyxobacter dehalogenans (strain 2CP-C)	-	tetracycline antibiotic	antibiotic target protection	0.179	33.17
TRINITY_DN502723_c10_g1_i2	APB03219.1	ARO:3003986	P45127	hin:HI_1252	Energy-dependent translational throttle protein EttA	Haemophilus influenzae (strain ATCC 51907 / DSM 11121 / KW20 / Rd)	-	pleuromutilin antibiotic	antibiotic efflux	0.173	32.9
TRINITY_DN487740_c0_g1_i1	AAG06465.1	ARO:3005063	P48259	-	Probable transcriptional regulator ycf27	Cyanophora paradoxa	-	peptide antibiotic	antibiotic efflux;antibiotic target alteration	0.179	31.98
TRINITY_DN496416_c0_g1_i1	AAK37618.1	ARO:3005008	P26047	-	Signal-transduction and transcriptional-control protein	Clostridium beijerinckii	-	tetracycline antibiotic	antibiotic efflux	0.214	31.84
TRINITY_DN504751_c7_g1_i1	ACX92986.2	ARO:3002832	O05519	bsu:BSU05950	Putative ATP-binding protein YdiF	Bacillus subtilis (strain 168)	-	lincosamide antibiotic;macrolide antibiotic;oxazolidinone antibiotic;phenicol antibiotic;pleuromutilin antibiotic;streptogramin antibiotic;tetracycline antibiotic	antibiotic target protection	0.185	31.83
TRINITY_DN506580_c5_g1_i1	AAC75429.1	ARO:3000833	Q8D5Z6	vvu:VV2_0752	Autoinducer 2 sensor kinase/phosphatase LuxQ	Vibrio vulnificus (strain CMCP6)	02020|Two-component system;02024|Quorum sensing;05111|Biofilm formation - Vibrio cholerae	fluoroquinolone antibiotic;macrolide antibiotic;penam;tetracycline antibiotic	antibiotic efflux	0.25	31.14
TRINITY_DN501589_c1_g1_i1	AAK37618.1	ARO:3005008	P0AFU5	ece:Z3830	Transcriptional regulatory protein QseF	Escherichia coli O157:H7	02020|Two-component system;02024|Quorum sensing	tetracycline antibiotic	antibiotic efflux	1.108	31
TRINITY_DN513634_c5_g1_i1	AAC75429.1	ARO:3000833	P0C0F6	xcc:XCC1856	Sensory/regulatory protein RpfC	Xanthomonas campestris pv. campestris (strain ATCC 33913 / DSM 3586 / NCPPB 528 / LMG 568 / P 25)	02020|Two-component system;02024|Quorum sensing	fluoroquinolone antibiotic;macrolide antibiotic;penam;tetracycline antibiotic	antibiotic efflux	0.089	30.82
TRINITY_DN506524_c9_g1_i1	AAK37618.1	ARO:3005008	O53181	mtu:Rv2454c	2-oxoglutarate oxidoreductase subunit KorB	Mycobacterium tuberculosis (strain ATCC 25618 / H37Rv)	00010|Glycolysis / Gluconeogenesis;00020|Citrate cycle (TCA cycle);00620|Pyruvate metabolism;00650|Butanoate metabolism	tetracycline antibiotic	antibiotic efflux	0.083	30.7
TRINITY_DN500010_c0_g1_i1	APB03214.1	ARO:3003980	P94440	bsu:BSU08310	Linearmycin resistance ATP-binding protein LnrL	Bacillus subtilis (strain 168)	-	tetracycline antibiotic	antibiotic efflux	0.22	30.63
TRINITY_DN508851_c2_g3_i1	AAG07763.1	ARO:3003031	P25197	sme:SMa0875	Nodulation protein NolG	Rhizobium meliloti (strain 1021)	-	disinfecting agents and antiseptics;fluoroquinolone antibiotic;macrolide antibiotic;phenicol antibiotic;tetracycline antibiotic	antibiotic efflux	0.125	30.45
TRINITY_DN120128_c0_g1_i1	ABO40886.1	ARO:3004645	Q6FER7	aci:ACIAD0515	Thymidylate synthase	Acinetobacter baylyi (strain ATCC 33305 / BD413 / ADP1)	00240|Pyrimidine metabolism;00670|One carbon pool by folate;01232|	diaminopyrimidine antibiotic	antibiotic target replacement	0.101	30.43
TRINITY_DN512714_c0_g1_i1	AAN28945	ARO:3003785	Q03224	bsu:BSU37090	"Fructose-1,6-bisphosphatase class 2"	Bacillus subtilis (strain 168)	00010|Glycolysis / Gluconeogenesis;00030|Pentose phosphate pathway;00051|Fructose and mannose metabolism;00680|Methane metabolism	fosfomycin	antibiotic target alteration	0.066	30.27
TRINITY_DN506385_c8_g5_i1	AAK37618.1	ARO:3005008	P14375	eco:b4004	Transcriptional regulatory protein ZraR	Escherichia coli (strain K12)	02020|Two-component system	tetracycline antibiotic	antibiotic efflux	0.113	30.13
TRINITY_DN511181_c11_g3_i1	AAC75429.1	ARO:3000833	Q54YZ9	ddi:DDB_G0277883	Hybrid signal transduction histidine kinase J	Dictyostelium discoideum	-	fluoroquinolone antibiotic;macrolide antibiotic;penam;tetracycline antibiotic	antibiotic efflux	0.113	29.93
TRINITY_DN515804_c10_g2_i3	BAD59497.1	ARO:3000501	Q2II86	ade:Adeh_1592	DNA-directed RNA polymerase subunit beta	Anaeromyxobacter dehalogenans (strain 2CP-C)	03020|RNA polymerase	peptide antibiotic;rifamycin antibiotic	antibiotic target alteration;antibiotic target replacement	0.071	29.63
TRINITY_DN492114_c0_g1_i1	AAC75429.1	ARO:3000833	Q86CZ2	ddi:DDB_G0277887	Hybrid signal transduction histidine kinase K	Dictyostelium discoideum	-	fluoroquinolone antibiotic;macrolide antibiotic;penam;tetracycline antibiotic	antibiotic efflux	0.161	29.2
TRINITY_DN507720_c10_g1_i1	APB03214.1	ARO:3003980	P94440	bsu:BSU08310	Linearmycin resistance ATP-binding protein LnrL	Bacillus subtilis (strain 168)	-	tetracycline antibiotic	antibiotic efflux	0.06	29.06
TRINITY_DN507474_c3_g2_i2	AEY83581	ARO:3000510	Q3JC50	noc:Noc_1091	Valine--tRNA ligase	Nitrosococcus oceani (strain ATCC 19707 / BCRC 17464 / NCIMB 11848 / C-107)	00970|Aminoacyl-tRNA biosynthesis	mupirocin	antibiotic target alteration	0.071	28.95
TRINITY_DN504080_c3_g1_i1	AAC75429.1	ARO:3000833	Q9SSY6	csv:101213479	Ethylene receptor 1	Cucumis sativus	04016|MAPK signaling pathway - plant;04075|Plant hormone signal transduction	fluoroquinolone antibiotic;macrolide antibiotic;penam;tetracycline antibiotic	antibiotic efflux	0.066	28.86
TRINITY_DN499940_c0_g1_i2	AAK37618.1	ARO:3005008	Q06065	eco:b2220	Regulatory protein AtoC	Escherichia coli (strain K12)	02020|Two-component system	tetracycline antibiotic	antibiotic efflux	0.071	28.64
TRINITY_DN368682_c0_g1_i1	AAG06942.1	ARO:3002985	B4ETL7	pmr:PMI1045	Bifunctional polymyxin resistance protein ArnA	Proteus mirabilis (strain HI4320)	00520|Amino sugar and nucleotide sugar metabolism;01503|Cationic antimicrobial peptide (CAMP) resistance	peptide antibiotic	antibiotic target alteration	0.125	28.39
TRINITY_DN497797_c3_g1_i1	AAF01499.1	ARO:3000193	O66428	aae:aq_001	Elongation factor G	Aquifex aeolicus (strain VF5)	-	tetracycline antibiotic	antibiotic target protection	0.167	28.33
TRINITY_DN511520_c7_g1_i3	AAK37618.1	ARO:3005008	P12626	-	Nitrogen fixation protein AnfA	Azotobacter vinelandii	-	tetracycline antibiotic	antibiotic efflux	0.203	28.24
TRINITY_DN506401_c0_g1_i1	AIA08936.1	ARO:3000444	O29548	afu:AF_0710	Probable phosphoenolpyruvate synthase	Archaeoglobus fulgidus (strain ATCC 49558 / DSM 4304 / JCM 9628 / NBRC 100126 / VC-16)	00010|Glycolysis / Gluconeogenesis;00620|Pyruvate metabolism;00680|Methane metabolism;00720|Carbon fixation pathways in prokaryotes	rifamycin antibiotic	antibiotic inactivation	0.077	28.18
TRINITY_DN494309_c0_g1_i1	AAK37618.1	ARO:3005008	P12627	-	Nitrogen fixation protein VnfA	Azotobacter vinelandii	-	tetracycline antibiotic	antibiotic efflux	0.274	28
TRINITY_DN495969_c0_g1_i1	AAC75429.1	ARO:3000833	P0AEC5	eco:b2786	Signal transduction histidine-protein kinase BarA	Escherichia coli (strain K12)	02020|Two-component system;02026|Biofilm formation - Escherichia coli	fluoroquinolone antibiotic;macrolide antibiotic;penam;tetracycline antibiotic	antibiotic efflux	0.107	28
TRINITY_DN508911_c0_g1_i1	AAR84672.1	ARO:3002925	O32193	bsu:BSU33020	Sensor histidine kinase CssS	Bacillus subtilis (strain 168)	02020|Two-component system	glycopeptide antibiotic	antibiotic target alteration	0.083	28
TRINITY_DN498599_c0_g1_i1	ANZ79241.1	ARO:3004036	O31708	bsu:BSU14330	Uncharacterized ABC transporter ATP-binding protein YknV	Bacillus subtilis (strain 168)	02010|ABC transporters	tetracycline antibiotic	antibiotic efflux	0.06	27.77
TRINITY_DN512337_c14_g1_i1	AAK37618.1	ARO:3005008	P71229	eco:b2491	DNA-binding transcriptional activator HyfR	Escherichia coli (strain K12)	-	tetracycline antibiotic	antibiotic efflux	0.071	27.45
TRINITY_DN504565_c1_g2_i1	ADZ12699.1	ARO:3005091	P42065	bsu:BSU11370	Oligopeptide transport ATP-binding protein AppF	Bacillus subtilis (strain 168)	02024|Quorum sensing	aminoglycoside antibiotic	antibiotic efflux	0.167	27.21
TRINITY_DN507184_c4_g3_i2	APB03219.1	ARO:3003986	P12622	-	ATP-binding protein ChvD (Fragment)	Rhizobium radiobacter	-	pleuromutilin antibiotic	antibiotic efflux	0.351	27.15
TRINITY_DN506293_c10_g1_i1	AAK37618.1	ARO:3005008	P14375	eco:b4004	Transcriptional regulatory protein ZraR	Escherichia coli (strain K12)	02020|Two-component system	tetracycline antibiotic	antibiotic efflux	0.119	26.51
TRINITY_DN442843_c0_g1_i1	AAK37618.1	ARO:3005008	O87455	vco:VC0395_1095	Regulatory protein LuxO	Vibrio cholerae serotype O1 (strain ATCC 39541 / Classical Ogawa 395 / O395)	-	tetracycline antibiotic	antibiotic efflux	0.894	26.02
TRINITY_DN508036_c13_g2_i1	AAK37618.1	ARO:3005008	Q06065	eco:b2220	Regulatory protein AtoC	Escherichia coli (strain K12)	02020|Two-component system	tetracycline antibiotic	antibiotic efflux	0.119	25.7
TRINITY_DN511106_c8_g2_i2	AAA20117.1	ARO:3000195	A5D3X6	pth:PTH_0873	Elongation factor 4	Pelotomaculum thermopropionicum (strain DSM 13744 / JCM 10971 / SI)	-	tetracycline antibiotic	antibiotic target protection	0.131	24.75
TRINITY_DN507609_c8_g1_i1	AAV85982.1	ARO:3000535	Q57855	mja:MJ_0412	Uncharacterized ABC transporter ATP-binding protein MJ0412	Methanocaldococcus jannaschii (strain ATCC 43067 / DSM 2661 / JAL-1 / JCM 10045 / NBRC 100440)	00920|Sulfur metabolism;02010|ABC transporters	macrolide antibiotic	antibiotic efflux	0.071	24.6
TRINITY_DN504576_c0_g2_i1	APB03222.1	ARO:3003992	Q55905	syn:slr0301	Phosphoenolpyruvate synthase	Synechocystis sp. (strain PCC 6803 / Kazusa)	00010|Glycolysis / Gluconeogenesis;00620|Pyruvate metabolism;00680|Methane metabolism	rifamycin antibiotic	antibiotic inactivation	0.119	24.58
TRINITY_DN501363_c2_g1_i1	APB03222.1	ARO:3003992	Q55905	syn:slr0301	Phosphoenolpyruvate synthase	Synechocystis sp. (strain PCC 6803 / Kazusa)	00010|Glycolysis / Gluconeogenesis;00620|Pyruvate metabolism;00680|Methane metabolism	rifamycin antibiotic	antibiotic inactivation	0.113	24.58
TRINITY_DN505680_c18_g1_i2	AAK37618.1	ARO:3005008	Q8Z333	sty:STY3711	Transcriptional regulatory protein ZraR	Salmonella typhi	02020|Two-component system	tetracycline antibiotic	antibiotic efflux	0.25	24.53
TRINITY_DN510648_c2_g1_i1	AAK37618.1	ARO:3005008	Q06065	eco:b2220	Regulatory protein AtoC	Escherichia coli (strain K12)	02020|Two-component system	tetracycline antibiotic	antibiotic efflux	0.363	24.4
TRINITY_DN506969_c9_g4_i1	CAC14595.1	ARO:3003056	D3V7P4	xbo:XBJ1_2732	Multidrug resistance protein MdtC	Xenorhabdus bovienii (strain SS-2004)	02020|Two-component system	fluoroquinolone antibiotic;macrolide antibiotic;phenicol antibiotic;tetracycline antibiotic	antibiotic efflux	0.077	24.3
TRINITY_DN513335_c1_g1_i1	AAV85982.1	ARO:3000535	Q31DV4	tcx:Tcr_2080	Phosphonates import ATP-binding protein PhnC	Hydrogenovibrio crunogenus (strain DSM 25203 / XCL-2)	02010|ABC transporters	macrolide antibiotic	antibiotic efflux	0.083	24.21
TRINITY_DN505007_c1_g1_i1	AAD51347.1	ARO:3003067	Q4L8M0	sha:SH0696	Heme sensor protein HssS	Staphylococcus haemolyticus (strain JCSC1435)	-	aminoglycoside antibiotic;cephalosporin;cephamycin;penam	antibiotic efflux	0.066	24.11
TRINITY_DN507853_c10_g5_i1	AAK37618.1	ARO:3005008	Q06065	eco:b2220	Regulatory protein AtoC	Escherichia coli (strain K12)	02020|Two-component system	tetracycline antibiotic	antibiotic efflux	0.435	24
TRINITY_DN309623_c0_g1_i1	AAG06942.1	ARO:3002985	Q8NBZ7	hsa:80146	UDP-glucuronic acid decarboxylase 1	Homo sapiens	00520|Amino sugar and nucleotide sugar metabolism	peptide antibiotic	antibiotic target alteration	0.107	23.98
TRINITY_DN507874_c8_g1_i1	AAK37618.1	ARO:3005008	P29267	reh:PHG019	Hydrogenase transcriptional regulatory protein HoxA	Cupriavidus necator (strain ATCC 17699 / DSM 428 / KCTC 22496 / NCIMB 10442 / H16 / Stanier 337)	02020|Two-component system	tetracycline antibiotic	antibiotic efflux	0.191	23.76
TRINITY_DN502504_c6_g11_i1	AKA86814	ARO:3003746	P0A9U3	eco:b0820	Probable ATP-binding protein YbiT	Escherichia coli (strain K12)	-	lincosamide antibiotic;macrolide antibiotic;oxazolidinone antibiotic;phenicol antibiotic;pleuromutilin antibiotic;streptogramin antibiotic;tetracycline antibiotic	antibiotic target protection	0.095	23.67
TRINITY_DN501339_c2_g2_i1	AAC75429.1	ARO:3000833	Q5A599	cal:CAALFM_C702800WA	Histidine protein kinase NIK1	Candida albicans (strain SC5314 / ATCC MYA-2876)	-	fluoroquinolone antibiotic;macrolide antibiotic;penam;tetracycline antibiotic	antibiotic efflux	0.071	23.45
TRINITY_DN506722_c3_g4_i1	BAA15934.1	ARO:3000829	A0QR01	msm:MSMEG_0936	Signal-transduction histidine kinase SenX3	Mycolicibacterium smegmatis (strain ATCC 700084 / mc(2)155)	02020|Two-component system	aminocoumarin antibiotic;aminoglycoside antibiotic	antibiotic efflux	0.077	22.72
TRINITY_DN502501_c7_g1_i1	AAV85982.1	ARO:3000535	Q5P6D5	eba:ebA1848	Macrolide export ATP-binding/permease protein MacB	Aromatoleum aromaticum (strain EbN1)	02010|ABC transporters	macrolide antibiotic	antibiotic efflux	0.077	22.54
TRINITY_DN486148_c0_g1_i1	ALH22601.1	ARO:3000620	P30864	eco:b0208	Uncharacterized HTH-type transcriptional regulator YafC	Escherichia coli (strain K12)	-	fluoroquinolone antibiotic;tetracycline antibiotic	antibiotic efflux	0.095	22.1
TRINITY_DN510983_c12_g1_i2	AKA86814	ARO:3003746	P63389	eco:b3352	Probable ATP-binding protein YheS	Escherichia coli (strain K12)	-	lincosamide antibiotic;macrolide antibiotic;oxazolidinone antibiotic;phenicol antibiotic;pleuromutilin antibiotic;streptogramin antibiotic;tetracycline antibiotic	antibiotic target protection	0.113	22.08
TRINITY_DN507341_c5_g1_i1	AAK37618.1	ARO:3005008	Q8X613	ece:Z5580	Transcriptional regulatory protein ZraR	Escherichia coli O157:H7	02020|Two-component system	tetracycline antibiotic	antibiotic efflux	0.28	22
TRINITY_DN507751_c12_g2_i1	AAK37618.1	ARO:3005008	P0AFU5	ece:Z3830	Transcriptional regulatory protein QseF	Escherichia coli O157:H7	02020|Two-component system;02024|Quorum sensing	tetracycline antibiotic	antibiotic efflux	0.161	21.75
TRINITY_DN466813_c0_g1_i1	AAA99504.1	ARO:3002987	P94374	bsu:BSU38660	Uncharacterized ABC transporter ATP-binding protein YxlF	Bacillus subtilis (strain 168)	-	peptide antibiotic	antibiotic efflux	0.185	21.72
TRINITY_DN506681_c7_g7_i1	AAC75429.1	ARO:3000833	Q9HUI3	-	Sensor histidine kinase AruS	Pseudomonas aeruginosa (strain ATCC 15692 / DSM 22644 / CIP 104116 / JCM 14847 / LMG 12228 / 1C / PRS 101 / PAO1)	-	fluoroquinolone antibiotic;macrolide antibiotic;penam;tetracycline antibiotic	antibiotic efflux	0.113	21.69
TRINITY_DN506484_c0_g1_i2	AAC75429.1	ARO:3000833	Q86CZ2	ddi:DDB_G0277887	Hybrid signal transduction histidine kinase K	Dictyostelium discoideum	-	fluoroquinolone antibiotic;macrolide antibiotic;penam;tetracycline antibiotic	antibiotic efflux	0.042	21.57
TRINITY_DN466934_c0_g1_i1	AHA41499.1	ARO:3002948	Q9P7P8	spo:SPAC186.07c	2-hydroxyacid dehydrogenase homolog 1	Schizosaccharomyces pombe (strain 972 / ATCC 24843)	-	glycopeptide antibiotic	antibiotic target alteration	0.191	21.52
TRINITY_DN500306_c6_g2_i1	WP_104671188.1	ARO:3003948	Q8FDZ8	ecc:c3573	Alpha-hemolysin translocation ATP-binding protein HlyB	Escherichia coli O6:H1 (strain CFT073 / ATCC 700928 / UPEC)	02010|ABC transporters;03070|Bacterial secretion system	fluoroquinolone antibiotic;macrolide antibiotic;rifamycin antibiotic	antibiotic efflux	0.077	21.3
TRINITY_DN511875_c3_g2_i1	AAC75429.1	ARO:3000833	Q86CZ2	ddi:DDB_G0277887	Hybrid signal transduction histidine kinase K	Dictyostelium discoideum	-	fluoroquinolone antibiotic;macrolide antibiotic;penam;tetracycline antibiotic	antibiotic efflux	0.113	21.19
TRINITY_DN498310_c0_g1_i1	AKA86814	ARO:3003746	O05519	bsu:BSU05950	Putative ATP-binding protein YdiF	Bacillus subtilis (strain 168)	-	lincosamide antibiotic;macrolide antibiotic;oxazolidinone antibiotic;phenicol antibiotic;pleuromutilin antibiotic;streptogramin antibiotic;tetracycline antibiotic	antibiotic target protection	0.101	21.05
TRINITY_DN499179_c0_g1_i1	AAK37618.1	ARO:3005008	P0AFU5	ece:Z3830	Transcriptional regulatory protein QseF	Escherichia coli O157:H7	02020|Two-component system;02024|Quorum sensing	tetracycline antibiotic	antibiotic efflux	0.095	21.05
TRINITY_DN510421_c6_g2_i1	AAV85982.1	ARO:3000535	Q1AS06	rxy:Rxyl_2912	Spermidine/putrescine import ATP-binding protein PotA	Rubrobacter xylanophilus (strain DSM 9941 / NBRC 16129 / PRD-1)	02010|ABC transporters	macrolide antibiotic	antibiotic efflux	0.137	21
TRINITY_DN501924_c0_g2_i1	WP_000949574.1	ARO:3005348	Q9RAM7	mfa:Mfla_0906	Thymidylate synthase	Methylobacillus flagellatus (strain KT / ATCC 51484 / DSM 6875)	00240|Pyrimidine metabolism;00670|One carbon pool by folate;01232|	diaminopyrimidine antibiotic	antibiotic target replacement	0.095	20.92
TRINITY_DN507184_c4_g3_i3	APB03219.1	ARO:3003986	P45127	hin:HI_1252	Energy-dependent translational throttle protein EttA	Haemophilus influenzae (strain ATCC 51907 / DSM 11121 / KW20 / Rd)	-	pleuromutilin antibiotic	antibiotic efflux	0.077	20.86
TRINITY_DN510446_c10_g7_i1	AAK37618.1	ARO:3005008	Q06065	eco:b2220	Regulatory protein AtoC	Escherichia coli (strain K12)	02020|Two-component system	tetracycline antibiotic	antibiotic efflux	0.232	20.37
TRINITY_DN504430_c0_g1_i1	ABA71731.1	ARO:3002909	Q748D8	gsu:GSU3066	D-alanine--D-alanine ligase	Geobacter sulfurreducens (strain ATCC 51573 / DSM 12127 / PCA)	00470|D-Amino acid metabolism;00550|Peptidoglycan biosynthesis;01502|Vancomycin resistance	glycopeptide antibiotic	antibiotic target alteration	0.066	20.25
TRINITY_DN455827_c0_g1_i1	BAE06006.1	ARO:3003705	P25197	sme:SMa0875	Nodulation protein NolG	Rhizobium meliloti (strain 1021)	-	phenicol antibiotic	antibiotic efflux	0.095	20.12
TRINITY_DN311913_c0_g1_i2	AAG05188.1	ARO:3005068	Q9F868	msm:MSMEG_0937	Sensory transduction protein RegX3	Mycolicibacterium smegmatis (strain ATCC 700084 / mc(2)155)	02020|Two-component system	aminoglycoside antibiotic;carbapenem;cephalosporin;cephamycin;disinfecting agents and antiseptics;fluoroquinolone antibiotic;macrolide antibiotic;monobactam;penam;penem;phenicol antibiotic;tetracycline antibiotic	antibiotic efflux;reduced permeability to antibiotic	0.083	20.11
TRINITY_DN499680_c0_g1_i1	ADZ12699.1	ARO:3005091	P94360	bsu:BSU38810	Oligosaccharides import ATP-binding protein MsmX	Bacillus subtilis (strain 168)	02010|ABC transporters	aminoglycoside antibiotic	antibiotic efflux	0.101	20
TRINITY_DN503154_c0_g1_i1	AEY83581	ARO:3000510	Q747X9	gsu:GSU3136	Isoleucine--tRNA ligase	Geobacter sulfurreducens (strain ATCC 51573 / DSM 12127 / PCA)	00970|Aminoacyl-tRNA biosynthesis	mupirocin	antibiotic target alteration	0.066	19.89
TRINITY_DN505113_c14_g1_i1	AAK37618.1	ARO:3005008	P38035	eco:b3422	Transcriptional regulatory protein RtcR	Escherichia coli (strain K12)	-	tetracycline antibiotic	antibiotic efflux	0.131	19.66
TRINITY_DN468528_c0_g1_i1	AEY83581	ARO:3000510	Q47NK0	tfu:Tfu_1936	Valine--tRNA ligase	Thermobifida fusca (strain YX)	00970|Aminoacyl-tRNA biosynthesis	mupirocin	antibiotic target alteration	0.125	19.63
TRINITY_DN498514_c0_g1_i1	AAC73788.1	ARO:3003841	P21866	eco:b0694	KDP operon transcriptional regulatory protein KdpE	Escherichia coli (strain K12)	02020|Two-component system;02024|Quorum sensing	aminoglycoside antibiotic	antibiotic efflux	0.071	19.6
TRINITY_DN506286_c15_g1_i1	AAA99504.1	ARO:3002987	P94374	bsu:BSU38660	Uncharacterized ABC transporter ATP-binding protein YxlF	Bacillus subtilis (strain 168)	-	peptide antibiotic	antibiotic efflux	0.119	19.51
TRINITY_DN508544_c0_g1_i1	AAK37618.1	ARO:3005008	P0AFB8	eco:b3868	DNA-binding transcriptional regulator NtrC	Escherichia coli (strain K12)	02020|Two-component system	tetracycline antibiotic	antibiotic efflux	0.22	19.25
TRINITY_DN483928_c0_g1_i1	APB03214.1	ARO:3003980	P0A9U2	sfl:SF0744	Probable multidrug ABC transporter ATP-binding protein YbhF	Shigella flexneri	-	tetracycline antibiotic	antibiotic efflux	0.089	19.15
TRINITY_DN490143_c0_g1_i1	AAK37618.1	ARO:3005008	Q06065	eco:b2220	Regulatory protein AtoC	Escherichia coli (strain K12)	02020|Two-component system	tetracycline antibiotic	antibiotic efflux	0.125	19.11
TRINITY_DN505796_c11_g1_i1	ADZ12699.1	ARO:3005091	P21629	pae:PA1071	High-affinity branched-chain amino acid transport ATP-binding protein BraF	Pseudomonas aeruginosa (strain ATCC 15692 / DSM 22644 / CIP 104116 / JCM 14847 / LMG 12228 / 1C / PRS 101 / PAO1)	02010|ABC transporters;02024|Quorum sensing	aminoglycoside antibiotic	antibiotic efflux	0.095	19.02
TRINITY_DN508611_c6_g4_i3	BAD59497.1	ARO:3000501	B4UDT2	ank:AnaeK_2271	DNA-directed RNA polymerase subunit beta	Anaeromyxobacter sp. (strain K)	03020|RNA polymerase	peptide antibiotic;rifamycin antibiotic	antibiotic target alteration;antibiotic target replacement	0.214	19
TRINITY_DN485965_c0_g1_i1	BAE77933.1	ARO:3000518	P9WMH3	mtu:Rv3676	CRP-like cAMP-activated global transcriptional regulator	Mycobacterium tuberculosis (strain ATCC 25618 / H37Rv)	02020|Two-component system;02024|Quorum sensing	fluoroquinolone antibiotic;macrolide antibiotic;penam	antibiotic efflux	0.179	19
TRINITY_DN506138_c9_g7_i1	AAK37618.1	ARO:3005008	Q00934	pae:PA4547	Response regulator protein PilR	Pseudomonas aeruginosa (strain ATCC 15692 / DSM 22644 / CIP 104116 / JCM 14847 / LMG 12228 / 1C / PRS 101 / PAO1)	02020|Two-component system	tetracycline antibiotic	antibiotic efflux	0.203	18.87
TRINITY_DN506293_c11_g1_i1	AAK37618.1	ARO:3005008	Q9APD9	-	Transcriptional regulatory protein ZraR	Klebsiella oxytoca	-	tetracycline antibiotic	antibiotic efflux	0.143	18.86
TRINITY_DN476591_c0_g1_i1	ADZ12699.1	ARO:3005091	Q8FV85	bms:BRA0961	Methionine import ATP-binding protein MetN	Brucella suis biovar 1 (strain 1330)	02010|ABC transporters	aminoglycoside antibiotic	antibiotic efflux	0.095	18.4
TRINITY_DN494815_c0_g1_i1	AAV85982.1	ARO:3000535	O34979	bsu:BSU33270	Uncharacterized ABC transporter ATP-binding protein YvrO	Bacillus subtilis (strain 168)	-	macrolide antibiotic	antibiotic efflux	0.149	18.36
TRINITY_DN505106_c7_g1_i1	AAK37618.1	ARO:3005008	Q06065	eco:b2220	Regulatory protein AtoC	Escherichia coli (strain K12)	02020|Two-component system	tetracycline antibiotic	antibiotic efflux	0.125	18.19
TRINITY_DN506021_c0_g1_i1	AAX14802.1	ARO:3000781	Q48815	-	Protein HelA	Legionella pneumophila	-	carbapenem;cephalosporin;diaminopyrimidine antibiotic;fluoroquinolone antibiotic;lincosamide antibiotic;macrolide antibiotic;penem;phenicol antibiotic;rifamycin antibiotic;tetracycline antibiotic	antibiotic efflux	0.054	18.05
TRINITY_DN507853_c10_g6_i1	AAK37618.1	ARO:3005008	O87455	vco:VC0395_1095	Regulatory protein LuxO	Vibrio cholerae serotype O1 (strain ATCC 39541 / Classical Ogawa 395 / O395)	-	tetracycline antibiotic	antibiotic efflux	0.757	18
TRINITY_DN515117_c2_g9_i1	APB03222.1	ARO:3003992	Q02KR1	pau:PA14_41670	Phosphoenolpyruvate synthase	Pseudomonas aeruginosa (strain UCBPP-PA14)	00010|Glycolysis / Gluconeogenesis;00620|Pyruvate metabolism;00680|Methane metabolism	rifamycin antibiotic	antibiotic inactivation	0.149	18
TRINITY_DN511233_c13_g4_i1	AAK37618.1	ARO:3005008	P0AFU5	ece:Z3830	Transcriptional regulatory protein QseF	Escherichia coli O157:H7	02020|Two-component system;02024|Quorum sensing	tetracycline antibiotic	antibiotic efflux	0.071	17.95
TRINITY_DN504565_c1_g1_i1	ADZ12699.1	ARO:3005091	P42065	bsu:BSU11370	Oligopeptide transport ATP-binding protein AppF	Bacillus subtilis (strain 168)	02024|Quorum sensing	aminoglycoside antibiotic	antibiotic efflux	0.077	17.79
TRINITY_DN511332_c12_g8_i1	AAK37618.1	ARO:3005008	P27713	-	Nif-specific regulatory protein	Herbaspirillum seropedicae	-	tetracycline antibiotic	antibiotic efflux	0.083	17.75
TRINITY_DN507874_c10_g11_i1	AAK37618.1	ARO:3005008	Q9APD9	-	Transcriptional regulatory protein ZraR	Klebsiella oxytoca	-	tetracycline antibiotic	antibiotic efflux	0.101	17.7
TRINITY_DN503893_c2_g6_i1	CAA37477.1	ARO:3002891	O25225	hpy:HP_0480	50S ribosomal subunit assembly factor BipA	Helicobacter pylori (strain ATCC 700392 / 26695)	-	tetracycline antibiotic	antibiotic target protection	0.143	17.54
TRINITY_DN508214_c4_g1_i1	AAK37618.1	ARO:3005008	P27713	-	Nif-specific regulatory protein	Herbaspirillum seropedicae	-	tetracycline antibiotic	antibiotic efflux	0.387	17.4
TRINITY_DN502819_c0_g2_i2	AAB58161.1	ARO:3003010	Q8FWV9	bms:BRA0334	Efflux pump membrane transporter BepG	Brucella suis biovar 1 (strain 1330)	-	aminoglycoside antibiotic;fluoroquinolone antibiotic	antibiotic efflux	0.095	17.24
TRINITY_DN503430_c0_g1_i1	BAA15934.1	ARO:3000829	A0QR01	msm:MSMEG_0936	Signal-transduction histidine kinase SenX3	Mycolicibacterium smegmatis (strain ATCC 700084 / mc(2)155)	02020|Two-component system	aminocoumarin antibiotic;aminoglycoside antibiotic	antibiotic efflux	0.095	17.17
TRINITY_DN511194_c2_g3_i2	AAK37618.1	ARO:3005008	Q06065	eco:b2220	Regulatory protein AtoC	Escherichia coli (strain K12)	02020|Two-component system	tetracycline antibiotic	antibiotic efflux	0.083	17.14
TRINITY_DN509590_c11_g2_i4	AAK37618.1	ARO:3005008	Q00934	pae:PA4547	Response regulator protein PilR	Pseudomonas aeruginosa (strain ATCC 15692 / DSM 22644 / CIP 104116 / JCM 14847 / LMG 12228 / 1C / PRS 101 / PAO1)	02020|Two-component system	tetracycline antibiotic	antibiotic efflux	0.489	17.07
TRINITY_DN511233_c13_g1_i1	AAK37618.1	ARO:3005008	O87455	vco:VC0395_1095	Regulatory protein LuxO	Vibrio cholerae serotype O1 (strain ATCC 39541 / Classical Ogawa 395 / O395)	-	tetracycline antibiotic	antibiotic efflux	1.06	17
TRINITY_DN504597_c6_g3_i1	AAC16242.1	ARO:3005069	A4VJB4	psa:PST_1370	Aspartate kinase Ask_LysC	Pseudomonas stutzeri (strain A1501)	"00260|Glycine, serine and threonine metabolism;00261|Monobactam biosynthesis;00270|Cysteine and methionine metabolism;00300|Lysine biosynthesis"	diaminopyrimidine antibiotic;fluoroquinolone antibiotic;phenicol antibiotic	antibiotic efflux	0.095	17
TRINITY_DN493621_c0_g1_i1	BAA11236.1	ARO:3000206	Q9RQ30	-	Fatty acid resistance protein FarA	Neisseria gonorrhoeae	-	tetracycline antibiotic	antibiotic efflux	0.089	16.93
TRINITY_DN509282_c1_g1_i1	AAC75429.1	ARO:3000833	Q8D5Z6	vvu:VV2_0752	Autoinducer 2 sensor kinase/phosphatase LuxQ	Vibrio vulnificus (strain CMCP6)	02020|Two-component system;02024|Quorum sensing;05111|Biofilm formation - Vibrio cholerae	fluoroquinolone antibiotic;macrolide antibiotic;penam;tetracycline antibiotic	antibiotic efflux	0.125	16.6
TRINITY_DN412095_c0_g1_i1	ABO40886.1	ARO:3004645	Q89G35	bja:bll6512	Thymidylate synthase	Bradyrhizobium diazoefficiens (strain JCM 10833 / BCRC 13528 / IAM 13628 / NBRC 14792 / USDA 110)	00240|Pyrimidine metabolism;00670|One carbon pool by folate;01232|	diaminopyrimidine antibiotic	antibiotic target replacement	0.107	16.52
TRINITY_DN505090_c2_g2_i1	AAC77110.1	ARO:3004290	O31773	bsu:BSU16950	Putative penicillin-binding protein PbpX	Bacillus subtilis (strain 168)	-	cephalosporin;penam	antibiotic inactivation	0.06	16.4
TRINITY_DN510178_c12_g6_i1	AAA99504.1	ARO:3002987	Q58429	mja:MJ_1023	Uncharacterized ABC transporter ATP-binding protein MJ1023	Methanocaldococcus jannaschii (strain ATCC 43067 / DSM 2661 / JAL-1 / JCM 10045 / NBRC 100440)	-	peptide antibiotic	antibiotic efflux	0.054	16.32
TRINITY_DN508285_c8_g5_i1	AAK37618.1	ARO:3005008	Q06065	eco:b2220	Regulatory protein AtoC	Escherichia coli (strain K12)	02020|Two-component system	tetracycline antibiotic	antibiotic efflux	0.107	16.23
TRINITY_DN496983_c0_g1_i1	AAA23033.2	ARO:3000190	Q8EX19	mpe:MYPE310	Elongation factor G	Mycoplasma penetrans (strain HF-2)	-	tetracycline antibiotic	antibiotic target protection	0.089	16.13
TRINITY_DN508484_c9_g1_i1	AAA65954.1	ARO:3002931	Q9RDT3	-	Sensor protein kinase WalK (Fragment)	Staphylococcus aureus	-	glycopeptide antibiotic	antibiotic target alteration	0.066	16.12
TRINITY_DN513494_c8_g2_i1	BAD59497.1	ARO:3000501	Q39Y13	gme:Gmet_0619	DNA-directed RNA polymerase subunit beta	Geobacter metallireducens (strain ATCC 53774 / DSM 7210 / GS-15)	03020|RNA polymerase	peptide antibiotic;rifamycin antibiotic	antibiotic target alteration;antibiotic target replacement	0.161	16.09
TRINITY_DN504597_c6_g2_i2	AAC16242.1	ARO:3005069	P69921	pst:PSPTO_1844	Translational regulator CsrA 2	Pseudomonas syringae pv. tomato (strain ATCC BAA-871 / DC3000)	02020|Two-component system;02025|Biofilm formation - Pseudomonas aeruginosa	diaminopyrimidine antibiotic;fluoroquinolone antibiotic;phenicol antibiotic	antibiotic efflux	0.22	16
TRINITY_DN499711_c1_g1_i1	AEY83581	ARO:3000510	B1YIS7	esi:Exig_1951	Isoleucine--tRNA ligase	Exiguobacterium sibiricum (strain DSM 17290 / CIP 109462 / JCM 13490 / 255-15)	00970|Aminoacyl-tRNA biosynthesis	mupirocin	antibiotic target alteration	0.131	16
TRINITY_DN503636_c0_g1_i3	BAE85478.1	ARO:3003728	P37478	bsu:BSU40410	Transcriptional regulatory protein WalR	Bacillus subtilis (strain 168)	02020|Two-component system	glycopeptide antibiotic	antibiotic target alteration	0.095	16
TRINITY_DN463041_c0_g1_i2	AAC75136.1	ARO:3000793	C6CAI2	dda:Dd703_2703	Multidrug resistance protein MdtB	Dickeya paradisiaca (strain Ech703)	02020|Two-component system	aminocoumarin antibiotic	antibiotic efflux	0.113	15.87
TRINITY_DN450034_c0_g1_i1	AIA08936.1	ARO:3000444	O27190	mth:MTH_1118	Probable phosphoenolpyruvate synthase	Methanothermobacter thermautotrophicus (strain ATCC 29096 / DSM 1053 / JCM 10044 / NBRC 100330 / Delta H)	00010|Glycolysis / Gluconeogenesis;00620|Pyruvate metabolism;00680|Methane metabolism;00720|Carbon fixation pathways in prokaryotes	rifamycin antibiotic	antibiotic inactivation	0.25	15.83
TRINITY_DN492919_c0_g1_i1	BAA11236.1	ARO:3000206	P52599	eco:b2368	Probable multidrug resistance protein EmrK	Escherichia coli (strain K12)	02020|Two-component system	tetracycline antibiotic	antibiotic efflux	0.06	15.73
TRINITY_DN504565_c0_g1_i1	ADZ12699.1	ARO:3005091	C0SP98	bsu:BSU13000	Putative oligopeptide transport ATP-binding protein YkfD	Bacillus subtilis (strain 168)	02024|Quorum sensing	aminoglycoside antibiotic	antibiotic efflux	0.173	15.63
TRINITY_DN478573_c0_g1_i1	AAA99504.1	ARO:3002987	P54592	bsu:BSU09080	Uncharacterized ABC transporter ATP-binding protein YhcH	Bacillus subtilis (strain 168)	-	peptide antibiotic	antibiotic efflux	0.113	15.4
TRINITY_DN457168_c0_g1_i1	AAC75429.1	ARO:3000833	Q7A5H7	sau:SA1322	Sensor protein SrrB	Staphylococcus aureus (strain N315)	02020|Two-component system	fluoroquinolone antibiotic;macrolide antibiotic;penam;tetracycline antibiotic	antibiotic efflux	0.125	15.34
TRINITY_DN506248_c14_g2_i1	AAK37618.1	ARO:3005008	P0AFU5	ece:Z3830	Transcriptional regulatory protein QseF	Escherichia coli O157:H7	02020|Two-component system;02024|Quorum sensing	tetracycline antibiotic	antibiotic efflux	0.095	15.23
TRINITY_DN503926_c0_g2_i3	EGP45231.1	ARO:3004144	Q48815	-	Protein HelA	Legionella pneumophila	-	aminoglycoside antibiotic;cephalosporin;fluoroquinolone antibiotic;macrolide antibiotic	antibiotic efflux	0.048	15.18
TRINITY_DN508935_c3_g2_i1	AAV85982.1	ARO:3000535	Q58206	mja:MJ_0796	Uncharacterized ABC transporter ATP-binding protein MJ0796	Methanocaldococcus jannaschii (strain ATCC 43067 / DSM 2661 / JAL-1 / JCM 10045 / NBRC 100440)	-	macrolide antibiotic	antibiotic efflux	0.089	15.12
TRINITY_DN506484_c0_g1_i1	AAC75429.1	ARO:3000833	Q86CZ2	ddi:DDB_G0277887	Hybrid signal transduction histidine kinase K	Dictyostelium discoideum	-	fluoroquinolone antibiotic;macrolide antibiotic;penam;tetracycline antibiotic	antibiotic efflux	0.036	15.08
TRINITY_DN459272_c0_g1_i1	AAA26793	ARO:3003748	P0A9S9	sfl:SF3473	High-affinity branched-chain amino acid transport ATP-binding protein LivG	Shigella flexneri	02010|ABC transporters;02024|Quorum sensing	macrolide antibiotic	antibiotic efflux	0.203	15
TRINITY_DN353807_c0_g1_i1	AAA20117.1	ARO:3000195	B8G1W3	dhd:Dhaf_0419	Elongation factor G	Desulfitobacterium hafniense (strain DSM 10664 / DCB-2)	-	tetracycline antibiotic	antibiotic target protection	0.161	15
TRINITY_DN502059_c0_g1_i1	AAC75429.1	ARO:3000833	P59342	sfl:SF2799	Signal transduction histidine-protein kinase BarA	Shigella flexneri	02020|Two-component system	fluoroquinolone antibiotic;macrolide antibiotic;penam;tetracycline antibiotic	antibiotic efflux	0.066	15
TRINITY_DN508886_c7_g3_i1	APB03219.1	ARO:3003986	P9WQK3	mtu:Rv2477c	Energy-dependent translational throttle protein EttA	Mycobacterium tuberculosis (strain ATCC 25618 / H37Rv)	-	pleuromutilin antibiotic	antibiotic efflux	0.042	14.94
TRINITY_DN456010_c0_g1_i1	ABS43151.1	ARO:3000784	P25197	sme:SMa0875	Nodulation protein NolG	Rhizobium meliloti (strain 1021)	-	cephalosporin;fluoroquinolone antibiotic;fusidic acid;macrolide antibiotic	antibiotic efflux	0.083	14.86
TRINITY_DN477645_c0_g1_i2	AAG06465.1	ARO:3005063	P66795	stm:STM3177	Transcriptional regulatory protein QseB	Salmonella typhimurium (strain LT2 / SGSC1412 / ATCC 700720)	02020|Two-component system;02024|Quorum sensing	peptide antibiotic	antibiotic efflux;antibiotic target alteration	0.077	14.77
TRINITY_DN432544_c0_g1_i2	ADZ12699.1	ARO:3005091	P21629	pae:PA1071	High-affinity branched-chain amino acid transport ATP-binding protein BraF	Pseudomonas aeruginosa (strain ATCC 15692 / DSM 22644 / CIP 104116 / JCM 14847 / LMG 12228 / 1C / PRS 101 / PAO1)	02010|ABC transporters;02024|Quorum sensing	aminoglycoside antibiotic	antibiotic efflux	0.125	14.63
TRINITY_DN506699_c17_g1_i1	AAK37618.1	ARO:3005008	P12626	-	Nitrogen fixation protein AnfA	Azotobacter vinelandii	-	tetracycline antibiotic	antibiotic efflux	0.066	14.59
TRINITY_DN504966_c3_g2_i4	AAC75429.1	ARO:3000833	O81122	mdm:103401284	Ethylene receptor	Malus domestica	04016|MAPK signaling pathway - plant;04075|Plant hormone signal transduction	fluoroquinolone antibiotic;macrolide antibiotic;penam;tetracycline antibiotic	antibiotic efflux	0.036	14.56
TRINITY_DN519127_c2_g2_i8	BAD59497.1	ARO:3000501	B0KK60	ppg:PputGB1_0477	DNA-directed RNA polymerase subunit beta	Pseudomonas putida (strain GB-1)	03020|RNA polymerase	peptide antibiotic;rifamycin antibiotic	antibiotic target alteration;antibiotic target replacement	0.03	14.54
TRINITY_DN507751_c13_g1_i1	AAK37618.1	ARO:3005008	P0AFU5	ece:Z3830	Transcriptional regulatory protein QseF	Escherichia coli O157:H7	02020|Two-component system;02024|Quorum sensing	tetracycline antibiotic	antibiotic efflux	0.06	14.51
TRINITY_DN507261_c8_g8_i1	BAD59497.1	ARO:3000501	A7HCH7	afw:Anae109_2221	DNA-directed RNA polymerase subunit beta	Anaeromyxobacter sp. (strain Fw109-5)	03020|RNA polymerase	peptide antibiotic;rifamycin antibiotic	antibiotic target alteration;antibiotic target replacement	0.066	14.43
TRINITY_DN507714_c1_g2_i2	AAD51347.1	ARO:3003067	Q02998	-	Uncharacterized 104.1 kDa protein in hypE 3'region	Rhodobacter capsulatus	-	aminoglycoside antibiotic;cephalosporin;cephamycin;penam	antibiotic efflux	0.03	14.34
TRINITY_DN506524_c9_g1_i3	AAK37618.1	ARO:3005008	Q55BI2	ddi:DDB_G0271344	"Isocitrate dehydrogenase [NAD] regulatory subunit A, mitochondrial"	Dictyostelium discoideum	00020|Citrate cycle (TCA cycle)	tetracycline antibiotic	antibiotic efflux	0.042	14.29
TRINITY_DN436182_c0_g1_i1	AAD51347.1	ARO:3003067	P0DMC6	-	Sensor histidine kinase RcsC	Escherichia coli	-	aminoglycoside antibiotic;cephalosporin;cephamycin;penam	antibiotic efflux	0.226	14.18
TRINITY_DN509282_c4_g4_i1	AAC75429.1	ARO:3000833	Q86CZ2	ddi:DDB_G0277887	Hybrid signal transduction histidine kinase K	Dictyostelium discoideum	-	fluoroquinolone antibiotic;macrolide antibiotic;penam;tetracycline antibiotic	antibiotic efflux	0.107	14.1
TRINITY_DN501870_c6_g1_i1	AEY83581	ARO:3000510	Q747X9	gsu:GSU3136	Isoleucine--tRNA ligase	Geobacter sulfurreducens (strain ATCC 51573 / DSM 12127 / PCA)	00970|Aminoacyl-tRNA biosynthesis	mupirocin	antibiotic target alteration	0.137	14.09
TRINITY_DN517183_c0_g4_i1	AAF86641.1	ARO:3002922	Q9F868	msm:MSMEG_0937	Sensory transduction protein RegX3	Mycolicibacterium smegmatis (strain ATCC 700084 / mc(2)155)	02020|Two-component system	glycopeptide antibiotic	antibiotic target alteration	0.238	14
TRINITY_DN493945_c0_g1_i1	APB03214.1	ARO:3003980	O05253	bsu:BSU31550	Guanosine import ATP-binding protein NupO	Bacillus subtilis (strain 168)	02010|ABC transporters	tetracycline antibiotic	antibiotic efflux	0.071	14
TRINITY_DN508020_c16_g6_i1	AAK37618.1	ARO:3005008	Q9APD9	-	Transcriptional regulatory protein ZraR	Klebsiella oxytoca	-	tetracycline antibiotic	antibiotic efflux	0.238	13.79
TRINITY_DN352305_c0_g1_i1	AIA08936.1	ARO:3000444	O27190	mth:MTH_1118	Probable phosphoenolpyruvate synthase	Methanothermobacter thermautotrophicus (strain ATCC 29096 / DSM 1053 / JCM 10044 / NBRC 100330 / Delta H)	00010|Glycolysis / Gluconeogenesis;00620|Pyruvate metabolism;00680|Methane metabolism;00720|Carbon fixation pathways in prokaryotes	rifamycin antibiotic	antibiotic inactivation	0.119	13.77
TRINITY_DN504938_c15_g1_i1	AAK37618.1	ARO:3005008	P03029	-	DNA-binding transcriptional regulator NtrC	Klebsiella pneumoniae	-	tetracycline antibiotic	antibiotic efflux	0.185	13.65
TRINITY_DN499745_c0_g3_i1	ANZ79241.1	ARO:3004036	P71082	bsu:BSU08690	Putative multidrug export ATP-binding/permease protein YgaD	Bacillus subtilis (strain 168)	-	tetracycline antibiotic	antibiotic efflux	0.071	13.58
TRINITY_DN506699_c4_g1_i1	AAK37618.1	ARO:3005008	Q9APD9	-	Transcriptional regulatory protein ZraR	Klebsiella oxytoca	-	tetracycline antibiotic	antibiotic efflux	0.268	13.53
TRINITY_DN506524_c7_g1_i1	AAK37618.1	ARO:3005008	Q06065	eco:b2220	Regulatory protein AtoC	Escherichia coli (strain K12)	02020|Two-component system	tetracycline antibiotic	antibiotic efflux	0.197	13.49
TRINITY_DN502501_c6_g2_i1	AAV85982.1	ARO:3000535	Q5P6D5	eba:ebA1848	Macrolide export ATP-binding/permease protein MacB	Aromatoleum aromaticum (strain EbN1)	02010|ABC transporters	macrolide antibiotic	antibiotic efflux	0.036	13.46
TRINITY_DN490911_c0_g1_i1	BAE06006.1	ARO:3003705	D3V7P3	xbo:XBJ1_2731	Multidrug resistance protein MdtB	Xenorhabdus bovienii (strain SS-2004)	02020|Two-component system	phenicol antibiotic	antibiotic efflux	0.077	13.37
TRINITY_DN511181_c2_g1_i1	AAC75429.1	ARO:3000833	Q9HUI3	-	Sensor histidine kinase AruS	Pseudomonas aeruginosa (strain ATCC 15692 / DSM 22644 / CIP 104116 / JCM 14847 / LMG 12228 / 1C / PRS 101 / PAO1)	-	fluoroquinolone antibiotic;macrolide antibiotic;penam;tetracycline antibiotic	antibiotic efflux	0.137	13.16
TRINITY_DN519127_c2_g2_i13	WP_041777404.1	ARO:3004480	A4VHM3	psa:PST_0777	DNA-directed RNA polymerase subunit beta	Pseudomonas stutzeri (strain A1501)	03020|RNA polymerase	peptide antibiotic;rifamycin antibiotic	antibiotic target alteration;antibiotic target replacement	0.036	13.11
TRINITY_DN505299_c1_g1_i2	AAG06465.1	ARO:3005063	A1TEL7	mva:Mvan_4844	Response regulator MprA	Mycolicibacterium vanbaalenii (strain DSM 7251 / JCM 13017 / BCRC 16820 / KCTC 9966 / NRRL B-24157 / PYR-1)	02020|Two-component system	peptide antibiotic	antibiotic efflux;antibiotic target alteration	0.071	13.1
TRINITY_DN507604_c1_g1_i2	AAC74000.1	ARO:3003950	P33116	-	Subtilin transport ATP-binding protein SpaT	Bacillus subtilis	-	nitroimidazole antibiotic	antibiotic efflux	0.101	13.07
TRINITY_DN477115_c0_g1_i1	AAV85982.1	ARO:3000535	O34814	bsu:BSU35260	Cell division ATP-binding protein FtsE	Bacillus subtilis (strain 168)	02010|ABC transporters	macrolide antibiotic	antibiotic efflux	0.089	13
TRINITY_DN90776_c0_g1_i1	XP_753111.1	ARO:3003942	Q08234	sce:YOL075C	Uncharacterized ABC transporter ATP-binding protein/permease YOL075C	Saccharomyces cerevisiae (strain ATCC 204508 / S288c)	-	cephalosporin;penam;peptide antibiotic	antibiotic efflux	0.018	13
TRINITY_DN502105_c9_g1_i1	AAA99504.1	ARO:3002987	P22040	syn:sll0415	Uncharacterized ABC transporter ATP-binding protein sll0415	Synechocystis sp. (strain PCC 6803 / Kazusa)	-	peptide antibiotic	antibiotic efflux	0.101	12.96
TRINITY_DN507444_c12_g8_i1	AAK37618.1	ARO:3005008	P14375	eco:b4004	Transcriptional regulatory protein ZraR	Escherichia coli (strain K12)	02020|Two-component system	tetracycline antibiotic	antibiotic efflux	0.06	12.87
TRINITY_DN489540_c0_g1_i1	AAG05188.1	ARO:3005068	Q9F868	msm:MSMEG_0937	Sensory transduction protein RegX3	Mycolicibacterium smegmatis (strain ATCC 700084 / mc(2)155)	02020|Two-component system	aminoglycoside antibiotic;carbapenem;cephalosporin;cephamycin;disinfecting agents and antiseptics;fluoroquinolone antibiotic;macrolide antibiotic;monobactam;penam;penem;phenicol antibiotic;tetracycline antibiotic	antibiotic efflux;reduced permeability to antibiotic	0.089	12.79
TRINITY_DN508544_c4_g2_i1	AAK37618.1	ARO:3005008	P03027	-	Nif-specific regulatory protein	Klebsiella pneumoniae	-	tetracycline antibiotic	antibiotic efflux	0.197	12.77
TRINITY_DN498079_c0_g1_i1	APB03214.1	ARO:3003980	P32010	ag:AAA74717	Daunorubicin/doxorubicin resistance ATP-binding protein DrrA	Streptomyces peucetius	-	tetracycline antibiotic	antibiotic efflux	0.071	12.74
TRINITY_DN434150_c0_g1_i1	APB03222.1	ARO:3003992	O34309	bsu:BSU18830	Putative phosphoenolpyruvate synthase	Bacillus subtilis (strain 168)	-	rifamycin antibiotic	antibiotic inactivation	0.197	12.62
TRINITY_DN505680_c20_g2_i1	AAK37618.1	ARO:3005008	P25852	stm:STM4174	Transcriptional regulatory protein ZraR	Salmonella typhimurium (strain LT2 / SGSC1412 / ATCC 700720)	02020|Two-component system	tetracycline antibiotic	antibiotic efflux	0.143	12.62
TRINITY_DN508020_c11_g1_i1	AAK37618.1	ARO:3005008	P09570	-	Nif-specific regulatory protein	Azotobacter vinelandii	-	tetracycline antibiotic	antibiotic efflux	0.322	12.5
TRINITY_DN172240_c0_g2_i1	ADZ12699.1	ARO:3005091	P30769	mle:ML1892	Probable ribonucleotide transport ATP-binding protein mkl	Mycobacterium leprae (strain TN)	02010|ABC transporters	aminoglycoside antibiotic	antibiotic efflux	0.197	12.37
TRINITY_DN576336_c0_g1_i1	AAC75089.1	ARO:3003577	O32271	bsu:BSU35580	UDP-glucose 6-dehydrogenase TuaD	Bacillus subtilis (strain 168)	00040|Pentose and glucuronate interconversions;00053|Ascorbate and aldarate metabolism;00520|Amino sugar and nucleotide sugar metabolism;00541|O-Antigen nucleotide sugar biosynthesis	peptide antibiotic	antibiotic target alteration	0.095	12.34
TRINITY_DN507330_c9_g1_i1	AAF67494.2	ARO:3002522	Q54W24	ddi:DDB_G0279915	ABC transporter B family member 4	Dictyostelium discoideum	02010|ABC transporters	aminocoumarin antibiotic	antibiotic efflux	0.107	12.32
TRINITY_DN505106_c7_g1_i8	AAK37618.1	ARO:3005008	Q06065	eco:b2220	Regulatory protein AtoC	Escherichia coli (strain K12)	02020|Two-component system	tetracycline antibiotic	antibiotic efflux	0.083	12.12
TRINITY_DN507285_c0_g1_i1	AAC75429.1	ARO:3000833	P23545	bsu:BSU29100	Alkaline phosphatase synthesis sensor protein PhoR	Bacillus subtilis (strain 168)	02020|Two-component system	fluoroquinolone antibiotic;macrolide antibiotic;penam;tetracycline antibiotic	antibiotic efflux	0.089	12.11
TRINITY_DN466595_c0_g2_i1	AAC75429.1	ARO:3000833	Q86CZ2	ddi:DDB_G0277887	Hybrid signal transduction histidine kinase K	Dictyostelium discoideum	-	fluoroquinolone antibiotic;macrolide antibiotic;penam;tetracycline antibiotic	antibiotic efflux	0.22	12.09
TRINITY_DN501280_c0_g6_i1	WP_041777404.1	ARO:3004480	Q1D7U3	mxa:MXAN_3077	DNA-directed RNA polymerase subunit beta	Myxococcus xanthus (strain DK1622)	03020|RNA polymerase	peptide antibiotic;rifamycin antibiotic	antibiotic target alteration;antibiotic target replacement	0.113	12.09
TRINITY_DN504500_c2_g1_i1	AAV85982.1	ARO:3000535	Q2EHL8	-	Macrolide export ATP-binding/permease protein MacB	Aggregatibacter actinomycetemcomitans	-	macrolide antibiotic	antibiotic efflux	0.042	12.07
TRINITY_DN510983_c7_g3_i1	AKA86814	ARO:3003746	A0A0H2VBH0	ecc:c4127	Probable ATP-binding protein YheS	Escherichia coli O6:H1 (strain CFT073 / ATCC 700928 / UPEC)	-	lincosamide antibiotic;macrolide antibiotic;oxazolidinone antibiotic;phenicol antibiotic;pleuromutilin antibiotic;streptogramin antibiotic;tetracycline antibiotic	antibiotic target protection	0.137	12.04
TRINITY_DN513071_c3_g2_i1	BAD59497.1	ARO:3000501	O27124	mth:MTH_1050	DNA-directed RNA polymerase subunit Rpo2C	Methanothermobacter thermautotrophicus (strain ATCC 29096 / DSM 1053 / JCM 10044 / NBRC 100330 / Delta H)	03020|RNA polymerase	peptide antibiotic;rifamycin antibiotic	antibiotic target alteration;antibiotic target replacement	0.06	12.04
TRINITY_DN507874_c10_g1_i1	AAK37618.1	ARO:3005008	P09570	-	Nif-specific regulatory protein	Azotobacter vinelandii	-	tetracycline antibiotic	antibiotic efflux	0.071	12.02
TRINITY_DN507751_c9_g3_i1	AAK37618.1	ARO:3005008	D5ARW9	rcp:RCAP_rcc03267	Nif-specific regulatory protein	Rhodobacter capsulatus (strain ATCC BAA-309 / NBRC 16581 / SB1003)	02020|Two-component system	tetracycline antibiotic	antibiotic efflux	0.512	12
TRINITY_DN505103_c8_g7_i1	BAD59497.1	ARO:3000501	A4VHM3	psa:PST_0777	DNA-directed RNA polymerase subunit beta	Pseudomonas stutzeri (strain A1501)	03020|RNA polymerase	peptide antibiotic;rifamycin antibiotic	antibiotic target alteration;antibiotic target replacement	0.101	12
TRINITY_DN500521_c3_g1_i1	AAK37618.1	ARO:3005008	P27713	-	Nif-specific regulatory protein	Herbaspirillum seropedicae	-	tetracycline antibiotic	antibiotic efflux	0.113	11.98
TRINITY_DN418375_c1_g1_i1	AAL27445.1	ARO:3002924	P48259	-	Probable transcriptional regulator ycf27	Cyanophora paradoxa	-	glycopeptide antibiotic	antibiotic target alteration	0.071	11.89
TRINITY_DN505666_c9_g1_i1	ADZ12699.1	ARO:3005091	Q9RR46	lmt:LMRG_02114	Glycine betaine/carnitine transport ATP-binding protein GbuA	Listeria monocytogenes serotype 1/2a (strain 10403S)	02010|ABC transporters	aminoglycoside antibiotic	antibiotic efflux	0.054	11.88
TRINITY_DN434866_c0_g1_i1	AAA20117.1	ARO:3000195	Q67MT5	sth:STH2023	Peptide chain release factor 3	Symbiobacterium thermophilum (strain T / IAM 14863)	-	tetracycline antibiotic	antibiotic target protection	0.066	11.85
TRINITY_DN503610_c4_g2_i2	AAD51347.1	ARO:3003067	Q8D5Z6	vvu:VV2_0752	Autoinducer 2 sensor kinase/phosphatase LuxQ	Vibrio vulnificus (strain CMCP6)	02020|Two-component system;02024|Quorum sensing;05111|Biofilm formation - Vibrio cholerae	aminoglycoside antibiotic;cephalosporin;cephamycin;penam	antibiotic efflux	0.06	11.85
TRINITY_DN460901_c0_g1_i1	BAI83385.1	ARO:3003440	P0AD65	eco:b0635	"Peptidoglycan D,D-transpeptidase MrdA"	Escherichia coli (strain K12)	00550|Peptidoglycan biosynthesis;01501|beta-Lactam resistance	carbapenem;cephalosporin;cephamycin;monobactam;penam	antibiotic target replacement	0.054	11.85
TRINITY_DN493826_c0_g1_i2	BAA15934.1	ARO:3000829	Q06067	eco:b2219	Signal transduction histidine-protein kinase AtoS	Escherichia coli (strain K12)	02020|Two-component system	aminocoumarin antibiotic;aminoglycoside antibiotic	antibiotic efflux	0.054	11.6
TRINITY_DN502461_c0_g1_i2	AAG08359.1	ARO:3003682	P02930	eco:b3035	Outer membrane protein TolC	Escherichia coli (strain K12)	01501|beta-Lactam resistance;01503|Cationic antimicrobial peptide (CAMP) resistance;02020|Two-component system;03070|Bacterial secretion system	disinfecting agents and antiseptics	antibiotic efflux	0.083	11.41
TRINITY_DN301291_c0_g1_i1	AAC60780.1	ARO:3003049	Q0ZAH7	-	Putative K(+) efflux antiporter KefB	Alkalimonas amylolytica	-	peptide antibiotic	antibiotic efflux	0.042	11.33
TRINITY_DN506955_c9_g2_i5	AAA20117.1	ARO:3000195	B3E7T2	glo:Glov_1343	Elongation factor G	Geobacter lovleyi (strain ATCC BAA-1151 / DSM 17278 / SZ)	-	tetracycline antibiotic	antibiotic target protection	0.131	11.32
TRINITY_DN508544_c4_g1_i1	AAK37618.1	ARO:3005008	P41789	stm:STM4005	DNA-binding transcriptional regulator NtrC	Salmonella typhimurium (strain LT2 / SGSC1412 / ATCC 700720)	02020|Two-component system	tetracycline antibiotic	antibiotic efflux	0.048	11.31
TRINITY_DN439905_c0_g1_i1	AAA99504.1	ARO:3002987	P94374	bsu:BSU38660	Uncharacterized ABC transporter ATP-binding protein YxlF	Bacillus subtilis (strain 168)	-	peptide antibiotic	antibiotic efflux	0.089	11.28
TRINITY_DN502504_c6_g8_i3	AKA86814	ARO:3003746	P0A9U3	eco:b0820	Probable ATP-binding protein YbiT	Escherichia coli (strain K12)	-	lincosamide antibiotic;macrolide antibiotic;oxazolidinone antibiotic;phenicol antibiotic;pleuromutilin antibiotic;streptogramin antibiotic;tetracycline antibiotic	antibiotic target protection	0.179	11.22
TRINITY_DN79988_c0_g1_i1	ANZ79240.1	ARO:3004035	O07550	bsu:BSU09710	Probable multidrug resistance ABC transporter ATP-binding/permease protein YheI	Bacillus subtilis (strain 168)	02010|ABC transporters	tetracycline antibiotic	antibiotic efflux	0.107	11.21
TRINITY_DN506627_c9_g1_i1	AAA20117.1	ARO:3000195	Q8KTB0	-	Elongation factor G	Rickettsia bellii	-	tetracycline antibiotic	antibiotic target protection	0.089	11.06
TRINITY_DN454714_c0_g1_i1	ABA71731.1	ARO:3002909	Q748D8	gsu:GSU3066	D-alanine--D-alanine ligase	Geobacter sulfurreducens (strain ATCC 51573 / DSM 12127 / PCA)	00470|D-Amino acid metabolism;00550|Peptidoglycan biosynthesis;01502|Vancomycin resistance	glycopeptide antibiotic	antibiotic target alteration	0.089	11.06
TRINITY_DN501339_c1_g1_i2	AAC75429.1	ARO:3000833	Q86CZ2	ddi:DDB_G0277887	Hybrid signal transduction histidine kinase K	Dictyostelium discoideum	-	fluoroquinolone antibiotic;macrolide antibiotic;penam;tetracycline antibiotic	antibiotic efflux	0.054	11.05
TRINITY_DN95043_c0_g1_i1	CAA79966.1	ARO:3003665	P0A9F6	eco:b2808	Glycine cleavage system transcriptional activator	Escherichia coli (strain K12)	02026|Biofilm formation - Escherichia coli	carbapenem;cephalosporin;cephamycin;penam	antibiotic inactivation	0.173	11
TRINITY_DN452354_c0_g1_i1	AAM09850.1	ARO:3002944	O32264	bsu:BSU34680	Probable 2-ketogluconate reductase	Bacillus subtilis (strain 168)	"00030|Pentose phosphate pathway;00260|Glycine, serine and threonine metabolism;00620|Pyruvate metabolism;00630|Glyoxylate and dicarboxylate metabolism"	glycopeptide antibiotic	antibiotic target alteration	0.077	11
TRINITY_DN510421_c7_g2_i3	ADZ12699.1	ARO:3005091	Q9I6J0	pae:PA0301	Spermidine-binding periplasmic protein SpuE	Pseudomonas aeruginosa (strain ATCC 15692 / DSM 22644 / CIP 104116 / JCM 14847 / LMG 12228 / 1C / PRS 101 / PAO1)	02010|ABC transporters	aminoglycoside antibiotic	antibiotic efflux	0.018	11
TRINITY_DN506474_c2_g1_i3	AAF01499.1	ARO:3000193	Q748Y8	gsu:GSU2860	Elongation factor G 2	Geobacter sulfurreducens (strain ATCC 51573 / DSM 12127 / PCA)	-	tetracycline antibiotic	antibiotic target protection	0.042	10.93
TRINITY_DN505868_c15_g2_i1	AAK37618.1	ARO:3005008	P0AFU5	ece:Z3830	Transcriptional regulatory protein QseF	Escherichia coli O157:H7	02020|Two-component system;02024|Quorum sensing	tetracycline antibiotic	antibiotic efflux	0.417	10.87
TRINITY_DN498419_c0_g1_i1	APB03222.1	ARO:3003992	O34309	bsu:BSU18830	Putative phosphoenolpyruvate synthase	Bacillus subtilis (strain 168)	-	rifamycin antibiotic	antibiotic inactivation	0.077	10.86
TRINITY_DN506699_c12_g1_i1	AAK37618.1	ARO:3005008	Q06065	eco:b2220	Regulatory protein AtoC	Escherichia coli (strain K12)	02020|Two-component system	tetracycline antibiotic	antibiotic efflux	0.048	10.84
TRINITY_DN506435_c8_g2_i1	AAK37618.1	ARO:3005008	G3XCV0	pae:PA1097	Transcriptional regulator FleQ	Pseudomonas aeruginosa (strain ATCC 15692 / DSM 22644 / CIP 104116 / JCM 14847 / LMG 12228 / 1C / PRS 101 / PAO1)	02020|Two-component system;02025|Biofilm formation - Pseudomonas aeruginosa;02040|Flagellar assembly	tetracycline antibiotic	antibiotic efflux	0.095	10.82
TRINITY_DN508897_c9_g2_i1	AAK37618.1	ARO:3005008	Q06065	eco:b2220	Regulatory protein AtoC	Escherichia coli (strain K12)	02020|Two-component system	tetracycline antibiotic	antibiotic efflux	0.131	10.46
TRINITY_DN502504_c6_g4_i1	APB03219.1	ARO:3003986	O06476	bsu:BSU07370	Uncharacterized ABC transporter ATP-binding protein YfmR	Bacillus subtilis (strain 168)	-	pleuromutilin antibiotic	antibiotic efflux	0.131	10.45
TRINITY_DN364691_c0_g1_i1	AAA65954.1	ARO:3002931	P23545	bsu:BSU29100	Alkaline phosphatase synthesis sensor protein PhoR	Bacillus subtilis (strain 168)	02020|Two-component system	glycopeptide antibiotic	antibiotic target alteration	0.077	10.43
TRINITY_DN502105_c4_g1_i1	AAA99504.1	ARO:3002987	P46903	bsu:BSU02750	ABC transporter ATP-binding protein NatA	Bacillus subtilis (strain 168)	02010|ABC transporters;02020|Two-component system	peptide antibiotic	antibiotic efflux	0.197	10.4
TRINITY_DN501589_c13_g1_i1	AAK37618.1	ARO:3005008	Q9APD9	-	Transcriptional regulatory protein ZraR	Klebsiella oxytoca	-	tetracycline antibiotic	antibiotic efflux	0.113	10.4
TRINITY_DN504788_c8_g1_i1	AAK37618.1	ARO:3005008	Q06065	eco:b2220	Regulatory protein AtoC	Escherichia coli (strain K12)	02020|Two-component system	tetracycline antibiotic	antibiotic efflux	0.042	10.4
TRINITY_DN429996_c0_g1_i1	AAG05882.1	ARO:3000804	Q8FWV9	bms:BRA0334	Efflux pump membrane transporter BepG	Brucella suis biovar 1 (strain 1330)	-	diaminopyrimidine antibiotic;fluoroquinolone antibiotic;phenicol antibiotic	antibiotic efflux	0.042	10.33
TRINITY_DN455794_c0_g1_i1	AET10445.1	ARO:3004033	Q63VX7	bps:BPSL1118	ATP-dependent lipid A-core flippase	Burkholderia pseudomallei (strain K96243)	02010|ABC transporters	tetracycline antibiotic	antibiotic efflux	0.131	10.32
TRINITY_DN326528_c0_g1_i1	AAK37618.1	ARO:3005008	Q8Z333	sty:STY3711	Transcriptional regulatory protein ZraR	Salmonella typhi	02020|Two-component system	tetracycline antibiotic	antibiotic efflux	0.083	10.27
TRINITY_DN507368_c3_g1_i2	APB03214.1	ARO:3003980	P94440	bsu:BSU08310	Linearmycin resistance ATP-binding protein LnrL	Bacillus subtilis (strain 168)	-	tetracycline antibiotic	antibiotic efflux	0.071	10.27
TRINITY_DN368558_c0_g1_i1	WP_041777404.1	ARO:3004480	A0LII4	sfu:Sfum_1549	DNA-directed RNA polymerase subunit beta	Syntrophobacter fumaroxidans (strain DSM 10017 / MPOB)	03020|RNA polymerase	peptide antibiotic;rifamycin antibiotic	antibiotic target alteration;antibiotic target replacement	0.107	10.24
TRINITY_DN346003_c0_g1_i1	AAC76093.1	ARO:3002986	A1SJZ1	nca:Noca_2623	Undecaprenyl-diphosphatase	Nocardioides sp. (strain ATCC BAA-499 / JS614)	00550|Peptidoglycan biosynthesis	peptide antibiotic	antibiotic target alteration	0.066	10.23
TRINITY_DN509134_c6_g1_i1	WP_041777404.1	ARO:3004480	B4UDT2	ank:AnaeK_2271	DNA-directed RNA polymerase subunit beta	Anaeromyxobacter sp. (strain K)	03020|RNA polymerase	peptide antibiotic;rifamycin antibiotic	antibiotic target alteration;antibiotic target replacement	0.06	10.16
TRINITY_DN511227_c2_g1_i5	AAF01499.1	ARO:3000193	C4KZQ0	eat:EAT1b_1637	Elongation factor G	Exiguobacterium sp. (strain ATCC BAA-1283 / AT1b)	-	tetracycline antibiotic	antibiotic target protection	0.054	10.16
TRINITY_DN351285_c0_g1_i1	ATC67679.1	ARO:3000838	Q05943	sco:SCO4159	Transcriptional regulatory protein GlnR	Streptomyces coelicolor (strain ATCC BAA-471 / A3(2) / M145)	-	disinfecting agents and antiseptics;fluoroquinolone antibiotic	antibiotic efflux	0.048	10.14
TRINITY_DN508403_c7_g7_i1	APB03219.1	ARO:3003986	P12622	-	ATP-binding protein ChvD (Fragment)	Rhizobium radiobacter	-	pleuromutilin antibiotic	antibiotic efflux	0.149	10.06
TRINITY_DN503356_c16_g2_i1	AAK37618.1	ARO:3005008	Q00934	pae:PA4547	Response regulator protein PilR	Pseudomonas aeruginosa (strain ATCC 15692 / DSM 22644 / CIP 104116 / JCM 14847 / LMG 12228 / 1C / PRS 101 / PAO1)	02020|Two-component system	tetracycline antibiotic	antibiotic efflux	0.363	10
TRINITY_DN381069_c0_g1_i1	AAK37618.1	ARO:3005008	P0AFU5	ece:Z3830	Transcriptional regulatory protein QseF	Escherichia coli O157:H7	02020|Two-component system;02024|Quorum sensing	tetracycline antibiotic	antibiotic efflux	0.161	10
TRINITY_DN249991_c0_g1_i1	ADZ12699.1	ARO:3005091	P45031	hin:HI_1087	Intermembrane phospholipid transport system ATP-binding protein MlaF	Haemophilus influenzae (strain ATCC 51907 / DSM 11121 / KW20 / Rd)	02010|ABC transporters	aminoglycoside antibiotic	antibiotic efflux	0.137	10
TRINITY_DN512872_c1_g1_i1	AAL19308.1	ARO:3000504	Q9HV30	pae:PA4778	Uncharacterized HTH-type transcriptional regulator PA4778	Pseudomonas aeruginosa (strain ATCC 15692 / DSM 22644 / CIP 104116 / JCM 14847 / LMG 12228 / 1C / PRS 101 / PAO1)	-	carbapenem;cephalosporin;cephamycin;monobactam;penam;penem;phenicol antibiotic	antibiotic efflux	0.125	10
TRINITY_DN503883_c15_g5_i1	AAV85982.1	ARO:3000535	Q2LVM2	sat:SYN_00922	Lipoprotein-releasing system ATP-binding protein LolD	Syntrophus aciditrophicus (strain SB)	02010|ABC transporters	macrolide antibiotic	antibiotic efflux	0.119	10
TRINITY_DN312039_c0_g1_i1	AAN28945	ARO:3003785	Q1D2Q7	mxa:MXAN_4909	UDP-N-acetylglucosamine 1-carboxyvinyltransferase	Myxococcus xanthus (strain DK1622)	00520|Amino sugar and nucleotide sugar metabolism;00550|Peptidoglycan biosynthesis	fosfomycin	antibiotic target alteration	0.095	10
TRINITY_DN478616_c0_g1_i1	AAD51347.1	ARO:3003067	P35164	bsu:BSU23110	Sensor histidine kinase ResE	Bacillus subtilis (strain 168)	02020|Two-component system	aminoglycoside antibiotic;cephalosporin;cephamycin;penam	antibiotic efflux	0.095	10
TRINITY_DN445920_c0_g1_i1	AKA86814	ARO:3003746	A0A0H2VBH0	ecc:c4127	Probable ATP-binding protein YheS	Escherichia coli O6:H1 (strain CFT073 / ATCC 700928 / UPEC)	-	lincosamide antibiotic;macrolide antibiotic;oxazolidinone antibiotic;phenicol antibiotic;pleuromutilin antibiotic;streptogramin antibiotic;tetracycline antibiotic	antibiotic target protection	0.083	10
TRINITY_DN508897_c8_g2_i1	AAK37618.1	ARO:3005008	P41789	stm:STM4005	DNA-binding transcriptional regulator NtrC	Salmonella typhimurium (strain LT2 / SGSC1412 / ATCC 700720)	02020|Two-component system	tetracycline antibiotic	antibiotic efflux	0.066	10
TRINITY_DN488730_c0_g1_i1	AAG07594.1	ARO:3000808	P94177	-	Cation efflux system protein CzcA	Alcaligenes sp. (strain CT14)	-	disinfecting agents and antiseptics;fluoroquinolone antibiotic;tetracycline antibiotic	antibiotic efflux	0.048	9.98
TRINITY_DN456448_c0_g1_i1	AAK37618.1	ARO:3005008	P09570	-	Nif-specific regulatory protein	Azotobacter vinelandii	-	tetracycline antibiotic	antibiotic efflux	0.071	9.95
TRINITY_DN482196_c0_g1_i1	AAC75314.1	ARO:3003578	Q1MJ95	rle:RL1470	Dodecaprenyl-phosphate galacturonate synthase	Rhizobium leguminosarum bv. viciae (strain 3841)	-	peptide antibiotic	antibiotic target alteration	0.083	9.89
TRINITY_DN453393_c1_g1_i1	AAK76136.1	ARO:3000025	P71082	bsu:BSU08690	Putative multidrug export ATP-binding/permease protein YgaD	Bacillus subtilis (strain 168)	-	fluoroquinolone antibiotic	antibiotic efflux	0.167	9.82
TRINITY_DN6208_c0_g1_i1	WP_104671188.1	ARO:3003948	Q8FDZ8	ecc:c3573	Alpha-hemolysin translocation ATP-binding protein HlyB	Escherichia coli O6:H1 (strain CFT073 / ATCC 700928 / UPEC)	02010|ABC transporters;03070|Bacterial secretion system	fluoroquinolone antibiotic;macrolide antibiotic;rifamycin antibiotic	antibiotic efflux	0.101	9.79
TRINITY_DN506809_c6_g1_i1	AAG04750.1	ARO:3004077	Q88CB9	ppu:PP_5262	Probable multidrug resistance protein NorM	Pseudomonas putida (strain ATCC 47054 / DSM 6125 / CFBP 8728 / NCIMB 11950 / KT2440)	-	aminoglycoside antibiotic;disinfecting agents and antiseptics;fluoroquinolone antibiotic	antibiotic efflux	0.042	9.78
TRINITY_DN467455_c0_g1_i1	AAG06942.1	ARO:3002985	Q6AQ97	dps:DP0747	Methionyl-tRNA formyltransferase	Desulfotalea psychrophila (strain LSv54 / DSM 12343)	00670|One carbon pool by folate;00970|Aminoacyl-tRNA biosynthesis	peptide antibiotic	antibiotic target alteration	0.042	9.73
TRINITY_DN193759_c0_g1_i1	AAD51346.1	ARO:3003053	Q93PU3	-	Toluene efflux pump outer membrane protein TtgI	Pseudomonas putida (strain DOT-T1E)	-	aminoglycoside antibiotic;cephalosporin;cephamycin;penam	antibiotic efflux	0.089	9.57
TRINITY_DN506248_c12_g2_i1	AAK37618.1	ARO:3005008	P09570	-	Nif-specific regulatory protein	Azotobacter vinelandii	-	tetracycline antibiotic	antibiotic efflux	0.244	9.54
TRINITY_DN503299_c6_g1_i1	TKW44661.1	ARO:3005040	Q9ZFF8	sec:SCH_0449	Protein translocase subunit SecD	Salmonella choleraesuis (strain SC-B67)	03060|Protein export;03070|Bacterial secretion system	cephalosporin;disinfecting agents and antiseptics;fluoroquinolone antibiotic;glycylcycline;penam;phenicol antibiotic;rifamycin antibiotic;tetracycline antibiotic	antibiotic efflux	0.06	9.52
TRINITY_DN481314_c0_g1_i1	AAL14440.1	ARO:3000775	P38054	eco:b0575	Cation efflux system protein CusA	Escherichia coli (strain K12)	02020|Two-component system	glycylcycline;tetracycline antibiotic	antibiotic efflux	0.054	9.43
TRINITY_DN437550_c0_g1_i1	ANZ79241.1	ARO:3004036	O31708	bsu:BSU14330	Uncharacterized ABC transporter ATP-binding protein YknV	Bacillus subtilis (strain 168)	02010|ABC transporters	tetracycline antibiotic	antibiotic efflux	0.143	9.4
TRINITY_DN507330_c12_g2_i1	AAF67494.2	ARO:3002522	Q54W24	ddi:DDB_G0279915	ABC transporter B family member 4	Dictyostelium discoideum	02010|ABC transporters	aminocoumarin antibiotic	antibiotic efflux	0.06	9.39
TRINITY_DN506603_c1_g1_i1	AAK37618.1	ARO:3005008	P09570	-	Nif-specific regulatory protein	Azotobacter vinelandii	-	tetracycline antibiotic	antibiotic efflux	0.071	9.32
TRINITY_DN508020_c16_g4_i1	AAK37618.1	ARO:3005008	Q06065	eco:b2220	Regulatory protein AtoC	Escherichia coli (strain K12)	02020|Two-component system	tetracycline antibiotic	antibiotic efflux	0.113	9.29
TRINITY_DN502930_c8_g2_i1	AAK37618.1	ARO:3005008	P0AFU5	ece:Z3830	Transcriptional regulatory protein QseF	Escherichia coli O157:H7	02020|Two-component system;02024|Quorum sensing	tetracycline antibiotic	antibiotic efflux	0.077	9.25
TRINITY_DN502504_c6_g6_i1	APB03219.1	ARO:3003986	O06476	bsu:BSU07370	Uncharacterized ABC transporter ATP-binding protein YfmR	Bacillus subtilis (strain 168)	-	pleuromutilin antibiotic	antibiotic efflux	0.054	9.21
TRINITY_DN476133_c1_g1_i1	ATC67679.1	ARO:3000838	P0C001	sam:MW1305	Response regulator ArlR	Staphylococcus aureus (strain MW2)	02020|Two-component system	disinfecting agents and antiseptics;fluoroquinolone antibiotic	antibiotic efflux	0.071	9.2
TRINITY_DN508331_c9_g3_i7	APB03219.1	ARO:3003986	P45127	hin:HI_1252	Energy-dependent translational throttle protein EttA	Haemophilus influenzae (strain ATCC 51907 / DSM 11121 / KW20 / Rd)	-	pleuromutilin antibiotic	antibiotic efflux	0.077	9.18
TRINITY_DN506474_c1_g4_i1	AAF01499.1	ARO:3000193	Q2RFP4	mta:Moth_2463	Elongation factor G	Moorella thermoacetica (strain ATCC 39073 / JCM 9320)	-	tetracycline antibiotic	antibiotic target protection	0.071	9.14
TRINITY_DN485115_c0_g1_i1	AAF36802.1	ARO:3002945	P35136	bsu:BSU23070	D-3-phosphoglycerate dehydrogenase	Bacillus subtilis (strain 168)	"00260|Glycine, serine and threonine metabolism;00270|Cysteine and methionine metabolism;00680|Methane metabolism"	glycopeptide antibiotic	antibiotic target alteration	0.048	9.08
TRINITY_DN458146_c1_g1_i1	CAA79966.1	ARO:3003665	P0A9F6	eco:b2808	Glycine cleavage system transcriptional activator	Escherichia coli (strain K12)	02026|Biofilm formation - Escherichia coli	carbapenem;cephalosporin;cephamycin;penam	antibiotic inactivation	0.077	9.02
TRINITY_DN486415_c0_g1_i2	CAA79966.1	ARO:3003665	P24734	pae:PA4109	HTH-type transcriptional activator AmpR	Pseudomonas aeruginosa (strain ATCC 15692 / DSM 22644 / CIP 104116 / JCM 14847 / LMG 12228 / 1C / PRS 101 / PAO1)	01501|beta-Lactam resistance	carbapenem;cephalosporin;cephamycin;penam	antibiotic inactivation	0.113	9
TRINITY_DN458108_c0_g1_i1	ADZ12699.1	ARO:3005091	O34992	bsu:BSU33830	Glycine betaine/carnitine/choline transport ATP-binding protein OpuCA	Bacillus subtilis (strain 168)	02010|ABC transporters	aminoglycoside antibiotic	antibiotic efflux	0.107	9
TRINITY_DN489991_c0_g1_i1	AAK37619.1	ARO:3000481	P44263	hin:HI_1586	Uncharacterized protein HI_1586	Haemophilus influenzae (strain ATCC 51907 / DSM 11121 / KW20 / Rd)	-	tetracycline antibiotic	antibiotic efflux	0.089	9
TRINITY_DN478259_c0_g1_i1	AAD51348.1	ARO:3003066	P32040	syp:SYNPCC7002_A0851	Probable transcriptional regulatory protein SYNPCC7002_A0851	Synechococcus sp. (strain ATCC 27264 / PCC 7002 / PR-6)	02020|Two-component system	aminoglycoside antibiotic;cephalosporin;cephamycin;penam	antibiotic efflux	0.083	9
TRINITY_DN498271_c0_g1_i1	AKA86814	ARO:3003746	A0A0H2VBH0	ecc:c4127	Probable ATP-binding protein YheS	Escherichia coli O6:H1 (strain CFT073 / ATCC 700928 / UPEC)	-	lincosamide antibiotic;macrolide antibiotic;oxazolidinone antibiotic;phenicol antibiotic;pleuromutilin antibiotic;streptogramin antibiotic;tetracycline antibiotic	antibiotic target protection	0.083	9
TRINITY_DN290833_c0_g1_i1	BAD59497.1	ARO:3000501	A0LII4	sfu:Sfum_1549	DNA-directed RNA polymerase subunit beta	Syntrophobacter fumaroxidans (strain DSM 10017 / MPOB)	03020|RNA polymerase	peptide antibiotic;rifamycin antibiotic	antibiotic target alteration;antibiotic target replacement	0.077	9
TRINITY_DN429578_c0_g1_i1	BAE83690.1	ARO:3003724	O34611	bsu:BSU18720	Uncharacterized protein YoaR	Bacillus subtilis (strain 168)	-	glycopeptide antibiotic	antibiotic target alteration	0.077	9
TRINITY_DN495243_c0_g1_i1	ACL82957.1	ARO:3002928	Q7A0U4	sam:MW1446	Transcriptional regulatory protein SrrA	Staphylococcus aureus (strain MW2)	02020|Two-component system	glycopeptide antibiotic	antibiotic target alteration	0.071	9
TRINITY_DN490116_c0_g1_i1	AAK37618.1	ARO:3005008	Q06065	eco:b2220	Regulatory protein AtoC	Escherichia coli (strain K12)	02020|Two-component system	tetracycline antibiotic	antibiotic efflux	0.06	9
TRINITY_DN506681_c7_g5_i1	AAC75429.1	ARO:3000833	P54302	-	Autoinducer 2 sensor kinase/phosphatase LuxQ	Vibrio harveyi	-	fluoroquinolone antibiotic;macrolide antibiotic;penam;tetracycline antibiotic	antibiotic efflux	0.054	8.99
TRINITY_DN504788_c8_g4_i1	AAK37618.1	ARO:3005008	P71229	eco:b2491	DNA-binding transcriptional activator HyfR	Escherichia coli (strain K12)	-	tetracycline antibiotic	antibiotic efflux	0.155	8.97
TRINITY_DN667518_c0_g1_i1	WP_041777404.1	ARO:3004480	A0LII4	sfu:Sfum_1549	DNA-directed RNA polymerase subunit beta	Syntrophobacter fumaroxidans (strain DSM 10017 / MPOB)	03020|RNA polymerase	peptide antibiotic;rifamycin antibiotic	antibiotic target alteration;antibiotic target replacement	0.101	8.94
TRINITY_DN40106_c0_g1_i1	APB03222.1	ARO:3003992	O29548	afu:AF_0710	Probable phosphoenolpyruvate synthase	Archaeoglobus fulgidus (strain ATCC 49558 / DSM 4304 / JCM 9628 / NBRC 100126 / VC-16)	00010|Glycolysis / Gluconeogenesis;00620|Pyruvate metabolism;00680|Methane metabolism;00720|Carbon fixation pathways in prokaryotes	rifamycin antibiotic	antibiotic inactivation	0.06	8.87
TRINITY_DN624733_c0_g1_i1	AAL27445.1	ARO:3002924	P48259	-	Probable transcriptional regulator ycf27	Cyanophora paradoxa	-	glycopeptide antibiotic	antibiotic target alteration	0.107	8.86
TRINITY_DN466287_c0_g1_i1	AAC75429.1	ARO:3000833	Q54YZ9	ddi:DDB_G0277883	Hybrid signal transduction histidine kinase J	Dictyostelium discoideum	-	fluoroquinolone antibiotic;macrolide antibiotic;penam;tetracycline antibiotic	antibiotic efflux	0.107	8.85
TRINITY_DN507341_c6_g2_i1	AAK37618.1	ARO:3005008	A6TCX4	kpn:KPN_03044	Anaerobic nitric oxide reductase transcription regulator NorR	Klebsiella pneumoniae subsp. pneumoniae (strain ATCC 700721 / MGH 78578)	-	tetracycline antibiotic	antibiotic efflux	0.5	8.82
TRINITY_DN486139_c0_g1_i2	ACL82961.1	ARO:3002911	P55650	rhi:NGR_a01660	Uncharacterized protein y4sG	Sinorhizobium fredii (strain NBRC 101917 / NGR234)	00470|D-Amino acid metabolism;00550|Peptidoglycan biosynthesis;01502|Vancomycin resistance	glycopeptide antibiotic	antibiotic target alteration	0.066	8.78
TRINITY_DN508544_c4_g3_i1	AAK37618.1	ARO:3005008	P0AFB8	eco:b3868	DNA-binding transcriptional regulator NtrC	Escherichia coli (strain K12)	02020|Two-component system	tetracycline antibiotic	antibiotic efflux	0.054	8.75
TRINITY_DN512878_c2_g1_i2	ADZ12699.1	ARO:3005091	Q5FA19	ngo:NGO_0215	Fe(3+) ions import ATP-binding protein FbpC	Neisseria gonorrhoeae (strain ATCC 700825 / FA 1090)	02010|ABC transporters	aminoglycoside antibiotic	antibiotic efflux	0.137	8.7
TRINITY_DN442596_c0_g1_i1	AAK37618.1	ARO:3005008	P27713	-	Nif-specific regulatory protein	Herbaspirillum seropedicae	-	tetracycline antibiotic	antibiotic efflux	0.083	8.7
TRINITY_DN508403_c7_g4_i2	APB03219.1	ARO:3003986	P0A9W5	sfl:SF4423	Energy-dependent translational throttle protein EttA	Shigella flexneri	-	pleuromutilin antibiotic	antibiotic efflux	0.036	8.57
TRINITY_DN509753_c0_g3_i1	AAC75429.1	ARO:3000833	Q54YZ9	ddi:DDB_G0277883	Hybrid signal transduction histidine kinase J	Dictyostelium discoideum	-	fluoroquinolone antibiotic;macrolide antibiotic;penam;tetracycline antibiotic	antibiotic efflux	0.077	8.54
TRINITY_DN476086_c2_g1_i1	AAF86641.1	ARO:3002922	P48259	-	Probable transcriptional regulator ycf27	Cyanophora paradoxa	-	glycopeptide antibiotic	antibiotic target alteration	0.095	8.43
TRINITY_DN506681_c5_g3_i1	AAC75429.1	ARO:3000833	Q54YZ9	ddi:DDB_G0277883	Hybrid signal transduction histidine kinase J	Dictyostelium discoideum	-	fluoroquinolone antibiotic;macrolide antibiotic;penam;tetracycline antibiotic	antibiotic efflux	0.131	8.35
TRINITY_DN485546_c0_g1_i1	AAB05626.1	ARO:3002943	Q9C4M5	tlt:OCC_02245	Glyoxylate reductase	Thermococcus litoralis (strain ATCC 51850 / DSM 5473 / JCM 8560 / NS-C)	00630|Glyoxylate and dicarboxylate metabolism	glycopeptide antibiotic	antibiotic target alteration	0.095	8.34
TRINITY_DN477939_c0_g1_i1	WP_041777404.1	ARO:3004480	A0LII4	sfu:Sfum_1549	DNA-directed RNA polymerase subunit beta	Syntrophobacter fumaroxidans (strain DSM 10017 / MPOB)	03020|RNA polymerase	peptide antibiotic;rifamycin antibiotic	antibiotic target alteration;antibiotic target replacement	0.024	8.34
TRINITY_DN97885_c0_g1_i2	BAE85478.1	ARO:3003728	Q05943	sco:SCO4159	Transcriptional regulatory protein GlnR	Streptomyces coelicolor (strain ATCC BAA-471 / A3(2) / M145)	-	glycopeptide antibiotic	antibiotic target alteration	0.054	8.25
TRINITY_DN314346_c0_g1_i1	AAK37618.1	ARO:3005008	P14375	eco:b4004	Transcriptional regulatory protein ZraR	Escherichia coli (strain K12)	02020|Two-component system	tetracycline antibiotic	antibiotic efflux	0.06	8.23
TRINITY_DN507720_c7_g1_i1	APB03214.1	ARO:3003980	P50332	-	Nod factor export ATP-binding protein I	Rhizobium galegae	-	tetracycline antibiotic	antibiotic efflux	0.256	8.19
TRINITY_DN491519_c0_g1_i1	AAP43110.2	ARO:3003923	P25197	sme:SMa0875	Nodulation protein NolG	Rhizobium meliloti (strain 1021)	-	diaminopyrimidine antibiotic;fluoroquinolone antibiotic;glycylcycline;nitrofuran antibiotic;tetracycline antibiotic	antibiotic efflux	0.071	8.14
TRINITY_DN509922_c7_g1_i1	AAK37618.1	ARO:3005008	P25852	stm:STM4174	Transcriptional regulatory protein ZraR	Salmonella typhimurium (strain LT2 / SGSC1412 / ATCC 700720)	02020|Two-component system	tetracycline antibiotic	antibiotic efflux	0.22	8.07
TRINITY_DN440756_c0_g1_i3	ADZ12699.1	ARO:3005091	P30769	mle:ML1892	Probable ribonucleotide transport ATP-binding protein mkl	Mycobacterium leprae (strain TN)	02010|ABC transporters	aminoglycoside antibiotic	antibiotic efflux	0.077	8.06
TRINITY_DN507444_c8_g1_i1	AAK37618.1	ARO:3005008	Q06065	eco:b2220	Regulatory protein AtoC	Escherichia coli (strain K12)	02020|Two-component system	tetracycline antibiotic	antibiotic efflux	0.071	8.05
TRINITY_DN836690_c0_g1_i1	ABA71733.1	ARO:3002972	A0LFQ9	sfu:Sfum_0562	Alanine racemase	Syntrophobacter fumaroxidans (strain DSM 10017 / MPOB)	00470|D-Amino acid metabolism;01502|Vancomycin resistance	glycopeptide antibiotic	antibiotic target alteration	0.191	8
TRINITY_DN20478_c0_g1_i1	AAK37618.1	ARO:3005008	Q8X613	ece:Z5580	Transcriptional regulatory protein ZraR	Escherichia coli O157:H7	02020|Two-component system	tetracycline antibiotic	antibiotic efflux	0.113	8
TRINITY_DN500889_c4_g1_i1	AAA26793	ARO:3003748	P94440	bsu:BSU08310	Linearmycin resistance ATP-binding protein LnrL	Bacillus subtilis (strain 168)	-	macrolide antibiotic	antibiotic efflux	0.101	8
TRINITY_DN466475_c0_g1_i1	AAA25550.1	ARO:3003105	Q3SH96	tbd:Tbd_2040	Thymidylate synthase	Thiobacillus denitrificans (strain ATCC 25259)	00240|Pyrimidine metabolism;00670|One carbon pool by folate;01232|	diaminopyrimidine antibiotic	antibiotic target replacement	0.095	8
TRINITY_DN280271_c0_g1_i1	ABV18113.1	ARO:3001329	Q57QK4	sec:SCH_1101	Multidrug resistance protein MdtG	Salmonella choleraesuis (strain SC-B67)	-	fosfomycin	antibiotic efflux	0.089	8
TRINITY_DN662834_c0_g1_i1	AAK37618.1	ARO:3005008	Q01265	-	Uncharacterized protein in HyuA 5'region (Fragment)	Pseudomonas sp. (strain NS671)	-	tetracycline antibiotic	antibiotic efflux	0.089	8
TRINITY_DN508886_c6_g2_i1	ABX00624.1	ARO:3002881	A0A0H2VBH0	ecc:c4127	Probable ATP-binding protein YheS	Escherichia coli O6:H1 (strain CFT073 / ATCC 700928 / UPEC)	-	lincosamide antibiotic;macrolide antibiotic;oxazolidinone antibiotic;phenicol antibiotic;pleuromutilin antibiotic;streptogramin antibiotic;tetracycline antibiotic	antibiotic target protection	0.089	8
TRINITY_DN488442_c0_g1_i1	APB03222.1	ARO:3003992	Q9ZMV4	hpj:jhp_0111	Phosphoenolpyruvate synthase	Helicobacter pylori (strain J99 / ATCC 700824)	00010|Glycolysis / Gluconeogenesis;00620|Pyruvate metabolism;00680|Methane metabolism	rifamycin antibiotic	antibiotic inactivation	0.089	8
TRINITY_DN183054_c0_g1_i1	AAK37618.1	ARO:3005008	Q04849	azc:AZC_3083	Nitrogen assimilation regulatory protein NtrX	Azorhizobium caulinodans (strain ATCC 43989 / DSM 5975 / JCM 20966 / LMG 6465 / NBRC 14845 / NCIMB 13405 / ORS 571)	02020|Two-component system	tetracycline antibiotic	antibiotic efflux	0.083	8
TRINITY_DN495872_c7_g3_i1	AAV85982.1	ARO:3000535	Q39T41	gme:Gmet_2358	Lipoprotein-releasing system ATP-binding protein LolD	Geobacter metallireducens (strain ATCC 53774 / DSM 7210 / GS-15)	02010|ABC transporters	macrolide antibiotic	antibiotic efflux	0.083	8
TRINITY_DN498021_c5_g1_i2	AAA99504.1	ARO:3002987	P22040	syn:sll0415	Uncharacterized ABC transporter ATP-binding protein sll0415	Synechocystis sp. (strain PCC 6803 / Kazusa)	-	peptide antibiotic	antibiotic efflux	0.077	8
TRINITY_DN504679_c0_g1_i1	ANZ79240.1	ARO:3004035	P71355	hin:HI_0663	Uncharacterized ABC transporter ATP-binding protein HI_0663	Haemophilus influenzae (strain ATCC 51907 / DSM 11121 / KW20 / Rd)	-	tetracycline antibiotic	antibiotic efflux	0.066	8
TRINITY_DN409636_c0_g1_i1	AAM09849.1	ARO:3000005	A0LQR5	sfu:Sfum_4102	D-alanine--D-alanine ligase	Syntrophobacter fumaroxidans (strain DSM 10017 / MPOB)	00470|D-Amino acid metabolism;00550|Peptidoglycan biosynthesis;01502|Vancomycin resistance	glycopeptide antibiotic	antibiotic target alteration	0.066	8
TRINITY_DN508510_c8_g2_i1	ADZ12699.1	ARO:3005091	P42065	bsu:BSU11370	Oligopeptide transport ATP-binding protein AppF	Bacillus subtilis (strain 168)	02024|Quorum sensing	aminoglycoside antibiotic	antibiotic efflux	0.06	8
TRINITY_DN416669_c0_g1_i2	AAG05915.1	ARO:3004074	D0ZEW1	etr:ETAE_1070	Multidrug resistance protein MdtB	Edwardsiella tarda (strain EIB202)	02020|Two-component system	aminocoumarin antibiotic;macrolide antibiotic;monobactam;tetracycline antibiotic	antibiotic efflux	0.042	7.94
TRINITY_DN504013_c0_g1_i1	BAE06006.1	ARO:3003705	P94177	-	Cation efflux system protein CzcA	Alcaligenes sp. (strain CT14)	-	phenicol antibiotic	antibiotic efflux	0.066	7.93
TRINITY_DN506248_c15_g1_i1	AAK37618.1	ARO:3005008	P09570	-	Nif-specific regulatory protein	Azotobacter vinelandii	-	tetracycline antibiotic	antibiotic efflux	0.066	7.92
TRINITY_DN546371_c0_g1_i1	AAV85982.1	ARO:3000535	Q9WYI7	tma:TM0352	Uncharacterized ABC transporter ATP-binding protein TM_0352	Thermotoga maritima (strain ATCC 43589 / DSM 3109 / JCM 10099 / NBRC 100826 / MSB8)	-	macrolide antibiotic	antibiotic efflux	0.089	7.88
TRINITY_DN510983_c8_g1_i1	AVI44920.1	ARO:3004470	O31716	bsu:BSU14430	Uncharacterized ABC transporter ATP-binding protein YkpA	Bacillus subtilis (strain 168)	-	lincosamide antibiotic;macrolide antibiotic;oxazolidinone antibiotic;phenicol antibiotic;pleuromutilin antibiotic;streptogramin antibiotic;tetracycline antibiotic	antibiotic target protection	0.071	7.88
TRINITY_DN239736_c0_g1_i1	ADZ12699.1	ARO:3005091	Q9YGA6	tlt:OCC_13985	Trehalose/maltose import ATP-binding protein MalK	Thermococcus litoralis (strain ATCC 51850 / DSM 5473 / JCM 8560 / NS-C)	02010|ABC transporters	aminoglycoside antibiotic	antibiotic efflux	0.071	7.81
TRINITY_DN506605_c7_g1_i1	AAC75429.1	ARO:3000833	P0C0F7	xcb:XC_2333	Sensory/regulatory protein RpfC	Xanthomonas campestris pv. campestris (strain 8004)	02020|Two-component system;02024|Quorum sensing	fluoroquinolone antibiotic;macrolide antibiotic;penam;tetracycline antibiotic	antibiotic efflux	0.06	7.74
TRINITY_DN505873_c2_g1_i1	AAA99504.1	ARO:3002987	P46903	bsu:BSU02750	ABC transporter ATP-binding protein NatA	Bacillus subtilis (strain 168)	02010|ABC transporters;02020|Two-component system	peptide antibiotic	antibiotic efflux	0.083	7.72
TRINITY_DN472117_c0_g1_i1	AHA41499.1	ARO:3002948	O27051	mth:MTH_970	D-3-phosphoglycerate dehydrogenase	Methanothermobacter thermautotrophicus (strain ATCC 29096 / DSM 1053 / JCM 10044 / NBRC 100330 / Delta H)	"00260|Glycine, serine and threonine metabolism;00270|Cysteine and methionine metabolism;00680|Methane metabolism"	glycopeptide antibiotic	antibiotic target alteration	0.054	7.7
TRINITY_DN485965_c1_g1_i1	ABA71733.1	ARO:3002972	A5D4I1	pth:PTH_0660	Alanine racemase	Pelotomaculum thermopropionicum (strain DSM 13744 / JCM 10971 / SI)	00470|D-Amino acid metabolism;01502|Vancomycin resistance	glycopeptide antibiotic	antibiotic target alteration	0.054	7.69
TRINITY_DN485200_c11_g1_i1	AAV85982.1	ARO:3000535	O34979	bsu:BSU33270	Uncharacterized ABC transporter ATP-binding protein YvrO	Bacillus subtilis (strain 168)	-	macrolide antibiotic	antibiotic efflux	0.107	7.64
TRINITY_DN514282_c7_g1_i3	AAK76136.1	ARO:3000025	Q6ADG4	lxx:Lxx18450	Phosphate import ATP-binding protein PstB	Leifsonia xyli subsp. xyli (strain CTCB07)	02010|ABC transporters	fluoroquinolone antibiotic	antibiotic efflux	0.036	7.63
TRINITY_DN507368_c3_g2_i1	APB03214.1	ARO:3003980	P94440	bsu:BSU08310	Linearmycin resistance ATP-binding protein LnrL	Bacillus subtilis (strain 168)	-	tetracycline antibiotic	antibiotic efflux	0.036	7.59
TRINITY_DN488021_c0_g1_i1	BAE06006.1	ARO:3003705	P25197	sme:SMa0875	Nodulation protein NolG	Rhizobium meliloti (strain 1021)	-	phenicol antibiotic	antibiotic efflux	0.077	7.58
TRINITY_DN303022_c0_g1_i1	AAB58161.1	ARO:3003010	Q8FWV9	bms:BRA0334	Efflux pump membrane transporter BepG	Brucella suis biovar 1 (strain 1330)	-	aminoglycoside antibiotic;fluoroquinolone antibiotic	antibiotic efflux	0.06	7.55
TRINITY_DN505070_c8_g2_i1	APB03214.1	ARO:3003980	P22731	eco:b3454	High-affinity branched-chain amino acid transport ATP-binding protein LivF	Escherichia coli (strain K12)	02010|ABC transporters;02024|Quorum sensing	tetracycline antibiotic	antibiotic efflux	0.066	7.49
TRINITY_DN462392_c0_g1_i2	AAA26793	ARO:3003748	O28881	afu:AF_1390	Probable branched-chain amino acid transport ATP-binding protein LivG	Archaeoglobus fulgidus (strain ATCC 49558 / DSM 4304 / JCM 9628 / NBRC 100126 / VC-16)	02010|ABC transporters;02024|Quorum sensing	macrolide antibiotic	antibiotic efflux	0.06	7.48
TRINITY_DN687764_c0_g1_i1	AIA35096.1	ARO:3005059	Q82W18	neu:NE0881	LPS-assembly protein LptD	Nitrosomonas europaea (strain ATCC 19718 / CIP 103999 / KCTC 2705 / NBRC 14298)	-	aminocoumarin antibiotic;carbapenem;peptide antibiotic;rifamycin antibiotic	antibiotic efflux	0.304	7.47
TRINITY_DN488233_c1_g3_i1	AAA99504.1	ARO:3002987	Q58429	mja:MJ_1023	Uncharacterized ABC transporter ATP-binding protein MJ1023	Methanocaldococcus jannaschii (strain ATCC 43067 / DSM 2661 / JAL-1 / JCM 10045 / NBRC 100440)	-	peptide antibiotic	antibiotic efflux	0.036	7.46
TRINITY_DN500306_c6_g1_i1	AAF67494.2	ARO:3002522	F2SQT8	-	ABC multidrug transporter MDR5	Trichophyton rubrum (strain ATCC MYA-4607 / CBS 118892)	-	aminocoumarin antibiotic	antibiotic efflux	0.167	7.45
TRINITY_DN509267_c6_g1_i1	ATC67679.1	ARO:3000838	Q9AE24	bfr:BF3864	Transcriptional regulatory protein RprY	Bacteroides fragilis (strain YCH46)	-	disinfecting agents and antiseptics;fluoroquinolone antibiotic	antibiotic efflux	0.077	7.41
TRINITY_DN506286_c8_g1_i1	APB03214.1	ARO:3003980	P9WQL9	mtu:Rv2936	Doxorubicin resistance ATP-binding protein DrrA	Mycobacterium tuberculosis (strain ATCC 25618 / H37Rv)	-	tetracycline antibiotic	antibiotic efflux	0.066	7.4
TRINITY_DN508020_c15_g1_i1	AAK37618.1	ARO:3005008	P17899	ccr:CC_0909	Transcriptional regulatory protein FlbD	Caulobacter vibrioides (strain ATCC 19089 / CB15)	-	tetracycline antibiotic	antibiotic efflux	0.113	7.36
TRINITY_DN507874_c10_g11_i2	AAK37618.1	ARO:3005008	P45671	-	DNA-binding transcriptional regulator NtrC	Azospirillum brasilense	-	tetracycline antibiotic	antibiotic efflux	0.066	7.32
TRINITY_DN366831_c0_g1_i1	AAV85982.1	ARO:3000535	Q58206	mja:MJ_0796	Uncharacterized ABC transporter ATP-binding protein MJ0796	Methanocaldococcus jannaschii (strain ATCC 43067 / DSM 2661 / JAL-1 / JCM 10045 / NBRC 100440)	-	macrolide antibiotic	antibiotic efflux	0.054	7.32
TRINITY_DN892674_c0_g1_i1	CAA79966.1	ARO:3003665	P0A9F6	eco:b2808	Glycine cleavage system transcriptional activator	Escherichia coli (strain K12)	02026|Biofilm formation - Escherichia coli	carbapenem;cephalosporin;cephamycin;penam	antibiotic inactivation	0.071	7.31
TRINITY_DN476604_c1_g1_i1	ATC67679.1	ARO:3000838	Q7A0U4	sam:MW1446	Transcriptional regulatory protein SrrA	Staphylococcus aureus (strain MW2)	02020|Two-component system	disinfecting agents and antiseptics;fluoroquinolone antibiotic	antibiotic efflux	0.066	7.29
TRINITY_DN493504_c0_g1_i2	AAR84672.1	ARO:3002925	P13792	bsu:BSU29110	Alkaline phosphatase synthesis transcriptional regulatory protein PhoP	Bacillus subtilis (strain 168)	02020|Two-component system	glycopeptide antibiotic	antibiotic target alteration	0.036	7.29
TRINITY_DN489628_c0_g1_i1	AAG06465.1	ARO:3005063	Q9TLQ4	-	Probable transcriptional regulator ycf27	Cyanidium caldarium	-	peptide antibiotic	antibiotic efflux;antibiotic target alteration	0.036	7.29
TRINITY_DN495872_c7_g2_i1	AAV85982.1	ARO:3000535	Q39T41	gme:Gmet_2358	Lipoprotein-releasing system ATP-binding protein LolD	Geobacter metallireducens (strain ATCC 53774 / DSM 7210 / GS-15)	02010|ABC transporters	macrolide antibiotic	antibiotic efflux	0.083	7.24
TRINITY_DN511194_c2_g1_i2	AAR84672.1	ARO:3002925	P13792	bsu:BSU29110	Alkaline phosphatase synthesis transcriptional regulatory protein PhoP	Bacillus subtilis (strain 168)	02020|Two-component system	glycopeptide antibiotic	antibiotic target alteration	0.042	7.23
TRINITY_DN506627_c7_g1_i3	AAF01499.1	ARO:3000193	Q2LUL6	sat:SYN_01918	Elongation factor G 2	Syntrophus aciditrophicus (strain SB)	-	tetracycline antibiotic	antibiotic target protection	0.066	7.2
TRINITY_DN499343_c0_g1_i1	AAG05882.1	ARO:3000804	Q8FWV9	bms:BRA0334	Efflux pump membrane transporter BepG	Brucella suis biovar 1 (strain 1330)	-	diaminopyrimidine antibiotic;fluoroquinolone antibiotic;phenicol antibiotic	antibiotic efflux	0.083	7.19
TRINITY_DN314028_c0_g1_i1	AAV85981.1	ARO:3000533	P58411	ype:YPO1364	Macrolide export protein MacA	Yersinia pestis	-	macrolide antibiotic	antibiotic efflux	0.036	7.12
TRINITY_DN507720_c7_g2_i1	APB03214.1	ARO:3003980	Q8XXY9	rso:RSc1974	Nod factor export ATP-binding protein I	Ralstonia solanacearum (strain GMI1000)	02010|ABC transporters	tetracycline antibiotic	antibiotic efflux	0.03	7.03
TRINITY_DN412685_c0_g1_i1	BAB36671.1	ARO:3000832	P66797	ecc:c2327	Response regulator UvrY	Escherichia coli O6:H1 (strain CFT073 / ATCC 700928 / UPEC)	02020|Two-component system;02026|Biofilm formation - Escherichia coli	fluoroquinolone antibiotic;macrolide antibiotic;penam;tetracycline antibiotic	antibiotic efflux	0.03	7.03
TRINITY_DN250355_c0_g1_i1	WP_102607457.1	ARO:3004361	P28822	bsu:BSU00770	Dihydropteroate synthase	Bacillus subtilis (strain 168)	00790|Folate biosynthesis	sulfonamide antibiotic	antibiotic target replacement	0.054	7.01
TRINITY_DN335116_c0_g1_i1	AAR96051.1	ARO:3002894	P9WQL9	mtu:Rv2936	Doxorubicin resistance ATP-binding protein DrrA	Mycobacterium tuberculosis (strain ATCC 25618 / H37Rv)	-	tetracycline antibiotic	antibiotic efflux	0.477	7
TRINITY_DN511829_c11_g4_i1	AAK37618.1	ARO:3005008	P0CY94	-	Nif-specific regulatory protein	Rhodobacter capsulatus	-	tetracycline antibiotic	antibiotic efflux	0.244	7
TRINITY_DN524950_c0_g1_i1	CAA53189	ARO:3000521	Q72JR6	tth:TT_C0702	Isoleucine--tRNA ligase	Thermus thermophilus (strain ATCC BAA-163 / DSM 7039 / HB27)	00970|Aminoacyl-tRNA biosynthesis	mupirocin	antibiotic target alteration	0.238	7
TRINITY_DN500146_c9_g3_i1	ATC67679.1	ARO:3000838	P13792	bsu:BSU29110	Alkaline phosphatase synthesis transcriptional regulatory protein PhoP	Bacillus subtilis (strain 168)	02020|Two-component system	disinfecting agents and antiseptics;fluoroquinolone antibiotic	antibiotic efflux	0.173	7
TRINITY_DN519647_c1_g1_i1	WP_041777404.1	ARO:3004480	A4VHM3	psa:PST_0777	DNA-directed RNA polymerase subunit beta	Pseudomonas stutzeri (strain A1501)	03020|RNA polymerase	peptide antibiotic;rifamycin antibiotic	antibiotic target alteration;antibiotic target replacement	0.167	7
TRINITY_DN506788_c0_g1_i1	AAV85982.1	ARO:3000535	Q9WYI7	tma:TM0352	Uncharacterized ABC transporter ATP-binding protein TM_0352	Thermotoga maritima (strain ATCC 43589 / DSM 3109 / JCM 10099 / NBRC 100826 / MSB8)	-	macrolide antibiotic	antibiotic efflux	0.131	7
TRINITY_DN480874_c0_g1_i1	ABD30512.1	ARO:3000839	Q45614	bsu:BSU40400	Sensor histidine kinase WalK	Bacillus subtilis (strain 168)	02020|Two-component system	disinfecting agents and antiseptics;fluoroquinolone antibiotic	antibiotic efflux	0.125	7
TRINITY_DN489814_c0_g1_i2	ADP36409.1	ARO:3003730	Q82AC9	sma:SAVERM_6130	Isoleucine--tRNA ligase	Streptomyces avermitilis (strain ATCC 31267 / DSM 46492 / JCM 5070 / NBRC 14893 / NCIMB 12804 / NRRL 8165 / MA-4680)	00970|Aminoacyl-tRNA biosynthesis	mupirocin	antibiotic target alteration	0.125	7
TRINITY_DN507276_c13_g1_i3	ADZ12699.1	ARO:3005091	Q9KLQ5	vch:VC_A0687	Fe(3+) ions import ATP-binding protein FbpC	Vibrio cholerae serotype O1 (strain ATCC 39315 / El Tor Inaba N16961)	02010|ABC transporters	aminoglycoside antibiotic	antibiotic efflux	0.119	7
TRINITY_DN473532_c0_g1_i1	ABD30512.1	ARO:3000839	P35164	bsu:BSU23110	Sensor histidine kinase ResE	Bacillus subtilis (strain 168)	02020|Two-component system	disinfecting agents and antiseptics;fluoroquinolone antibiotic	antibiotic efflux	0.113	7
TRINITY_DN500306_c9_g4_i1	AAV85982.1	ARO:3000535	P44871	hin:HI_0769	Cell division ATP-binding protein FtsE	Haemophilus influenzae (strain ATCC 51907 / DSM 11121 / KW20 / Rd)	02010|ABC transporters	macrolide antibiotic	antibiotic efflux	0.107	7
TRINITY_DN509282_c5_g1_i2	AAC75429.1	ARO:3000833	Q54YZ9	ddi:DDB_G0277883	Hybrid signal transduction histidine kinase J	Dictyostelium discoideum	-	fluoroquinolone antibiotic;macrolide antibiotic;penam;tetracycline antibiotic	antibiotic efflux	0.107	7
TRINITY_DN807479_c0_g1_i1	BAD59497.1	ARO:3000501	A1ALT4	ppd:Ppro_0673	DNA-directed RNA polymerase subunit beta	Pelobacter propionicus (strain DSM 2379 / NBRC 103807 / OttBd1)	03020|RNA polymerase	peptide antibiotic;rifamycin antibiotic	antibiotic target alteration;antibiotic target replacement	0.095	7
TRINITY_DN511767_c5_g2_i3	WP_041777404.1	ARO:3004480	A4VHM3	psa:PST_0777	DNA-directed RNA polymerase subunit beta	Pseudomonas stutzeri (strain A1501)	03020|RNA polymerase	peptide antibiotic;rifamycin antibiotic	antibiotic target alteration;antibiotic target replacement	0.095	7
TRINITY_DN506904_c8_g2_i3	WP_041777404.1	ARO:3004480	Q4K526	pfl:PFL_5589	DNA-directed RNA polymerase subunit beta	Pseudomonas fluorescens (strain ATCC BAA-477 / NRRL B-23932 / Pf-5)	03020|RNA polymerase	peptide antibiotic;rifamycin antibiotic	antibiotic target alteration;antibiotic target replacement	0.083	7
TRINITY_DN736132_c0_g1_i1	AAK37618.1	ARO:3005008	Q06065	eco:b2220	Regulatory protein AtoC	Escherichia coli (strain K12)	02020|Two-component system	tetracycline antibiotic	antibiotic efflux	0.071	7
TRINITY_DN463491_c0_g1_i1	ACL82959.1	ARO:3002961	B1YEC6	esi:Exig_1149	Glycerol-3-phosphate acyltransferase	Exiguobacterium sibiricum (strain DSM 17290 / CIP 109462 / JCM 13490 / 255-15)	00561|Glycerolipid metabolism;00564|Glycerophospholipid metabolism	glycopeptide antibiotic	antibiotic target alteration	0.071	7
TRINITY_DN508897_c7_g2_i1	AAK37618.1	ARO:3005008	P03029	-	DNA-binding transcriptional regulator NtrC	Klebsiella pneumoniae	-	tetracycline antibiotic	antibiotic efflux	0.06	7
TRINITY_DN504392_c6_g1_i1	AAV85982.1	ARO:3000535	P45769	eco:b3271	Uncharacterized amino-acid ABC transporter ATP-binding protein YhdZ	Escherichia coli (strain K12)	02010|ABC transporters	macrolide antibiotic	antibiotic efflux	0.03	7
TRINITY_DN376693_c0_g1_i1	AAG05914	ARO:3004075	Q7N3E1	plu:plu2776	Multidrug resistance protein MdtC	Photorhabdus laumondii subsp. laumondii (strain DSM 15139 / CIP 105565 / TT01)	02020|Two-component system	aminocoumarin antibiotic;macrolide antibiotic;monobactam;tetracycline antibiotic	antibiotic efflux	0.06	6.99
TRINITY_DN428986_c0_g1_i1	AAF67494.2	ARO:3002522	J9VF33	-	ABC multidrug transporter MDR1	Cryptococcus neoformans var. grubii serotype A (strain H99 / ATCC 208821 / CBS 10515 / FGSC 9487)	-	aminocoumarin antibiotic	antibiotic efflux	0.119	6.97
TRINITY_DN754067_c0_g1_i1	AAK37618.1	ARO:3005008	Q04849	azc:AZC_3083	Nitrogen assimilation regulatory protein NtrX	Azorhizobium caulinodans (strain ATCC 43989 / DSM 5975 / JCM 20966 / LMG 6465 / NBRC 14845 / NCIMB 13405 / ORS 571)	02020|Two-component system	tetracycline antibiotic	antibiotic efflux	0.089	6.96
TRINITY_DN260383_c0_g1_i1	CAC14595.1	ARO:3003056	P31224	eco:b0462	Multidrug efflux pump subunit AcrB	Escherichia coli (strain K12)	01501|beta-Lactam resistance;01503|Cationic antimicrobial peptide (CAMP) resistance	fluoroquinolone antibiotic;macrolide antibiotic;phenicol antibiotic;tetracycline antibiotic	antibiotic efflux	0.125	6.9
TRINITY_DN503926_c0_g2_i6	EGP45231.1	ARO:3004144	Q48815	-	Protein HelA	Legionella pneumophila	-	aminoglycoside antibiotic;cephalosporin;fluoroquinolone antibiotic;macrolide antibiotic	antibiotic efflux	0.018	6.89
TRINITY_DN324856_c0_g1_i1	AAB58161.1	ARO:3003010	B4EYA1	pmr:PMI1587	Multidrug resistance protein MdtC	Proteus mirabilis (strain HI4320)	02020|Two-component system	aminoglycoside antibiotic;fluoroquinolone antibiotic	antibiotic efflux	0.042	6.85
TRINITY_DN402237_c0_g1_i1	AAA20117.1	ARO:3000195	Q73R08	tde:TDE_0285	Elongation factor G 1	Treponema denticola (strain ATCC 35405 / DSM 14222 / CIP 103919 / JCM 8153 / KCTC 15104)	-	tetracycline antibiotic	antibiotic target protection	0.077	6.79
TRINITY_DN491380_c1_g1_i1	AAB05626.1	ARO:3002943	Q2VEQ7	hme:HFX_2024	D-2-hydroxyacid dehydrogenase	Haloferax mediterranei (strain ATCC 33500 / DSM 1411 / JCM 8866 / NBRC 14739 / NCIMB 2177 / R-4)	-	glycopeptide antibiotic	antibiotic target alteration	0.036	6.71
TRINITY_DN473909_c1_g1_i1	CAA79966.1	ARO:3003665	P0A9F6	eco:b2808	Glycine cleavage system transcriptional activator	Escherichia coli (strain K12)	02026|Biofilm formation - Escherichia coli	carbapenem;cephalosporin;cephamycin;penam	antibiotic inactivation	0.077	6.69
TRINITY_DN464221_c0_g1_i1	AAV85982.1	ARO:3000535	P9WQK1	mtu:Rv0986	Uncharacterized ABC transporter ATP-binding protein Rv0986	Mycobacterium tuberculosis (strain ATCC 25618 / H37Rv)	-	macrolide antibiotic	antibiotic efflux	0.113	6.68
TRINITY_DN505090_c1_g1_i1	BAA23130.1	ARO:3002493	Q6G6M9	sas:SAS2333	Protein flp	Staphylococcus aureus (strain MSSA476)	-	cephalosporin	antibiotic inactivation	0.048	6.66
TRINITY_DN507874_c10_g10_i1	AAK37618.1	ARO:3005008	G3XCV0	pae:PA1097	Transcriptional regulator FleQ	Pseudomonas aeruginosa (strain ATCC 15692 / DSM 22644 / CIP 104116 / JCM 14847 / LMG 12228 / 1C / PRS 101 / PAO1)	02020|Two-component system;02025|Biofilm formation - Pseudomonas aeruginosa;02040|Flagellar assembly	tetracycline antibiotic	antibiotic efflux	0.25	6.65
TRINITY_DN471890_c0_g1_i3	AAK37618.1	ARO:3005008	Q43965	-	Phenol regulator MopR	Acinetobacter guillouiae	-	tetracycline antibiotic	antibiotic efflux	0.054	6.61
TRINITY_DN496043_c0_g1_i1	AAG06942.1	ARO:3002985	Q8K009	mmu:216188	Mitochondrial 10-formyltetrahydrofolate dehydrogenase	Mus musculus	00670|One carbon pool by folate	peptide antibiotic	antibiotic target alteration	0.107	6.58
TRINITY_DN512160_c5_g1_i1	AAK37618.1	ARO:3005008	P14375	eco:b4004	Transcriptional regulatory protein ZraR	Escherichia coli (strain K12)	02020|Two-component system	tetracycline antibiotic	antibiotic efflux	0.155	6.56
TRINITY_DN468778_c0_g1_i2	AAC75136.1	ARO:3000793	D0ZEW1	etr:ETAE_1070	Multidrug resistance protein MdtB	Edwardsiella tarda (strain EIB202)	02020|Two-component system	aminocoumarin antibiotic	antibiotic efflux	0.113	6.54
TRINITY_DN498201_c0_g1_i1	AET10445.1	ARO:3004033	Q9WYC4	tma:TM0288	Uncharacterized ABC transporter ATP-binding protein TM_0288	Thermotoga maritima (strain ATCC 43589 / DSM 3109 / JCM 10099 / NBRC 100826 / MSB8)	02010|ABC transporters	tetracycline antibiotic	antibiotic efflux	0.167	6.53
TRINITY_DN441170_c0_g1_i1	AAC73788.1	ARO:3003841	P9WGL9	mtu:Rv0491	Sensory transduction protein RegX3	Mycobacterium tuberculosis (strain ATCC 25618 / H37Rv)	02020|Two-component system	aminoglycoside antibiotic	antibiotic efflux	0.06	6.53
TRINITY_DN417410_c0_g1_i1	AIA08936.1	ARO:3000444	O34309	bsu:BSU18830	Putative phosphoenolpyruvate synthase	Bacillus subtilis (strain 168)	-	rifamycin antibiotic	antibiotic inactivation	0.101	6.49
TRINITY_DN416946_c0_g1_i1	ADZ12699.1	ARO:3005091	P0A2V5	llc:LACR_D20	Oligopeptide transport ATP-binding protein OppF	Lactococcus lactis subsp. cremoris (strain SK11)	02024|Quorum sensing	aminoglycoside antibiotic	antibiotic efflux	0.06	6.49
TRINITY_DN476334_c1_g1_i1	ACL82960.1	ARO:3002947	A1RYE4	tpe:Tpen_0823	Glyoxylate reductase	Thermofilum pendens (strain DSM 2475 / Hrk 5)	00630|Glyoxylate and dicarboxylate metabolism	glycopeptide antibiotic	antibiotic target alteration	0.089	6.47
TRINITY_DN483092_c1_g1_i1	AAF86641.1	ARO:3002922	P13792	bsu:BSU29110	Alkaline phosphatase synthesis transcriptional regulatory protein PhoP	Bacillus subtilis (strain 168)	02020|Two-component system	glycopeptide antibiotic	antibiotic target alteration	0.089	6.47
TRINITY_DN378611_c0_g1_i1	AAC75429.1	ARO:3000833	Q54YZ9	ddi:DDB_G0277883	Hybrid signal transduction histidine kinase J	Dictyostelium discoideum	-	fluoroquinolone antibiotic;macrolide antibiotic;penam;tetracycline antibiotic	antibiotic efflux	0.095	6.44
TRINITY_DN523724_c0_g1_i1	BAA15934.1	ARO:3000829	P23545	bsu:BSU29100	Alkaline phosphatase synthesis sensor protein PhoR	Bacillus subtilis (strain 168)	02020|Two-component system	aminocoumarin antibiotic;aminoglycoside antibiotic	antibiotic efflux	0.113	6.42
TRINITY_DN593829_c0_g1_i1	AAG06465.1	ARO:3005063	A1KHB7	mbb:BCG_1036	Response regulator MprA	Mycobacterium bovis (strain BCG / Pasteur 1173P2)	02020|Two-component system	peptide antibiotic	antibiotic efflux;antibiotic target alteration	0.054	6.41
TRINITY_DN501338_c2_g3_i2	AAG07763.1	ARO:3003031	Q57124	hin:HI_0895	Uncharacterized transporter HI_0895	Haemophilus influenzae (strain ATCC 51907 / DSM 11121 / KW20 / Rd)	01501|beta-Lactam resistance;01503|Cationic antimicrobial peptide (CAMP) resistance	disinfecting agents and antiseptics;fluoroquinolone antibiotic;macrolide antibiotic;phenicol antibiotic;tetracycline antibiotic	antibiotic efflux	0.167	6.4
TRINITY_DN417265_c0_g1_i1	AAG06465.1	ARO:3005063	Q1B3X8	mmc:Mmcs_4301	Response regulator MprA	Mycobacterium sp. (strain MCS)	02020|Two-component system	peptide antibiotic	antibiotic efflux;antibiotic target alteration	0.042	6.29
TRINITY_DN500647_c0_g3_i1	AAG05914	ARO:3004075	F2EYE0	paj:PAJ_1810	Multidrug resistance protein MdtC	Pantoea ananatis (strain AJ13355)	02020|Two-component system	aminocoumarin antibiotic;macrolide antibiotic;monobactam;tetracycline antibiotic	antibiotic efflux	0.03	6.29
TRINITY_DN504788_c8_g2_i1	AAK37618.1	ARO:3005008	Q06065	eco:b2220	Regulatory protein AtoC	Escherichia coli (strain K12)	02020|Two-component system	tetracycline antibiotic	antibiotic efflux	0.054	6.28
TRINITY_DN469853_c1_g1_i1	ADZ12699.1	ARO:3005091	P30769	mle:ML1892	Probable ribonucleotide transport ATP-binding protein mkl	Mycobacterium leprae (strain TN)	02010|ABC transporters	aminoglycoside antibiotic	antibiotic efflux	0.042	6.26
TRINITY_DN313983_c0_g1_i1	ATC67679.1	ARO:3000838	P23620	pae:PA5360	Phosphate regulon transcriptional regulatory protein PhoB	Pseudomonas aeruginosa (strain ATCC 15692 / DSM 22644 / CIP 104116 / JCM 14847 / LMG 12228 / 1C / PRS 101 / PAO1)	02020|Two-component system	disinfecting agents and antiseptics;fluoroquinolone antibiotic	antibiotic efflux	0.113	6.24
TRINITY_DN489656_c0_g1_i1	AAD51347.1	ARO:3003067	Q54U87	ddi:DDB_G0280961	Hybrid signal transduction histidine kinase A	Dictyostelium discoideum	-	aminoglycoside antibiotic;cephalosporin;cephamycin;penam	antibiotic efflux	0.113	6.22
TRINITY_DN497628_c2_g1_i1	ADZ12700.1	ARO:3005090	Q4UNC7	rfe:RF_0080	Probable ABC transporter permease protein RF_0080	Rickettsia felis (strain ATCC VR-1525 / URRWXCal2)	02010|ABC transporters	aminoglycoside antibiotic	antibiotic efflux	0.161	6.2
TRINITY_DN492214_c0_g1_i1	AEY83581	ARO:3000510	Q6AMA0	dps:DP1796	Valine--tRNA ligase	Desulfotalea psychrophila (strain LSv54 / DSM 12343)	00970|Aminoacyl-tRNA biosynthesis	mupirocin	antibiotic target alteration	0.042	6.19
TRINITY_DN507604_c1_g1_i3	AAC74000.1	ARO:3003950	P33116	-	Subtilin transport ATP-binding protein SpaT	Bacillus subtilis	-	nitroimidazole antibiotic	antibiotic efflux	0.083	6.15
TRINITY_DN114406_c0_g1_i1	BAD59497.1	ARO:3000501	Q2II86	ade:Adeh_1592	DNA-directed RNA polymerase subunit beta	Anaeromyxobacter dehalogenans (strain 2CP-C)	03020|RNA polymerase	peptide antibiotic;rifamycin antibiotic	antibiotic target alteration;antibiotic target replacement	0.066	6.15
TRINITY_DN505152_c12_g2_i1	AAV85982.1	ARO:3000535	P33916	eco:b2180	Uncharacterized ABC transporter ATP-binding protein YejF	Escherichia coli (strain K12)	02010|ABC transporters	macrolide antibiotic	antibiotic efflux	0.083	6.12
TRINITY_DN506681_c7_g3_i1	AAC75429.1	ARO:3000833	P48027	-	Sensor protein GacS	Pseudomonas syringae pv. syringae	-	fluoroquinolone antibiotic;macrolide antibiotic;penam;tetracycline antibiotic	antibiotic efflux	0.054	6.05
TRINITY_DN507990_c7_g1_i1	AAK37618.1	ARO:3005008	P12626	-	Nitrogen fixation protein AnfA	Azotobacter vinelandii	-	tetracycline antibiotic	antibiotic efflux	0.238	6
TRINITY_DN35185_c0_g1_i1	CBJ02047.1	ARO:3004611	B5F0K5	sea:SeAg_B2622	Putative D-alanyl-D-alanine carboxypeptidase	Salmonella agona (strain SL483)	00550|Peptidoglycan biosynthesis	cephalosporin;penam	antibiotic inactivation	0.232	6
TRINITY_DN592017_c0_g1_i1	AHA41500.1	ARO:3002913	A8FA55	bpu:BPUM_0427	D-alanine--D-alanine ligase	Bacillus pumilus (strain SAFR-032)	00470|D-Amino acid metabolism;00550|Peptidoglycan biosynthesis;01502|Vancomycin resistance	glycopeptide antibiotic	antibiotic target alteration	0.173	6
TRINITY_DN636174_c0_g1_i1	BAE77933.1	ARO:3000518	P55222	pae:PA0652	cAMP-activated global transcriptional regulator Vfr	Pseudomonas aeruginosa (strain ATCC 15692 / DSM 22644 / CIP 104116 / JCM 14847 / LMG 12228 / 1C / PRS 101 / PAO1)	02020|Two-component system;02024|Quorum sensing;02025|Biofilm formation - Pseudomonas aeruginosa	fluoroquinolone antibiotic;macrolide antibiotic;penam	antibiotic efflux	0.113	6
TRINITY_DN507853_c3_g1_i1	AAK37618.1	ARO:3005008	Q00934	pae:PA4547	Response regulator protein PilR	Pseudomonas aeruginosa (strain ATCC 15692 / DSM 22644 / CIP 104116 / JCM 14847 / LMG 12228 / 1C / PRS 101 / PAO1)	02020|Two-component system	tetracycline antibiotic	antibiotic efflux	0.107	6
TRINITY_DN437595_c0_g1_i1	ANZ79240.1	ARO:3004035	O07550	bsu:BSU09710	Probable multidrug resistance ABC transporter ATP-binding/permease protein YheI	Bacillus subtilis (strain 168)	02010|ABC transporters	tetracycline antibiotic	antibiotic efflux	0.101	6
TRINITY_DN505777_c2_g2_i1	BAD59497.1	ARO:3000501	Q3J8Q7	noc:Noc_2331	DNA-directed RNA polymerase subunit beta	Nitrosococcus oceani (strain ATCC 19707 / BCRC 17464 / NCIMB 11848 / C-107)	03020|RNA polymerase	peptide antibiotic;rifamycin antibiotic	antibiotic target alteration;antibiotic target replacement	0.095	6
TRINITY_DN508064_c14_g1_i1	AAV85982.1	ARO:3000535	Q9WYI7	tma:TM0352	Uncharacterized ABC transporter ATP-binding protein TM_0352	Thermotoga maritima (strain ATCC 43589 / DSM 3109 / JCM 10099 / NBRC 100826 / MSB8)	-	macrolide antibiotic	antibiotic efflux	0.089	6
TRINITY_DN294203_c1_g1_i1	AYV52072.1	ARO:3002882	Q2LVL0	sat:SYN_01564	ATP-dependent lipid A-core flippase	Syntrophus aciditrophicus (strain SB)	02010|ABC transporters	lincosamide antibiotic	antibiotic efflux	0.083	6
TRINITY_DN506681_c2_g1_i1	AAC75429.1	ARO:3000833	Q54YZ9	ddi:DDB_G0277883	Hybrid signal transduction histidine kinase J	Dictyostelium discoideum	-	fluoroquinolone antibiotic;macrolide antibiotic;penam;tetracycline antibiotic	antibiotic efflux	0.083	6
TRINITY_DN508214_c6_g1_i3	AAK37618.1	ARO:3005008	Q3K999	pfo:Pfl01_3918	Sigma54-dependent transcriptional regulator SfnR	Pseudomonas fluorescens (strain Pf0-1)	-	tetracycline antibiotic	antibiotic efflux	0.083	6
TRINITY_DN22213_c0_g1_i1	AEY83581	ARO:3000510	Q747X9	gsu:GSU3136	Isoleucine--tRNA ligase	Geobacter sulfurreducens (strain ATCC 51573 / DSM 12127 / PCA)	00970|Aminoacyl-tRNA biosynthesis	mupirocin	antibiotic target alteration	0.083	6
TRINITY_DN462413_c0_g1_i1	WP_041777404.1	ARO:3004480	Q2II86	ade:Adeh_1592	DNA-directed RNA polymerase subunit beta	Anaeromyxobacter dehalogenans (strain 2CP-C)	03020|RNA polymerase	peptide antibiotic;rifamycin antibiotic	antibiotic target alteration;antibiotic target replacement	0.083	6
TRINITY_DN824914_c0_g1_i1	ADZ12699.1	ARO:3005091	P94360	bsu:BSU38810	Oligosaccharides import ATP-binding protein MsmX	Bacillus subtilis (strain 168)	02010|ABC transporters	aminoglycoside antibiotic	antibiotic efflux	0.071	6
TRINITY_DN508214_c6_g3_i1	AAK37618.1	ARO:3005008	Q3K999	pfo:Pfl01_3918	Sigma54-dependent transcriptional regulator SfnR	Pseudomonas fluorescens (strain Pf0-1)	-	tetracycline antibiotic	antibiotic efflux	0.071	6
TRINITY_DN488089_c3_g1_i1	AAC75136.1	ARO:3000793	B4SXW0	see:SNSL254_A2313	Multidrug resistance protein MdtB	Salmonella newport (strain SL254)	02020|Two-component system	aminocoumarin antibiotic	antibiotic efflux	0.071	6
TRINITY_DN735664_c0_g1_i1	AAC73788.1	ARO:3003841	P21866	eco:b0694	KDP operon transcriptional regulatory protein KdpE	Escherichia coli (strain K12)	02020|Two-component system;02024|Quorum sensing	aminoglycoside antibiotic	antibiotic efflux	0.066	6
TRINITY_DN888123_c0_g1_i1	ADZ12699.1	ARO:3005091	P21629	pae:PA1071	High-affinity branched-chain amino acid transport ATP-binding protein BraF	Pseudomonas aeruginosa (strain ATCC 15692 / DSM 22644 / CIP 104116 / JCM 14847 / LMG 12228 / 1C / PRS 101 / PAO1)	02010|ABC transporters;02024|Quorum sensing	aminoglycoside antibiotic	antibiotic efflux	0.066	6
TRINITY_DN503005_c3_g3_i1	AAL19308.1	ARO:3000504	Q9HV30	pae:PA4778	Uncharacterized HTH-type transcriptional regulator PA4778	Pseudomonas aeruginosa (strain ATCC 15692 / DSM 22644 / CIP 104116 / JCM 14847 / LMG 12228 / 1C / PRS 101 / PAO1)	-	carbapenem;cephalosporin;cephamycin;monobactam;penam;penem;phenicol antibiotic	antibiotic efflux	0.066	6
TRINITY_DN481463_c0_g1_i1	AAA25293.1	ARO:3000192	Q748Y8	gsu:GSU2860	Elongation factor G 2	Geobacter sulfurreducens (strain ATCC 51573 / DSM 12127 / PCA)	-	tetracycline antibiotic	antibiotic target protection	0.066	6
TRINITY_DN502286_c10_g1_i2	CAA53189	ARO:3000521	Q9K8G8	bha:BH3038	Valine--tRNA ligase	Alkalihalobacillus halodurans (strain ATCC BAA-125 / DSM 18197 / FERM 7344 / JCM 9153 / C-125)	00970|Aminoacyl-tRNA biosynthesis	mupirocin	antibiotic target alteration	0.06	6
TRINITY_DN505738_c11_g7_i1	AAK37618.1	ARO:3005008	Q00934	pae:PA4547	Response regulator protein PilR	Pseudomonas aeruginosa (strain ATCC 15692 / DSM 22644 / CIP 104116 / JCM 14847 / LMG 12228 / 1C / PRS 101 / PAO1)	02020|Two-component system	tetracycline antibiotic	antibiotic efflux	0.06	6
TRINITY_DN6055_c0_g1_i2	BAE85478.1	ARO:3003728	P35163	bsu:BSU23120	Transcriptional regulatory protein ResD	Bacillus subtilis (strain 168)	02020|Two-component system	glycopeptide antibiotic	antibiotic target alteration	0.06	6
TRINITY_DN226724_c0_g1_i1	AAL27445.1	ARO:3002924	Q06065	eco:b2220	Regulatory protein AtoC	Escherichia coli (strain K12)	02020|Two-component system	glycopeptide antibiotic	antibiotic target alteration	0.054	6
TRINITY_DN505103_c8_g2_i1	BAD59497.1	ARO:3000501	B8GV65	tgr:Tgr7_2331	DNA-directed RNA polymerase subunit beta	Thioalkalivibrio sulfidiphilus (strain HL-EbGR7)	03020|RNA polymerase	peptide antibiotic;rifamycin antibiotic	antibiotic target alteration;antibiotic target replacement	0.054	6
TRINITY_DN201177_c0_g1_i1	AAG07763.1	ARO:3003031	Q57124	hin:HI_0895	Uncharacterized transporter HI_0895	Haemophilus influenzae (strain ATCC 51907 / DSM 11121 / KW20 / Rd)	01501|beta-Lactam resistance;01503|Cationic antimicrobial peptide (CAMP) resistance	disinfecting agents and antiseptics;fluoroquinolone antibiotic;macrolide antibiotic;phenicol antibiotic;tetracycline antibiotic	antibiotic efflux	0.048	6
TRINITY_DN444615_c0_g1_i1	CCP46065.1	ARO:3000816	P23620	pae:PA5360	Phosphate regulon transcriptional regulatory protein PhoB	Pseudomonas aeruginosa (strain ATCC 15692 / DSM 22644 / CIP 104116 / JCM 14847 / LMG 12228 / 1C / PRS 101 / PAO1)	02020|Two-component system	macrolide antibiotic;penam	antibiotic efflux	0.083	5.99
TRINITY_DN490910_c0_g1_i1	CAA79966.1	ARO:3003665	P0A9F6	eco:b2808	Glycine cleavage system transcriptional activator	Escherichia coli (strain K12)	02026|Biofilm formation - Escherichia coli	carbapenem;cephalosporin;cephamycin;penam	antibiotic inactivation	0.024	5.99
TRINITY_DN192441_c1_g1_i1	AAK37618.1	ARO:3005008	P09570	-	Nif-specific regulatory protein	Azotobacter vinelandii	-	tetracycline antibiotic	antibiotic efflux	0.066	5.97
TRINITY_DN508544_c3_g1_i1	AAK37618.1	ARO:3005008	Q43965	-	Phenol regulator MopR	Acinetobacter guillouiae	-	tetracycline antibiotic	antibiotic efflux	0.107	5.93
TRINITY_DN80489_c0_g1_i2	AET10445.1	ARO:3004033	Q21NS8	sde:Sde_0387	ATP-dependent lipid A-core flippase	Saccharophagus degradans (strain 2-40 / ATCC 43961 / DSM 17024)	02010|ABC transporters	tetracycline antibiotic	antibiotic efflux	0.119	5.86
TRINITY_DN506277_c3_g1_i1	ANZ79240.1	ARO:3004035	O07550	bsu:BSU09710	Probable multidrug resistance ABC transporter ATP-binding/permease protein YheI	Bacillus subtilis (strain 168)	02010|ABC transporters	tetracycline antibiotic	antibiotic efflux	0.071	5.86
TRINITY_DN487644_c5_g2_i1	AAK37618.1	ARO:3005008	Q9APD9	-	Transcriptional regulatory protein ZraR	Klebsiella oxytoca	-	tetracycline antibiotic	antibiotic efflux	0.042	5.86
TRINITY_DN487585_c1_g1_i1	CAA10975.1	ARO:3000194	B3DXL0	min:Minf_0184	Chorismate synthase	Methylacidiphilum infernorum (isolate V4)	"00400|Phenylalanine, tyrosine and tryptophan biosynthesis"	tetracycline antibiotic	antibiotic target protection	0.03	5.81
TRINITY_DN498956_c0_g1_i1	AAC75429.1	ARO:3000833	Q86CZ2	ddi:DDB_G0277887	Hybrid signal transduction histidine kinase K	Dictyostelium discoideum	-	fluoroquinolone antibiotic;macrolide antibiotic;penam;tetracycline antibiotic	antibiotic efflux	0.036	5.8
TRINITY_DN418735_c0_g1_i1	AEY83581	ARO:3000510	B8DPD6	dvm:DvMF_0266	Isoleucine--tRNA ligase	Desulfovibrio vulgaris (strain DSM 19637 / Miyazaki F)	00970|Aminoacyl-tRNA biosynthesis	mupirocin	antibiotic target alteration	0.089	5.78
TRINITY_DN505796_c10_g1_i1	AIA08936.1	ARO:3000444	O27190	mth:MTH_1118	Probable phosphoenolpyruvate synthase	Methanothermobacter thermautotrophicus (strain ATCC 29096 / DSM 1053 / JCM 10044 / NBRC 100330 / Delta H)	00010|Glycolysis / Gluconeogenesis;00620|Pyruvate metabolism;00680|Methane metabolism;00720|Carbon fixation pathways in prokaryotes	rifamycin antibiotic	antibiotic inactivation	0.03	5.74
TRINITY_DN508285_c6_g1_i1	AAK37618.1	ARO:3005008	P14375	eco:b4004	Transcriptional regulatory protein ZraR	Escherichia coli (strain K12)	02020|Two-component system	tetracycline antibiotic	antibiotic efflux	0.042	5.71
TRINITY_DN464777_c0_g1_i1	BAB36671.1	ARO:3000832	P13800	bsu:BSU35490	Transcriptional regulatory protein DegU	Bacillus subtilis (strain 168)	02020|Two-component system;02024|Quorum sensing	fluoroquinolone antibiotic;macrolide antibiotic;penam;tetracycline antibiotic	antibiotic efflux	0.066	5.7
TRINITY_DN494468_c3_g4_i2	SIP52035.1	ARO:3004054	Q7A0U4	sam:MW1446	Transcriptional regulatory protein SrrA	Staphylococcus aureus (strain MW2)	02020|Two-component system	aminocoumarin antibiotic;aminoglycoside antibiotic;carbapenem;cephalosporin;cephamycin;diaminopyrimidine antibiotic;fluoroquinolone antibiotic;macrolide antibiotic;monobactam;penam;penem;peptide antibiotic;phenicol antibiotic;sulfonamide antibiotic;tetracycline antibiotic	antibiotic efflux	0.149	5.69
TRINITY_DN506138_c9_g5_i1	AAK37618.1	ARO:3005008	P0AFB8	eco:b3868	DNA-binding transcriptional regulator NtrC	Escherichia coli (strain K12)	02020|Two-component system	tetracycline antibiotic	antibiotic efflux	0.137	5.69
TRINITY_DN340576_c0_g1_i1	AAK76136.1	ARO:3000025	P35598	spn:SP_1839	Putative ABC transporter ATP-binding protein exp8	Streptococcus pneumoniae serotype 4 (strain ATCC BAA-334 / TIGR4)	02010|ABC transporters	fluoroquinolone antibiotic	antibiotic efflux	0.054	5.64
TRINITY_DN505106_c7_g4_i1	AAK37618.1	ARO:3005008	Q06065	eco:b2220	Regulatory protein AtoC	Escherichia coli (strain K12)	02020|Two-component system	tetracycline antibiotic	antibiotic efflux	0.048	5.63
TRINITY_DN507991_c3_g5_i1	AAK37618.1	ARO:3005008	G3XCV0	pae:PA1097	Transcriptional regulator FleQ	Pseudomonas aeruginosa (strain ATCC 15692 / DSM 22644 / CIP 104116 / JCM 14847 / LMG 12228 / 1C / PRS 101 / PAO1)	02020|Two-component system;02025|Biofilm formation - Pseudomonas aeruginosa;02040|Flagellar assembly	tetracycline antibiotic	antibiotic efflux	0.167	5.61
TRINITY_DN486419_c0_g2_i1	AAG07763.1	ARO:3003031	Q57124	hin:HI_0895	Uncharacterized transporter HI_0895	Haemophilus influenzae (strain ATCC 51907 / DSM 11121 / KW20 / Rd)	01501|beta-Lactam resistance;01503|Cationic antimicrobial peptide (CAMP) resistance	disinfecting agents and antiseptics;fluoroquinolone antibiotic;macrolide antibiotic;phenicol antibiotic;tetracycline antibiotic	antibiotic efflux	0.054	5.6
TRINITY_DN478928_c1_g1_i1	AAV85982.1	ARO:3000535	P9WQK1	mtu:Rv0986	Uncharacterized ABC transporter ATP-binding protein Rv0986	Mycobacterium tuberculosis (strain ATCC 25618 / H37Rv)	-	macrolide antibiotic	antibiotic efflux	0.095	5.57
TRINITY_DN507341_c2_g1_i1	AAK37618.1	ARO:3005008	P10046	-	C4-dicarboxylate transport transcriptional regulatory protein DctD	Rhizobium leguminosarum	-	tetracycline antibiotic	antibiotic efflux	0.095	5.56
TRINITY_DN422176_c0_g1_i1	AAK37618.1	ARO:3005008	P0AFU5	ece:Z3830	Transcriptional regulatory protein QseF	Escherichia coli O157:H7	02020|Two-component system;02024|Quorum sensing	tetracycline antibiotic	antibiotic efflux	0.077	5.56
TRINITY_DN502819_c0_g1_i1	AAL19305.1	ARO:3000790	Q8FWV9	bms:BRA0334	Efflux pump membrane transporter BepG	Brucella suis biovar 1 (strain 1330)	-	carbapenem;cephalosporin;cephamycin;monobactam;penam;penem;phenicol antibiotic	antibiotic efflux	0.095	5.53
TRINITY_DN505868_c4_g1_i1	AAK37618.1	ARO:3005008	Q01265	-	Uncharacterized protein in HyuA 5'region (Fragment)	Pseudomonas sp. (strain NS671)	-	tetracycline antibiotic	antibiotic efflux	0.071	5.53
TRINITY_DN502632_c0_g2_i2	AAC16242.1	ARO:3005069	Q88G93	ppu:PP_3832	Translational regulator CsrA	Pseudomonas putida (strain ATCC 47054 / DSM 6125 / CFBP 8728 / NCIMB 11950 / KT2440)	02020|Two-component system;02025|Biofilm formation - Pseudomonas aeruginosa	diaminopyrimidine antibiotic;fluoroquinolone antibiotic;phenicol antibiotic	antibiotic efflux	0.042	5.53
TRINITY_DN505796_c10_g1_i2	ADZ12699.1	ARO:3005091	P21629	pae:PA1071	High-affinity branched-chain amino acid transport ATP-binding protein BraF	Pseudomonas aeruginosa (strain ATCC 15692 / DSM 22644 / CIP 104116 / JCM 14847 / LMG 12228 / 1C / PRS 101 / PAO1)	02010|ABC transporters;02024|Quorum sensing	aminoglycoside antibiotic	antibiotic efflux	0.018	5.51
TRINITY_DN831746_c0_g1_i1	AAA99504.1	ARO:3002987	P94374	bsu:BSU38660	Uncharacterized ABC transporter ATP-binding protein YxlF	Bacillus subtilis (strain 168)	-	peptide antibiotic	antibiotic efflux	0.089	5.5
TRINITY_DN501339_c1_g1_i1	AAC75429.1	ARO:3000833	Q54YZ9	ddi:DDB_G0277883	Hybrid signal transduction histidine kinase J	Dictyostelium discoideum	-	fluoroquinolone antibiotic;macrolide antibiotic;penam;tetracycline antibiotic	antibiotic efflux	0.071	5.49
TRINITY_DN509118_c8_g2_i2	AAV85982.1	ARO:3000535	Q9WYI7	tma:TM0352	Uncharacterized ABC transporter ATP-binding protein TM_0352	Thermotoga maritima (strain ATCC 43589 / DSM 3109 / JCM 10099 / NBRC 100826 / MSB8)	-	macrolide antibiotic	antibiotic efflux	0.095	5.48
TRINITY_DN351285_c0_g1_i3	BAE85478.1	ARO:3003728	Q05943	sco:SCO4159	Transcriptional regulatory protein GlnR	Streptomyces coelicolor (strain ATCC BAA-471 / A3(2) / M145)	-	glycopeptide antibiotic	antibiotic target alteration	0.048	5.48
TRINITY_DN507341_c6_g6_i1	AAK37618.1	ARO:3005008	P10046	-	C4-dicarboxylate transport transcriptional regulatory protein DctD	Rhizobium leguminosarum	-	tetracycline antibiotic	antibiotic efflux	0.089	5.44
TRINITY_DN288795_c0_g2_i1	ATC67679.1	ARO:3000838	P0ACZ8	eco:b0571	Transcriptional regulatory protein CusR	Escherichia coli (strain K12)	02020|Two-component system	disinfecting agents and antiseptics;fluoroquinolone antibiotic	antibiotic efflux	0.143	5.42
TRINITY_DN503356_c6_g1_i1	AAK37618.1	ARO:3005008	Q00934	pae:PA4547	Response regulator protein PilR	Pseudomonas aeruginosa (strain ATCC 15692 / DSM 22644 / CIP 104116 / JCM 14847 / LMG 12228 / 1C / PRS 101 / PAO1)	02020|Two-component system	tetracycline antibiotic	antibiotic efflux	0.131	5.39
TRINITY_DN350172_c0_g1_i1	CCP46065.1	ARO:3000816	P13792	bsu:BSU29110	Alkaline phosphatase synthesis transcriptional regulatory protein PhoP	Bacillus subtilis (strain 168)	02020|Two-component system	macrolide antibiotic;penam	antibiotic efflux	0.119	5.38
TRINITY_DN454464_c0_g1_i2	AAK37618.1	ARO:3005008	Q9APD9	-	Transcriptional regulatory protein ZraR	Klebsiella oxytoca	-	tetracycline antibiotic	antibiotic efflux	0.054	5.38
TRINITY_DN394905_c0_g1_i1	CAA79966.1	ARO:3003665	P0A9F6	eco:b2808	Glycine cleavage system transcriptional activator	Escherichia coli (strain K12)	02026|Biofilm formation - Escherichia coli	carbapenem;cephalosporin;cephamycin;penam	antibiotic inactivation	0.161	5.35
TRINITY_DN493531_c0_g3_i1	WP_102607457.1	ARO:3004361	P73248	syn:slr2026	Dihydropteroate synthase	Synechocystis sp. (strain PCC 6803 / Kazusa)	00790|Folate biosynthesis	sulfonamide antibiotic	antibiotic target replacement	0.042	5.32
TRINITY_DN446136_c1_g1_i1	AAF67494.2	ARO:3002522	Q9NRK6	hsa:23456	"ATP-binding cassette sub-family B member 10, mitochondrial"	Homo sapiens	02010|ABC transporters	aminocoumarin antibiotic	antibiotic efflux	0.048	5.31
TRINITY_DN682087_c0_g1_i2	AAC74000.1	ARO:3003950	Q3J7R8	noc:Noc_2675	ATP-dependent lipid A-core flippase	Nitrosococcus oceani (strain ATCC 19707 / BCRC 17464 / NCIMB 11848 / C-107)	02010|ABC transporters	nitroimidazole antibiotic	antibiotic efflux	0.077	5.29
TRINITY_DN518860_c4_g2_i3	AAF01499.1	ARO:3000193	Q88QN8	ppu:PP_0451	Elongation factor G 1	Pseudomonas putida (strain ATCC 47054 / DSM 6125 / CFBP 8728 / NCIMB 11950 / KT2440)	-	tetracycline antibiotic	antibiotic target protection	0.012	5.22
TRINITY_DN918032_c0_g1_i1	AEY83581	ARO:3000510	Q8L1B1	-	Isoleucine--tRNA ligase 2	Pseudomonas fluorescens	-	mupirocin	antibiotic target alteration	0.113	5.2
TRINITY_DN509123_c2_g2_i1	CAA37477.1	ARO:3002891	O07631	bsu:BSU14770	50S ribosomal subunit assembly factor BipA	Bacillus subtilis (strain 168)	-	tetracycline antibiotic	antibiotic target protection	0.054	5.19
TRINITY_DN360825_c0_g3_i1	BAB36671.1	ARO:3000832	P13800	bsu:BSU35490	Transcriptional regulatory protein DegU	Bacillus subtilis (strain 168)	02020|Two-component system;02024|Quorum sensing	fluoroquinolone antibiotic;macrolide antibiotic;penam;tetracycline antibiotic	antibiotic efflux	0.06	5.17
TRINITY_DN165331_c0_g1_i1	AAN28945	ARO:3003785	A5G8T5	gur:Gura_4059	UDP-N-acetylglucosamine 1-carboxyvinyltransferase	Geobacter uraniireducens (strain Rf4)	00520|Amino sugar and nucleotide sugar metabolism;00550|Peptidoglycan biosynthesis	fosfomycin	antibiotic target alteration	0.054	5.14
TRINITY_DN507604_c1_g5_i2	AAC74000.1	ARO:3003950	P33116	-	Subtilin transport ATP-binding protein SpaT	Bacillus subtilis	-	nitroimidazole antibiotic	antibiotic efflux	0.024	5.1
TRINITY_DN41762_c1_g1_i1	BAE85478.1	ARO:3003728	P37478	bsu:BSU40410	Transcriptional regulatory protein WalR	Bacillus subtilis (strain 168)	02020|Two-component system	glycopeptide antibiotic	antibiotic target alteration	0.268	5.03
TRINITY_DN439502_c0_g1_i1	AAC74000.1	ARO:3003950	J9VF33	-	ABC multidrug transporter MDR1	Cryptococcus neoformans var. grubii serotype A (strain H99 / ATCC 208821 / CBS 10515 / FGSC 9487)	-	nitroimidazole antibiotic	antibiotic efflux	0.125	5.03
TRINITY_DN34526_c0_g1_i1	AAK37618.1	ARO:3005008	G3XCV0	pae:PA1097	Transcriptional regulator FleQ	Pseudomonas aeruginosa (strain ATCC 15692 / DSM 22644 / CIP 104116 / JCM 14847 / LMG 12228 / 1C / PRS 101 / PAO1)	02020|Two-component system;02025|Biofilm formation - Pseudomonas aeruginosa;02040|Flagellar assembly	tetracycline antibiotic	antibiotic efflux	0.435	5
TRINITY_DN503356_c8_g1_i1	AAK37618.1	ARO:3005008	P26047	-	Signal-transduction and transcriptional-control protein	Clostridium beijerinckii	-	tetracycline antibiotic	antibiotic efflux	0.387	5
TRINITY_DN461297_c2_g2_i1	AAK37618.1	ARO:3005008	Q06065	eco:b2220	Regulatory protein AtoC	Escherichia coli (strain K12)	02020|Two-component system	tetracycline antibiotic	antibiotic efflux	0.363	5
TRINITY_DN833681_c0_g1_i1	AAK76136.1	ARO:3000025	P54719	bsu:BSU08220	Uncharacterized ABC transporter ATP-binding protein YfiC	Bacillus subtilis (strain 168)	02010|ABC transporters	fluoroquinolone antibiotic	antibiotic efflux	0.34	5
TRINITY_DN453610_c0_g1_i1	AAK37618.1	ARO:3005008	Q01265	-	Uncharacterized protein in HyuA 5'region (Fragment)	Pseudomonas sp. (strain NS671)	-	tetracycline antibiotic	antibiotic efflux	0.22	5
TRINITY_DN212416_c0_g1_i1	WP_041777404.1	ARO:3004480	C0Q9X9	dat:HRM2_36320	DNA-directed RNA polymerase subunit beta	Desulfobacterium autotrophicum (strain ATCC 43914 / DSM 3382 / HRM2)	03020|RNA polymerase	peptide antibiotic;rifamycin antibiotic	antibiotic target alteration;antibiotic target replacement	0.209	5
TRINITY_DN512337_c15_g1_i1	AAK37618.1	ARO:3005008	B5XVA2	kpe:KPK_1083	Anaerobic nitric oxide reductase transcription regulator NorR	Klebsiella pneumoniae (strain 342)	-	tetracycline antibiotic	antibiotic efflux	0.197	5
TRINITY_DN231219_c0_g1_i1	AAF67494.2	ARO:3002522	Q9NRK6	hsa:23456	"ATP-binding cassette sub-family B member 10, mitochondrial"	Homo sapiens	02010|ABC transporters	aminocoumarin antibiotic	antibiotic efflux	0.179	5
TRINITY_DN506904_c7_g3_i1	WP_041777404.1	ARO:3004480	A1TYJ0	maq:Maqu_0712	DNA-directed RNA polymerase subunit beta	Marinobacter hydrocarbonoclasticus (strain ATCC 700491 / DSM 11845 / VT8)	03020|RNA polymerase	peptide antibiotic;rifamycin antibiotic	antibiotic target alteration;antibiotic target replacement	0.179	5
TRINITY_DN519647_c1_g1_i11	WP_041777404.1	ARO:3004480	B0KK60	ppg:PputGB1_0477	DNA-directed RNA polymerase subunit beta	Pseudomonas putida (strain GB-1)	03020|RNA polymerase	peptide antibiotic;rifamycin antibiotic	antibiotic target alteration;antibiotic target replacement	0.173	5
TRINITY_DN322254_c0_g1_i1	ABS43151.1	ARO:3000784	Q8FWV9	bms:BRA0334	Efflux pump membrane transporter BepG	Brucella suis biovar 1 (strain 1330)	-	cephalosporin;fluoroquinolone antibiotic;fusidic acid;macrolide antibiotic	antibiotic efflux	0.161	5
TRINITY_DN399803_c0_g1_i1	BAD59497.1	ARO:3000501	A5USR7	rrs:RoseRS_1265	DNA-directed RNA polymerase subunit beta	Roseiflexus sp. (strain RS-1)	03020|RNA polymerase	peptide antibiotic;rifamycin antibiotic	antibiotic target alteration;antibiotic target replacement	0.155	5
TRINITY_DN245526_c0_g1_i1	AAV85982.1	ARO:3000535	P9WQK1	mtu:Rv0986	Uncharacterized ABC transporter ATP-binding protein Rv0986	Mycobacterium tuberculosis (strain ATCC 25618 / H37Rv)	-	macrolide antibiotic	antibiotic efflux	0.149	5
TRINITY_DN360505_c1_g1_i1	AAK37618.1	ARO:3005008	P09570	-	Nif-specific regulatory protein	Azotobacter vinelandii	-	tetracycline antibiotic	antibiotic efflux	0.149	5
TRINITY_DN461932_c0_g1_i1	AEY83581	ARO:3000510	Q8KFL5	cte:CT0311	Isoleucine--tRNA ligase	Chlorobaculum tepidum (strain ATCC 49652 / DSM 12025 / NBRC 103806 / TLS)	00970|Aminoacyl-tRNA biosynthesis	mupirocin	antibiotic target alteration	0.149	5
TRINITY_DN191345_c0_g1_i1	AAK37618.1	ARO:3005008	P54930	-	Nif-specific regulatory protein	Enterobacter agglomerans	-	tetracycline antibiotic	antibiotic efflux	0.137	5
TRINITY_DN812108_c0_g1_i1	BAD59497.1	ARO:3000501	A4XI30	csc:Csac_0951	DNA-directed RNA polymerase subunit beta	Caldicellulosiruptor saccharolyticus (strain ATCC 43494 / DSM 8903 / Tp8T 6331)	03020|RNA polymerase	peptide antibiotic;rifamycin antibiotic	antibiotic target alteration;antibiotic target replacement	0.137	5
TRINITY_DN543552_c0_g1_i1	BAA16344.1	ARO:3000491	O52248	ppx:T1E_0242	Toluene efflux pump membrane transporter TtgB	Pseudomonas putida (strain DOT-T1E)	01501|beta-Lactam resistance;01503|Cationic antimicrobial peptide (CAMP) resistance	aminoglycoside antibiotic	antibiotic efflux	0.131	5
TRINITY_DN487113_c1_g1_i1	AAV85982.1	ARO:3000535	Q9WYI7	tma:TM0352	Uncharacterized ABC transporter ATP-binding protein TM_0352	Thermotoga maritima (strain ATCC 43589 / DSM 3109 / JCM 10099 / NBRC 100826 / MSB8)	-	macrolide antibiotic	antibiotic efflux	0.131	5
TRINITY_DN724414_c0_g1_i1	CAA53189	ARO:3000521	Q8KFL5	cte:CT0311	Isoleucine--tRNA ligase	Chlorobaculum tepidum (strain ATCC 49652 / DSM 12025 / NBRC 103806 / TLS)	00970|Aminoacyl-tRNA biosynthesis	mupirocin	antibiotic target alteration	0.119	5
TRINITY_DN21721_c0_g1_i1	AAB05626.1	ARO:3002943	A1RYE4	tpe:Tpen_0823	Glyoxylate reductase	Thermofilum pendens (strain DSM 2475 / Hrk 5)	00630|Glyoxylate and dicarboxylate metabolism	glycopeptide antibiotic	antibiotic target alteration	0.113	5
TRINITY_DN826655_c0_g1_i1	ATC67679.1	ARO:3000838	P13792	bsu:BSU29110	Alkaline phosphatase synthesis transcriptional regulatory protein PhoP	Bacillus subtilis (strain 168)	02020|Two-component system	disinfecting agents and antiseptics;fluoroquinolone antibiotic	antibiotic efflux	0.107	5
TRINITY_DN286636_c0_g1_i1	CBH51823.1	ARO:3000556	B8D0C1	hor:Hore_01140	Elongation factor G	Halothermothrix orenii (strain H 168 / OCM 544 / DSM 9562)	-	tetracycline antibiotic	antibiotic target protection	0.101	5
TRINITY_DN481808_c1_g2_i1	AAF86641.1	ARO:3002922	A0A4P7TS68	-	DNA-binding dual transcriptional regulator OmpR	Shigella flexneri serotype 5a (strain M90T)	-	glycopeptide antibiotic	antibiotic target alteration	0.101	5
TRINITY_DN774415_c0_g1_i1	APB03222.1	ARO:3003992	Q9K0I2	nme:NMB0618	Phosphoenolpyruvate synthase	Neisseria meningitidis serogroup B (strain MC58)	00010|Glycolysis / Gluconeogenesis;00620|Pyruvate metabolism;00680|Methane metabolism	rifamycin antibiotic	antibiotic inactivation	0.089	5
TRINITY_DN508375_c3_g5_i1	APB03222.1	ARO:3003992	Q55905	syn:slr0301	Phosphoenolpyruvate synthase	Synechocystis sp. (strain PCC 6803 / Kazusa)	00010|Glycolysis / Gluconeogenesis;00620|Pyruvate metabolism;00680|Methane metabolism	rifamycin antibiotic	antibiotic inactivation	0.089	5
TRINITY_DN507007_c8_g1_i1	AAV85982.1	ARO:3000535	Q9WYI7	tma:TM0352	Uncharacterized ABC transporter ATP-binding protein TM_0352	Thermotoga maritima (strain ATCC 43589 / DSM 3109 / JCM 10099 / NBRC 100826 / MSB8)	-	macrolide antibiotic	antibiotic efflux	0.089	5
TRINITY_DN508331_c9_g5_i2	APB03219.1	ARO:3003986	P0A9W5	sfl:SF4423	Energy-dependent translational throttle protein EttA	Shigella flexneri	-	pleuromutilin antibiotic	antibiotic efflux	0.083	5
TRINITY_DN468889_c0_g1_i1	CAA37477.1	ARO:3002891	A4VIX2	psa:PST_1228	Elongation factor 4	Pseudomonas stutzeri (strain A1501)	-	tetracycline antibiotic	antibiotic target protection	0.083	5
TRINITY_DN486572_c3_g5_i1	APB03214.1	ARO:3003980	P46903	bsu:BSU02750	ABC transporter ATP-binding protein NatA	Bacillus subtilis (strain 168)	02010|ABC transporters;02020|Two-component system	tetracycline antibiotic	antibiotic efflux	0.083	5
TRINITY_DN497765_c0_g1_i2	CDO61516.1	ARO:3003949	Q9WYC4	tma:TM0288	Uncharacterized ABC transporter ATP-binding protein TM_0288	Thermotoga maritima (strain ATCC 43589 / DSM 3109 / JCM 10099 / NBRC 100826 / MSB8)	02010|ABC transporters	fluoroquinolone antibiotic;macrolide antibiotic;rifamycin antibiotic	antibiotic efflux	0.083	5
TRINITY_DN594259_c0_g1_i1	CAL64019.1	ARO:3003441	A4IM49	gtn:GTNG_1027	Probable dual-specificity RNA methyltransferase RlmN	Geobacillus thermodenitrificans (strain NG80-2)	-	lincosamide antibiotic;oxazolidinone antibiotic;phenicol antibiotic;pleuromutilin antibiotic;streptogramin antibiotic	antibiotic target alteration	0.077	5
TRINITY_DN418560_c0_g1_i1	AAC74000.1	ARO:3003950	Q2LVL0	sat:SYN_01564	ATP-dependent lipid A-core flippase	Syntrophus aciditrophicus (strain SB)	02010|ABC transporters	nitroimidazole antibiotic	antibiotic efflux	0.077	5
TRINITY_DN281880_c0_g1_i1	WP_102607457.1	ARO:3004361	P0AC15	sfl:SF3217	Dihydropteroate synthase	Shigella flexneri	00790|Folate biosynthesis	sulfonamide antibiotic	antibiotic target replacement	0.071	5
TRINITY_DN49296_c0_g1_i1	CAA45050.1	ARO:3002828	O31716	bsu:BSU14430	Uncharacterized ABC transporter ATP-binding protein YkpA	Bacillus subtilis (strain 168)	-	lincosamide antibiotic;macrolide antibiotic;oxazolidinone antibiotic;phenicol antibiotic;pleuromutilin antibiotic;streptogramin antibiotic;tetracycline antibiotic	antibiotic target protection	0.071	5
TRINITY_DN485200_c12_g2_i1	ADZ12699.1	ARO:3005091	A0PY57	cno:NT01CX_1226	Spermidine/putrescine import ATP-binding protein PotA	Clostridium novyi (strain NT)	02010|ABC transporters	aminoglycoside antibiotic	antibiotic efflux	0.071	5
TRINITY_DN343252_c0_g1_i1	AAG05188.1	ARO:3005068	P31079	rcp:RCAP_rcc02767	Protein PetR	Rhodobacter capsulatus (strain ATCC BAA-309 / NBRC 16581 / SB1003)	02020|Two-component system	aminoglycoside antibiotic;carbapenem;cephalosporin;cephamycin;disinfecting agents and antiseptics;fluoroquinolone antibiotic;macrolide antibiotic;monobactam;penam;penem;phenicol antibiotic;tetracycline antibiotic	antibiotic efflux;reduced permeability to antibiotic	0.066	5
TRINITY_DN890106_c0_g1_i1	BAH45481.1	ARO:3002815	Q74E53	gsu:GSU1111	Dual-specificity RNA methyltransferase RlmN	Geobacter sulfurreducens (strain ATCC 51573 / DSM 12127 / PCA)	-	lincosamide antibiotic;oxazolidinone antibiotic;phenicol antibiotic;pleuromutilin antibiotic;streptogramin antibiotic	antibiotic target alteration	0.066	5
TRINITY_DN502086_c10_g3_i1	APB03214.1	ARO:3003980	P32010	ag:AAA74717	Daunorubicin/doxorubicin resistance ATP-binding protein DrrA	Streptomyces peucetius	-	tetracycline antibiotic	antibiotic efflux	0.066	5
TRINITY_DN504063_c1_g2_i1	AAA99504.1	ARO:3002987	P94374	bsu:BSU38660	Uncharacterized ABC transporter ATP-binding protein YxlF	Bacillus subtilis (strain 168)	-	peptide antibiotic	antibiotic efflux	0.066	5
TRINITY_DN485200_c14_g1_i1	ADZ12699.1	ARO:3005091	Q30V33	dde:Dde_3670	Spermidine/putrescine import ATP-binding protein PotA	Desulfovibrio alaskensis (strain ATCC BAA 1058 / DSM 17464 / G20)	02010|ABC transporters	aminoglycoside antibiotic	antibiotic efflux	0.066	5
TRINITY_DN453255_c2_g1_i1	AAC75314.1	ARO:3003578	Q1MJ95	rle:RL1470	Dodecaprenyl-phosphate galacturonate synthase	Rhizobium leguminosarum bv. viciae (strain 3841)	-	peptide antibiotic	antibiotic target alteration	0.066	5
TRINITY_DN447861_c0_g1_i1	AAB05626.1	ARO:3002943	O27051	mth:MTH_970	D-3-phosphoglycerate dehydrogenase	Methanothermobacter thermautotrophicus (strain ATCC 29096 / DSM 1053 / JCM 10044 / NBRC 100330 / Delta H)	"00260|Glycine, serine and threonine metabolism;00270|Cysteine and methionine metabolism;00680|Methane metabolism"	glycopeptide antibiotic	antibiotic target alteration	0.066	5
TRINITY_DN465401_c1_g1_i2	AAM09849.1	ARO:3000005	A3DGS7	cth:Cthe_1938	D-alanine--D-alanine ligase	Acetivibrio thermocellus (strain ATCC 27405 / DSM 1237 / JCM 9322 / NBRC 103400 / NCIMB 10682 / NRRL B-4536 / VPI 7372)	00470|D-Amino acid metabolism;00550|Peptidoglycan biosynthesis;01502|Vancomycin resistance	glycopeptide antibiotic	antibiotic target alteration	0.066	5
TRINITY_DN168259_c0_g1_i1	AVI44920.1	ARO:3004470	A0A0H2VBH0	ecc:c4127	Probable ATP-binding protein YheS	Escherichia coli O6:H1 (strain CFT073 / ATCC 700928 / UPEC)	-	lincosamide antibiotic;macrolide antibiotic;oxazolidinone antibiotic;phenicol antibiotic;pleuromutilin antibiotic;streptogramin antibiotic;tetracycline antibiotic	antibiotic target protection	0.06	5
TRINITY_DN503476_c4_g3_i1	AEY83581	ARO:3000510	P26499	mmg:MTBMA_c17620	Isoleucine--tRNA ligase	Methanothermobacter marburgensis (strain ATCC BAA-927 / DSM 2133 / JCM 14651 / NBRC 100331 / OCM 82 / Marburg)	00970|Aminoacyl-tRNA biosynthesis	mupirocin	antibiotic target alteration	0.06	5
TRINITY_DN416234_c0_g1_i1	CAA79966.1	ARO:3003665	P45099	hin:HI_1194	Glycine cleavage system transcriptional activator homolog	Haemophilus influenzae (strain ATCC 51907 / DSM 11121 / KW20 / Rd)	-	carbapenem;cephalosporin;cephamycin;penam	antibiotic inactivation	0.06	5
TRINITY_DN503071_c4_g2_i1	APB03214.1	ARO:3003980	P94440	bsu:BSU08310	Linearmycin resistance ATP-binding protein LnrL	Bacillus subtilis (strain 168)	-	tetracycline antibiotic	antibiotic efflux	0.054	5
TRINITY_DN505103_c3_g1_i1	BAD59497.1	ARO:3000501	B8GV65	tgr:Tgr7_2331	DNA-directed RNA polymerase subunit beta	Thioalkalivibrio sulfidiphilus (strain HL-EbGR7)	03020|RNA polymerase	peptide antibiotic;rifamycin antibiotic	antibiotic target alteration;antibiotic target replacement	0.054	5
TRINITY_DN491764_c0_g1_i1	AAV85982.1	ARO:3000535	Q73F11	bca:BCE_0196	Methionine import ATP-binding protein MetN 1	Bacillus cereus (strain ATCC 10987 / NRS 248)	02010|ABC transporters	macrolide antibiotic	antibiotic efflux	0.054	5
TRINITY_DN666423_c0_g1_i1	WP_041777404.1	ARO:3004480	A0LII4	sfu:Sfum_1549	DNA-directed RNA polymerase subunit beta	Syntrophobacter fumaroxidans (strain DSM 10017 / MPOB)	03020|RNA polymerase	peptide antibiotic;rifamycin antibiotic	antibiotic target alteration;antibiotic target replacement	0.048	5
TRINITY_DN692649_c0_g1_i1	AAG06942.1	ARO:3002985	Q0SS78	cpr:CPR_1714	Methionyl-tRNA formyltransferase	Clostridium perfringens (strain SM101 / Type A)	00670|One carbon pool by folate;00970|Aminoacyl-tRNA biosynthesis	peptide antibiotic	antibiotic target alteration	0.048	5
TRINITY_DN502736_c2_g1_i1	AAA99504.1	ARO:3002987	Q8XXY9	rso:RSc1974	Nod factor export ATP-binding protein I	Ralstonia solanacearum (strain GMI1000)	02010|ABC transporters	peptide antibiotic	antibiotic efflux	0.048	5
TRINITY_DN460338_c0_g1_i2	AAD51348.1	ARO:3003066	P45607	sfl:SF0336	Phosphate regulon transcriptional regulatory protein PhoB	Shigella flexneri	02020|Two-component system	aminoglycoside antibiotic;cephalosporin;cephamycin;penam	antibiotic efflux	0.048	5
TRINITY_DN501589_c6_g1_i1	AAK37618.1	ARO:3005008	P0AFU5	ece:Z3830	Transcriptional regulatory protein QseF	Escherichia coli O157:H7	02020|Two-component system;02024|Quorum sensing	tetracycline antibiotic	antibiotic efflux	0.179	4.99
TRINITY_DN504938_c11_g1_i1	AAK37618.1	ARO:3005008	P71229	eco:b2491	DNA-binding transcriptional activator HyfR	Escherichia coli (strain K12)	-	tetracycline antibiotic	antibiotic efflux	0.083	4.99
TRINITY_DN507261_c8_g1_i1	BAD59497.1	ARO:3000501	A5GAY1	gur:Gura_1061	DNA-directed RNA polymerase subunit beta	Geobacter uraniireducens (strain Rf4)	03020|RNA polymerase	peptide antibiotic;rifamycin antibiotic	antibiotic target alteration;antibiotic target replacement	0.06	4.99
TRINITY_DN506833_c2_g2_i1	AAC75089.1	ARO:3003577	O86422	pae:PA2022	UDP-glucose 6-dehydrogenase	Pseudomonas aeruginosa (strain ATCC 15692 / DSM 22644 / CIP 104116 / JCM 14847 / LMG 12228 / 1C / PRS 101 / PAO1)	00040|Pentose and glucuronate interconversions;00053|Ascorbate and aldarate metabolism;00520|Amino sugar and nucleotide sugar metabolism;00541|O-Antigen nucleotide sugar biosynthesis	peptide antibiotic	antibiotic target alteration	0.066	4.93
TRINITY_DN499988_c0_g1_i1	ADZ12699.1	ARO:3005091	P44531	hin:HI_0126	Fe(3+) ions import ATP-binding protein FbpC 1	Haemophilus influenzae (strain ATCC 51907 / DSM 11121 / KW20 / Rd)	02010|ABC transporters	aminoglycoside antibiotic	antibiotic efflux	0.06	4.92
TRINITY_DN518860_c4_g2_i4	CAA37477.1	ARO:3002891	Q88QN8	ppu:PP_0451	Elongation factor G 1	Pseudomonas putida (strain ATCC 47054 / DSM 6125 / CFBP 8728 / NCIMB 11950 / KT2440)	-	tetracycline antibiotic	antibiotic target protection	0.018	4.91
TRINITY_DN505680_c19_g2_i1	AAK37618.1	ARO:3005008	P12626	-	Nitrogen fixation protein AnfA	Azotobacter vinelandii	-	tetracycline antibiotic	antibiotic efflux	0.03	4.87
TRINITY_DN502086_c10_g10_i2	AAA26793	ARO:3003748	P94374	bsu:BSU38660	Uncharacterized ABC transporter ATP-binding protein YxlF	Bacillus subtilis (strain 168)	-	macrolide antibiotic	antibiotic efflux	0.06	4.84
TRINITY_DN504848_c4_g1_i3	AAF67494.2	ARO:3002522	Q9ZR72	ath:AT2G36910	ABC transporter B family member 1	Arabidopsis thaliana	02010|ABC transporters	aminocoumarin antibiotic	antibiotic efflux	0.119	4.82
TRINITY_DN33523_c0_g1_i1	BAE85478.1	ARO:3003728	Q7A0U4	sam:MW1446	Transcriptional regulatory protein SrrA	Staphylococcus aureus (strain MW2)	02020|Two-component system	glycopeptide antibiotic	antibiotic target alteration	0.054	4.82
TRINITY_DN507872_c5_g1_i1	AAG05915.1	ARO:3004074	P25197	sme:SMa0875	Nodulation protein NolG	Rhizobium meliloti (strain 1021)	-	aminocoumarin antibiotic;macrolide antibiotic;monobactam;tetracycline antibiotic	antibiotic efflux	0.06	4.81
TRINITY_DN213280_c0_g1_i1	AEY83581	ARO:3000510	Q8L1B1	-	Isoleucine--tRNA ligase 2	Pseudomonas fluorescens	-	mupirocin	antibiotic target alteration	0.077	4.8
TRINITY_DN418111_c1_g1_i1	AKA86814	ARO:3003746	Q9FIB4	ath:AT5G09930	ABC transporter F family member 2	Arabidopsis thaliana	-	lincosamide antibiotic;macrolide antibiotic;oxazolidinone antibiotic;phenicol antibiotic;pleuromutilin antibiotic;streptogramin antibiotic;tetracycline antibiotic	antibiotic target protection	0.066	4.8
TRINITY_DN471284_c0_g1_i1	AAN28945	ARO:3003785	Q1D2Q7	mxa:MXAN_4909	UDP-N-acetylglucosamine 1-carboxyvinyltransferase	Myxococcus xanthus (strain DK1622)	00520|Amino sugar and nucleotide sugar metabolism;00550|Peptidoglycan biosynthesis	fosfomycin	antibiotic target alteration	0.071	4.75
TRINITY_DN353816_c0_g1_i1	AEP40502.2	ARO:3002975	Q3JEJ2	noc:Noc_0224	Alanine racemase	Nitrosococcus oceani (strain ATCC 19707 / BCRC 17464 / NCIMB 11848 / C-107)	00470|D-Amino acid metabolism;01502|Vancomycin resistance	glycopeptide antibiotic	antibiotic target alteration	0.036	4.74
TRINITY_DN21474_c0_g1_i1	BAE06006.1	ARO:3003705	D3V7P4	xbo:XBJ1_2732	Multidrug resistance protein MdtC	Xenorhabdus bovienii (strain SS-2004)	02020|Two-component system	phenicol antibiotic	antibiotic efflux	0.077	4.72
TRINITY_DN506603_c1_g1_i2	AAK37618.1	ARO:3005008	P0AFU5	ece:Z3830	Transcriptional regulatory protein QseF	Escherichia coli O157:H7	02020|Two-component system;02024|Quorum sensing	tetracycline antibiotic	antibiotic efflux	0.054	4.72
TRINITY_DN514282_c7_g2_i1	AAK76136.1	ARO:3000025	Q1AXT9	rxy:Rxyl_0821	Phosphate import ATP-binding protein PstB	Rubrobacter xylanophilus (strain DSM 9941 / NBRC 16129 / PRD-1)	02010|ABC transporters	fluoroquinolone antibiotic	antibiotic efflux	0.048	4.71
TRINITY_DN817496_c0_g1_i1	AAC75314.1	ARO:3003578	C3KAD3	pfs:PFLU_3042	Undecaprenyl-phosphate 4-deoxy-4-formamido-L-arabinose transferase	Pseudomonas fluorescens (strain SBW25)	00520|Amino sugar and nucleotide sugar metabolism;01503|Cationic antimicrobial peptide (CAMP) resistance	peptide antibiotic	antibiotic target alteration	0.089	4.67
TRINITY_DN505106_c7_g1_i6	AAK37618.1	ARO:3005008	Q06065	eco:b2220	Regulatory protein AtoC	Escherichia coli (strain K12)	02020|Two-component system	tetracycline antibiotic	antibiotic efflux	0.036	4.66
TRINITY_DN424683_c0_g1_i1	ACL82960.1	ARO:3002947	Q58424	mja:MJ_1018	D-3-phosphoglycerate dehydrogenase	Methanocaldococcus jannaschii (strain ATCC 43067 / DSM 2661 / JAL-1 / JCM 10045 / NBRC 100440)	"00260|Glycine, serine and threonine metabolism;00270|Cysteine and methionine metabolism;00680|Methane metabolism"	glycopeptide antibiotic	antibiotic target alteration	0.03	4.66
TRINITY_DN484439_c0_g1_i2	ABX54692.1	ARO:3002938	P35164	bsu:BSU23110	Sensor histidine kinase ResE	Bacillus subtilis (strain 168)	02020|Two-component system	glycopeptide antibiotic	antibiotic target alteration	0.036	4.62
TRINITY_DN501338_c2_g1_i1	AAG07763.1	ARO:3003031	Q57124	hin:HI_0895	Uncharacterized transporter HI_0895	Haemophilus influenzae (strain ATCC 51907 / DSM 11121 / KW20 / Rd)	01501|beta-Lactam resistance;01503|Cationic antimicrobial peptide (CAMP) resistance	disinfecting agents and antiseptics;fluoroquinolone antibiotic;macrolide antibiotic;phenicol antibiotic;tetracycline antibiotic	antibiotic efflux	0.066	4.6
TRINITY_DN433883_c0_g1_i1	AAG07763.1	ARO:3003031	Q57124	hin:HI_0895	Uncharacterized transporter HI_0895	Haemophilus influenzae (strain ATCC 51907 / DSM 11121 / KW20 / Rd)	01501|beta-Lactam resistance;01503|Cationic antimicrobial peptide (CAMP) resistance	disinfecting agents and antiseptics;fluoroquinolone antibiotic;macrolide antibiotic;phenicol antibiotic;tetracycline antibiotic	antibiotic efflux	0.066	4.59
TRINITY_DN485641_c1_g1_i1	AAK37618.1	ARO:3005008	Q9APD9	-	Transcriptional regulatory protein ZraR	Klebsiella oxytoca	-	tetracycline antibiotic	antibiotic efflux	0.06	4.59
TRINITY_DN505680_c18_g2_i1	AAK37618.1	ARO:3005008	D5ARW9	rcp:RCAP_rcc03267	Nif-specific regulatory protein	Rhodobacter capsulatus (strain ATCC BAA-309 / NBRC 16581 / SB1003)	02020|Two-component system	tetracycline antibiotic	antibiotic efflux	0.465	4.47
TRINITY_DN506248_c16_g1_i1	AAK37618.1	ARO:3005008	P27713	-	Nif-specific regulatory protein	Herbaspirillum seropedicae	-	tetracycline antibiotic	antibiotic efflux	0.125	4.42
TRINITY_DN734394_c0_g1_i1	AAN28945	ARO:3003785	Q73Q03	tde:TDE_0641	UDP-N-acetylglucosamine 1-carboxyvinyltransferase	Treponema denticola (strain ATCC 35405 / DSM 14222 / CIP 103919 / JCM 8153 / KCTC 15104)	00520|Amino sugar and nucleotide sugar metabolism;00550|Peptidoglycan biosynthesis	fosfomycin	antibiotic target alteration	0.048	4.4
TRINITY_DN746874_c0_g1_i1	AAK37618.1	ARO:3005008	Q01265	-	Uncharacterized protein in HyuA 5'region (Fragment)	Pseudomonas sp. (strain NS671)	-	tetracycline antibiotic	antibiotic efflux	0.095	4.39
TRINITY_DN504903_c3_g3_i1	AAA50325.1	ARO:3003036	O05519	bsu:BSU05950	Putative ATP-binding protein YdiF	Bacillus subtilis (strain 168)	-	lincosamide antibiotic;macrolide antibiotic;oxazolidinone antibiotic;phenicol antibiotic;pleuromutilin antibiotic;streptogramin antibiotic;tetracycline antibiotic	antibiotic target protection	0.054	4.39
TRINITY_DN511185_c8_g1_i4	ADZ12699.1	ARO:3005091	P42065	bsu:BSU11370	Oligopeptide transport ATP-binding protein AppF	Bacillus subtilis (strain 168)	02024|Quorum sensing	aminoglycoside antibiotic	antibiotic efflux	0.054	4.37
TRINITY_DN506138_c9_g5_i2	AAK37618.1	ARO:3005008	P0AFB8	eco:b3868	DNA-binding transcriptional regulator NtrC	Escherichia coli (strain K12)	02020|Two-component system	tetracycline antibiotic	antibiotic efflux	0.071	4.31
TRINITY_DN562452_c0_g1_i1	AAK37618.1	ARO:3005008	P27713	-	Nif-specific regulatory protein	Herbaspirillum seropedicae	-	tetracycline antibiotic	antibiotic efflux	0.054	4.31
TRINITY_DN508214_c7_g1_i1	AAK37618.1	ARO:3005008	Q06065	eco:b2220	Regulatory protein AtoC	Escherichia coli (strain K12)	02020|Two-component system	tetracycline antibiotic	antibiotic efflux	0.012	4.31
TRINITY_DN506248_c7_g1_i1	AAK37618.1	ARO:3005008	Q00934	pae:PA4547	Response regulator protein PilR	Pseudomonas aeruginosa (strain ATCC 15692 / DSM 22644 / CIP 104116 / JCM 14847 / LMG 12228 / 1C / PRS 101 / PAO1)	02020|Two-component system	tetracycline antibiotic	antibiotic efflux	0.048	4.3
TRINITY_DN296986_c0_g1_i1	AAC75429.1	ARO:3000833	P58363	ece:Z4574	Aerobic respiration control sensor protein ArcB	Escherichia coli O157:H7	02020|Two-component system;02026|Biofilm formation - Escherichia coli	fluoroquinolone antibiotic;macrolide antibiotic;penam;tetracycline antibiotic	antibiotic efflux	0.071	4.28
TRINITY_DN891662_c0_g1_i1	AAF67494.2	ARO:3002522	F2SQT8	-	ABC multidrug transporter MDR5	Trichophyton rubrum (strain ATCC MYA-4607 / CBS 118892)	-	aminocoumarin antibiotic	antibiotic efflux	0.042	4.28
TRINITY_DN477238_c0_g1_i1	AIA08936.1	ARO:3000444	O29548	afu:AF_0710	Probable phosphoenolpyruvate synthase	Archaeoglobus fulgidus (strain ATCC 49558 / DSM 4304 / JCM 9628 / NBRC 100126 / VC-16)	00010|Glycolysis / Gluconeogenesis;00620|Pyruvate metabolism;00680|Methane metabolism;00720|Carbon fixation pathways in prokaryotes	rifamycin antibiotic	antibiotic inactivation	0.03	4.27
TRINITY_DN355357_c1_g1_i1	AAA74437.1	ARO:3000378	P25197	sme:SMa0875	Nodulation protein NolG	Rhizobium meliloti (strain 1021)	-	aminocoumarin antibiotic;carbapenem;cephalosporin;cephamycin;diaminopyrimidine antibiotic;fluoroquinolone antibiotic;macrolide antibiotic;monobactam;penam;penem;peptide antibiotic;phenicol antibiotic;sulfonamide antibiotic;tetracycline antibiotic	antibiotic efflux	0.071	4.23
TRINITY_DN505935_c4_g4_i2	AAK37618.1	ARO:3005008	Q9APD9	-	Transcriptional regulatory protein ZraR	Klebsiella oxytoca	-	tetracycline antibiotic	antibiotic efflux	0.06	4.2
TRINITY_DN503926_c0_g2_i7	EGP45231.1	ARO:3004144	Q48815	-	Protein HelA	Legionella pneumophila	-	aminoglycoside antibiotic;cephalosporin;fluoroquinolone antibiotic;macrolide antibiotic	antibiotic efflux	0.012	4.16
TRINITY_DN511160_c14_g1_i1	AAK37618.1	ARO:3005008	P29267	reh:PHG019	Hydrogenase transcriptional regulatory protein HoxA	Cupriavidus necator (strain ATCC 17699 / DSM 428 / KCTC 22496 / NCIMB 10442 / H16 / Stanier 337)	02020|Two-component system	tetracycline antibiotic	antibiotic efflux	0.03	4.15
TRINITY_DN414206_c0_g1_i1	CAL84423.1	ARO:3004146	Q74E53	gsu:GSU1111	Dual-specificity RNA methyltransferase RlmN	Geobacter sulfurreducens (strain ATCC 51573 / DSM 12127 / PCA)	-	lincosamide antibiotic;oxazolidinone antibiotic;phenicol antibiotic;streptogramin antibiotic	antibiotic target alteration	0.06	4.14
TRINITY_DN668975_c0_g1_i1	AAK37618.1	ARO:3005008	Q9APD9	-	Transcriptional regulatory protein ZraR	Klebsiella oxytoca	-	tetracycline antibiotic	antibiotic efflux	0.077	4.12
TRINITY_DN515804_c10_g2_i1	WP_041777404.1	ARO:3004480	A7HCH7	afw:Anae109_2221	DNA-directed RNA polymerase subunit beta	Anaeromyxobacter sp. (strain Fw109-5)	03020|RNA polymerase	peptide antibiotic;rifamycin antibiotic	antibiotic target alteration;antibiotic target replacement	0.018	4.12
TRINITY_DN507341_c4_g1_i2	AAK37618.1	ARO:3005008	P05407	bja:blr2037	Nif-specific regulatory protein	Bradyrhizobium diazoefficiens (strain JCM 10833 / BCRC 13528 / IAM 13628 / NBRC 14792 / USDA 110)	02020|Two-component system	tetracycline antibiotic	antibiotic efflux	0.143	4.08
TRINITY_DN509134_c6_g4_i1	BAD59497.1	ARO:3000501	B8GV65	tgr:Tgr7_2331	DNA-directed RNA polymerase subunit beta	Thioalkalivibrio sulfidiphilus (strain HL-EbGR7)	03020|RNA polymerase	peptide antibiotic;rifamycin antibiotic	antibiotic target alteration;antibiotic target replacement	0.042	4.04
TRINITY_DN485398_c1_g1_i1	BAE06006.1	ARO:3003705	P25197	sme:SMa0875	Nodulation protein NolG	Rhizobium meliloti (strain 1021)	-	phenicol antibiotic	antibiotic efflux	0.042	4.03
TRINITY_DN507720_c9_g1_i1	AAA26793	ARO:3003748	P94440	bsu:BSU08310	Linearmycin resistance ATP-binding protein LnrL	Bacillus subtilis (strain 168)	-	macrolide antibiotic	antibiotic efflux	0.566	4
TRINITY_DN503367_c11_g7_i1	CDO61516.1	ARO:3003949	Q9WYC4	tma:TM0288	Uncharacterized ABC transporter ATP-binding protein TM_0288	Thermotoga maritima (strain ATCC 43589 / DSM 3109 / JCM 10099 / NBRC 100826 / MSB8)	02010|ABC transporters	fluoroquinolone antibiotic;macrolide antibiotic;rifamycin antibiotic	antibiotic efflux	0.542	4
TRINITY_DN357624_c0_g1_i1	WP_041777404.1	ARO:3004480	A9B6J3	hau:Haur_0244	DNA-directed RNA polymerase subunit beta	Herpetosiphon aurantiacus (strain ATCC 23779 / DSM 785 / 114-95)	03020|RNA polymerase	peptide antibiotic;rifamycin antibiotic	antibiotic target alteration;antibiotic target replacement	0.334	4
TRINITY_DN490584_c2_g1_i1	WP_041777404.1	ARO:3004480	Q7URW6	rba:RB5414	DNA-directed RNA polymerase subunit beta	Rhodopirellula baltica (strain DSM 10527 / NCIMB 13988 / SH1)	03020|RNA polymerase	peptide antibiotic;rifamycin antibiotic	antibiotic target alteration;antibiotic target replacement	0.334	4
TRINITY_DN503356_c15_g3_i1	AAK37618.1	ARO:3005008	G3XCV0	pae:PA1097	Transcriptional regulator FleQ	Pseudomonas aeruginosa (strain ATCC 15692 / DSM 22644 / CIP 104116 / JCM 14847 / LMG 12228 / 1C / PRS 101 / PAO1)	02020|Two-component system;02025|Biofilm formation - Pseudomonas aeruginosa;02040|Flagellar assembly	tetracycline antibiotic	antibiotic efflux	0.316	4
TRINITY_DN506293_c12_g1_i1	AAK37618.1	ARO:3005008	D5ARW9	rcp:RCAP_rcc03267	Nif-specific regulatory protein	Rhodobacter capsulatus (strain ATCC BAA-309 / NBRC 16581 / SB1003)	02020|Two-component system	tetracycline antibiotic	antibiotic efflux	0.244	4
TRINITY_DN499111_c4_g1_i1	AAV85982.1	ARO:3000535	Q5E0B3	vfi:VF_A0463	Lipoprotein-releasing system ATP-binding protein LolD	Aliivibrio fischeri (strain ATCC 700601 / ES114)	02010|ABC transporters	macrolide antibiotic	antibiotic efflux	0.238	4
TRINITY_DN762446_c0_g1_i1	BAA15934.1	ARO:3000829	P23545	bsu:BSU29100	Alkaline phosphatase synthesis sensor protein PhoR	Bacillus subtilis (strain 168)	02020|Two-component system	aminocoumarin antibiotic;aminoglycoside antibiotic	antibiotic efflux	0.22	4
TRINITY_DN499850_c14_g3_i2	AAK37618.1	ARO:3005008	G3XCV0	pae:PA1097	Transcriptional regulator FleQ	Pseudomonas aeruginosa (strain ATCC 15692 / DSM 22644 / CIP 104116 / JCM 14847 / LMG 12228 / 1C / PRS 101 / PAO1)	02020|Two-component system;02025|Biofilm formation - Pseudomonas aeruginosa;02040|Flagellar assembly	tetracycline antibiotic	antibiotic efflux	0.209	4
TRINITY_DN506138_c6_g2_i1	AAK37618.1	ARO:3005008	P24426	-	Nif-specific regulatory protein	Rhizobium leguminosarum bv. trifolii	-	tetracycline antibiotic	antibiotic efflux	0.203	4
TRINITY_DN328527_c0_g1_i1	APB03214.1	ARO:3003980	P94440	bsu:BSU08310	Linearmycin resistance ATP-binding protein LnrL	Bacillus subtilis (strain 168)	-	tetracycline antibiotic	antibiotic efflux	0.185	4
TRINITY_DN19971_c0_g1_i1	AAV85982.1	ARO:3000535	Q9WYI7	tma:TM0352	Uncharacterized ABC transporter ATP-binding protein TM_0352	Thermotoga maritima (strain ATCC 43589 / DSM 3109 / JCM 10099 / NBRC 100826 / MSB8)	-	macrolide antibiotic	antibiotic efflux	0.179	4
TRINITY_DN506560_c1_g1_i1	CBL58195.1	ARO:3002831	O05519	bsu:BSU05950	Putative ATP-binding protein YdiF	Bacillus subtilis (strain 168)	-	lincosamide antibiotic;macrolide antibiotic;oxazolidinone antibiotic;phenicol antibiotic;pleuromutilin antibiotic;streptogramin antibiotic;tetracycline antibiotic	antibiotic target protection	0.173	4
TRINITY_DN502984_c10_g3_i1	AAV85982.1	ARO:3000535	O31711	bsu:BSU14360	Uncharacterized ABC transporter ATP-binding protein YknY	Bacillus subtilis (strain 168)	-	macrolide antibiotic	antibiotic efflux	0.173	4
TRINITY_DN415148_c0_g1_i1	AAA99504.1	ARO:3002987	P42332	-	Bacitracin transport ATP-binding protein BcrA	Bacillus licheniformis	-	peptide antibiotic	antibiotic efflux	0.173	4
TRINITY_DN506064_c10_g5_i1	AAK37618.1	ARO:3005008	G3XCV0	pae:PA1097	Transcriptional regulator FleQ	Pseudomonas aeruginosa (strain ATCC 15692 / DSM 22644 / CIP 104116 / JCM 14847 / LMG 12228 / 1C / PRS 101 / PAO1)	02020|Two-component system;02025|Biofilm formation - Pseudomonas aeruginosa;02040|Flagellar assembly	tetracycline antibiotic	antibiotic efflux	0.167	4
TRINITY_DN784078_c0_g1_i1	AAG05882.1	ARO:3000804	Q8G2M6	bms:BR0292	Efflux pump membrane transporter BepE	Brucella suis biovar 1 (strain 1330)	01501|beta-Lactam resistance;01503|Cationic antimicrobial peptide (CAMP) resistance	diaminopyrimidine antibiotic;fluoroquinolone antibiotic;phenicol antibiotic	antibiotic efflux	0.155	4
TRINITY_DN502086_c10_g8_i1	AKA86814	ARO:3003746	P0A9U3	eco:b0820	Probable ATP-binding protein YbiT	Escherichia coli (strain K12)	-	lincosamide antibiotic;macrolide antibiotic;oxazolidinone antibiotic;phenicol antibiotic;pleuromutilin antibiotic;streptogramin antibiotic;tetracycline antibiotic	antibiotic target protection	0.155	4
TRINITY_DN505103_c8_g8_i1	WP_041777404.1	ARO:3004480	C0Q9X9	dat:HRM2_36320	DNA-directed RNA polymerase subunit beta	Desulfobacterium autotrophicum (strain ATCC 43914 / DSM 3382 / HRM2)	03020|RNA polymerase	peptide antibiotic;rifamycin antibiotic	antibiotic target alteration;antibiotic target replacement	0.143	4
TRINITY_DN350046_c0_g1_i2	AAK37618.1	ARO:3005008	P27713	-	Nif-specific regulatory protein	Herbaspirillum seropedicae	-	tetracycline antibiotic	antibiotic efflux	0.137	4
TRINITY_DN671818_c0_g1_i1	AAF67494.2	ARO:3002522	Q9KQW9	vch:VC_1878	ATP-dependent lipid A-core flippase	Vibrio cholerae serotype O1 (strain ATCC 39315 / El Tor Inaba N16961)	02010|ABC transporters	aminocoumarin antibiotic	antibiotic efflux	0.137	4
TRINITY_DN610497_c0_g1_i1	AAK37618.1	ARO:3005008	G3XCV0	pae:PA1097	Transcriptional regulator FleQ	Pseudomonas aeruginosa (strain ATCC 15692 / DSM 22644 / CIP 104116 / JCM 14847 / LMG 12228 / 1C / PRS 101 / PAO1)	02020|Two-component system;02025|Biofilm formation - Pseudomonas aeruginosa;02040|Flagellar assembly	tetracycline antibiotic	antibiotic efflux	0.137	4
TRINITY_DN504948_c10_g2_i1	AAK37618.1	ARO:3005008	P17899	ccr:CC_0909	Transcriptional regulatory protein FlbD	Caulobacter vibrioides (strain ATCC 19089 / CB15)	-	tetracycline antibiotic	antibiotic efflux	0.137	4
TRINITY_DN919369_c0_g1_i1	AAL27445.1	ARO:3002924	P28835	-	Probable transcriptional regulator ycf27	Porphyridium aerugineum	-	glycopeptide antibiotic	antibiotic target alteration	0.131	4
TRINITY_DN342937_c0_g1_i1	AAV85982.1	ARO:3000535	Q9WYI7	tma:TM0352	Uncharacterized ABC transporter ATP-binding protein TM_0352	Thermotoga maritima (strain ATCC 43589 / DSM 3109 / JCM 10099 / NBRC 100826 / MSB8)	-	macrolide antibiotic	antibiotic efflux	0.131	4
TRINITY_DN505925_c2_g4_i1	APB03219.1	ARO:3003986	P45127	hin:HI_1252	Energy-dependent translational throttle protein EttA	Haemophilus influenzae (strain ATCC 51907 / DSM 11121 / KW20 / Rd)	-	pleuromutilin antibiotic	antibiotic efflux	0.131	4
TRINITY_DN408650_c0_g3_i1	CBL58195.1	ARO:3002831	O05519	bsu:BSU05950	Putative ATP-binding protein YdiF	Bacillus subtilis (strain 168)	-	lincosamide antibiotic;macrolide antibiotic;oxazolidinone antibiotic;phenicol antibiotic;pleuromutilin antibiotic;streptogramin antibiotic;tetracycline antibiotic	antibiotic target protection	0.131	4
TRINITY_DN121870_c0_g1_i1	AAK37618.1	ARO:3005008	P09570	-	Nif-specific regulatory protein	Azotobacter vinelandii	-	tetracycline antibiotic	antibiotic efflux	0.125	4
TRINITY_DN349740_c0_g1_i1	CAH35802.1	ARO:3002983	Q8G2M6	bms:BR0292	Efflux pump membrane transporter BepE	Brucella suis biovar 1 (strain 1330)	01501|beta-Lactam resistance;01503|Cationic antimicrobial peptide (CAMP) resistance	aminoglycoside antibiotic	antibiotic efflux	0.119	4
TRINITY_DN314557_c1_g1_i1	AAC74000.1	ARO:3003950	Q5P2S7	eba:ebA3992	ATP-dependent lipid A-core flippase	Aromatoleum aromaticum (strain EbN1)	02010|ABC transporters	nitroimidazole antibiotic	antibiotic efflux	0.119	4
TRINITY_DN507908_c10_g1_i1	AAA99504.1	ARO:3002987	P96605	bsu:BSU04490	Uncharacterized ABC transporter ATP-binding protein YdbJ	Bacillus subtilis (strain 168)	-	peptide antibiotic	antibiotic efflux	0.119	4
TRINITY_DN465351_c1_g1_i1	ADZ12699.1	ARO:3005091	P30769	mle:ML1892	Probable ribonucleotide transport ATP-binding protein mkl	Mycobacterium leprae (strain TN)	02010|ABC transporters	aminoglycoside antibiotic	antibiotic efflux	0.119	4
TRINITY_DN495260_c0_g1_i2	AAG05882.1	ARO:3000804	Q8G2M6	bms:BR0292	Efflux pump membrane transporter BepE	Brucella suis biovar 1 (strain 1330)	01501|beta-Lactam resistance;01503|Cationic antimicrobial peptide (CAMP) resistance	diaminopyrimidine antibiotic;fluoroquinolone antibiotic;phenicol antibiotic	antibiotic efflux	0.119	4
TRINITY_DN494395_c6_g2_i1	AAV85982.1	ARO:3000535	A1U0A9	maq:Maqu_1340	Macrolide export ATP-binding/permease protein MacB	Marinobacter hydrocarbonoclasticus (strain ATCC 700491 / DSM 11845 / VT8)	02010|ABC transporters	macrolide antibiotic	antibiotic efflux	0.119	4
TRINITY_DN508049_c14_g1_i1	AAK37618.1	ARO:3005008	Q8X613	ece:Z5580	Transcriptional regulatory protein ZraR	Escherichia coli O157:H7	02020|Two-component system	tetracycline antibiotic	antibiotic efflux	0.113	4
TRINITY_DN914381_c0_g1_i1	AAF86641.1	ARO:3002922	P37478	bsu:BSU40410	Transcriptional regulatory protein WalR	Bacillus subtilis (strain 168)	02020|Two-component system	glycopeptide antibiotic	antibiotic target alteration	0.107	4
TRINITY_DN502544_c12_g1_i1	AAF67494.2	ARO:3002522	Q9JI39	mmu:56199	"ATP-binding cassette sub-family B member 10, mitochondrial"	Mus musculus	02010|ABC transporters	aminocoumarin antibiotic	antibiotic efflux	0.107	4
TRINITY_DN114754_c0_g1_i1	AIA08936.1	ARO:3000444	Q9V2H7	pab:PAB0057	Probable phosphoenolpyruvate synthase	Pyrococcus abyssi (strain GE5 / Orsay)	00010|Glycolysis / Gluconeogenesis;00620|Pyruvate metabolism;00680|Methane metabolism;00720|Carbon fixation pathways in prokaryotes	rifamycin antibiotic	antibiotic inactivation	0.101	4
TRINITY_DN788483_c0_g1_i1	CAD55718.1	ARO:3000197	O07631	bsu:BSU14770	50S ribosomal subunit assembly factor BipA	Bacillus subtilis (strain 168)	-	tetracycline antibiotic	antibiotic target protection	0.101	4
TRINITY_DN385831_c0_g1_i1	AET10445.1	ARO:3004033	O07549	bsu:BSU09720	Probable multidrug resistance ABC transporter ATP-binding/permease protein YheH	Bacillus subtilis (strain 168)	02010|ABC transporters	tetracycline antibiotic	antibiotic efflux	0.095	4
TRINITY_DN511332_c12_g9_i1	AAK37618.1	ARO:3005008	P0C5S5	-	Luminescence regulatory protein LuxO	Vibrio harveyi	-	tetracycline antibiotic	antibiotic efflux	0.095	4
TRINITY_DN508036_c11_g1_i1	AAK37618.1	ARO:3005008	P54930	-	Nif-specific regulatory protein	Enterobacter agglomerans	-	tetracycline antibiotic	antibiotic efflux	0.095	4
TRINITY_DN445078_c0_g1_i1	AAM09850.1	ARO:3002944	Q9C4M5	tlt:OCC_02245	Glyoxylate reductase	Thermococcus litoralis (strain ATCC 51850 / DSM 5473 / JCM 8560 / NS-C)	00630|Glyoxylate and dicarboxylate metabolism	glycopeptide antibiotic	antibiotic target alteration	0.095	4
TRINITY_DN722548_c0_g1_i1	AAA74437.1	ARO:3000378	Q8FWV9	bms:BRA0334	Efflux pump membrane transporter BepG	Brucella suis biovar 1 (strain 1330)	-	aminocoumarin antibiotic;carbapenem;cephalosporin;cephamycin;diaminopyrimidine antibiotic;fluoroquinolone antibiotic;macrolide antibiotic;monobactam;penam;penem;peptide antibiotic;phenicol antibiotic;sulfonamide antibiotic;tetracycline antibiotic	antibiotic efflux	0.089	4
TRINITY_DN505576_c12_g4_i1	AAV85982.1	ARO:3000535	P9WQK1	mtu:Rv0986	Uncharacterized ABC transporter ATP-binding protein Rv0986	Mycobacterium tuberculosis (strain ATCC 25618 / H37Rv)	-	macrolide antibiotic	antibiotic efflux	0.089	4
TRINITY_DN501976_c18_g1_i1	AAV85982.1	ARO:3000535	Q58206	mja:MJ_0796	Uncharacterized ABC transporter ATP-binding protein MJ0796	Methanocaldococcus jannaschii (strain ATCC 43067 / DSM 2661 / JAL-1 / JCM 10045 / NBRC 100440)	-	macrolide antibiotic	antibiotic efflux	0.083	4
TRINITY_DN547029_c0_g1_i1	BAD59497.1	ARO:3000501	A0LII4	sfu:Sfum_1549	DNA-directed RNA polymerase subunit beta	Syntrophobacter fumaroxidans (strain DSM 10017 / MPOB)	03020|RNA polymerase	peptide antibiotic;rifamycin antibiotic	antibiotic target alteration;antibiotic target replacement	0.083	4
TRINITY_DN533062_c0_g1_i1	AAK37618.1	ARO:3005008	P24426	-	Nif-specific regulatory protein	Rhizobium leguminosarum bv. trifolii	-	tetracycline antibiotic	antibiotic efflux	0.083	4
TRINITY_DN508611_c6_g9_i1	BAD59497.1	ARO:3000501	Q1D7U3	mxa:MXAN_3077	DNA-directed RNA polymerase subunit beta	Myxococcus xanthus (strain DK1622)	03020|RNA polymerase	peptide antibiotic;rifamycin antibiotic	antibiotic target alteration;antibiotic target replacement	0.083	4
TRINITY_DN205636_c0_g1_i1	CAA53189	ARO:3000521	Q7MUD3	pgi:PG_1596	Isoleucine--tRNA ligase	Porphyromonas gingivalis (strain ATCC BAA-308 / W83)	00970|Aminoacyl-tRNA biosynthesis	mupirocin	antibiotic target alteration	0.077	4
TRINITY_DN291934_c0_g1_i1	ANZ79241.1	ARO:3004036	O07549	bsu:BSU09720	Probable multidrug resistance ABC transporter ATP-binding/permease protein YheH	Bacillus subtilis (strain 168)	02010|ABC transporters	tetracycline antibiotic	antibiotic efflux	0.077	4
TRINITY_DN921017_c0_g1_i1	AAK37618.1	ARO:3005008	P71229	eco:b2491	DNA-binding transcriptional activator HyfR	Escherichia coli (strain K12)	-	tetracycline antibiotic	antibiotic efflux	0.077	4
TRINITY_DN511332_c12_g3_i1	AAK37618.1	ARO:3005008	P09570	-	Nif-specific regulatory protein	Azotobacter vinelandii	-	tetracycline antibiotic	antibiotic efflux	0.077	4
TRINITY_DN76507_c0_g1_i1	AAC74000.1	ARO:3003950	Q2LVL0	sat:SYN_01564	ATP-dependent lipid A-core flippase	Syntrophus aciditrophicus (strain SB)	02010|ABC transporters	nitroimidazole antibiotic	antibiotic efflux	0.077	4
TRINITY_DN455817_c0_g1_i1	CAA53189	ARO:3000521	Q3Z7P5	det:DET1038	Isoleucine--tRNA ligase	Dehalococcoides mccartyi (strain ATCC BAA-2266 / KCTC 15142 / 195)	00970|Aminoacyl-tRNA biosynthesis	mupirocin	antibiotic target alteration	0.077	4
TRINITY_DN677749_c0_g1_i1	AAK37618.1	ARO:3005008	Q06065	eco:b2220	Regulatory protein AtoC	Escherichia coli (strain K12)	02020|Two-component system	tetracycline antibiotic	antibiotic efflux	0.071	4
TRINITY_DN511332_c13_g1_i1	AAK37618.1	ARO:3005008	G3XCV0	pae:PA1097	Transcriptional regulator FleQ	Pseudomonas aeruginosa (strain ATCC 15692 / DSM 22644 / CIP 104116 / JCM 14847 / LMG 12228 / 1C / PRS 101 / PAO1)	02020|Two-component system;02025|Biofilm formation - Pseudomonas aeruginosa;02040|Flagellar assembly	tetracycline antibiotic	antibiotic efflux	0.071	4
TRINITY_DN68358_c0_g1_i1	ACX65640.1	ARO:3003907	B1YG36	esi:Exig_2974	Probable dual-specificity RNA methyltransferase RlmN	Exiguobacterium sibiricum (strain DSM 17290 / CIP 109462 / JCM 13490 / 255-15)	-	lincosamide antibiotic;oxazolidinone antibiotic;phenicol antibiotic;pleuromutilin antibiotic;streptogramin antibiotic	antibiotic target alteration	0.071	4
TRINITY_DN475450_c0_g1_i1	AAV85982.1	ARO:3000535	O31711	bsu:BSU14360	Uncharacterized ABC transporter ATP-binding protein YknY	Bacillus subtilis (strain 168)	-	macrolide antibiotic	antibiotic efflux	0.071	4
TRINITY_DN398666_c0_g1_i1	AAC74000.1	ARO:3003950	Q3SFZ6	tbd:Tbd_2507	ATP-dependent lipid A-core flippase	Thiobacillus denitrificans (strain ATCC 25259)	02010|ABC transporters	nitroimidazole antibiotic	antibiotic efflux	0.066	4
TRINITY_DN540855_c0_g1_i1	BAE85478.1	ARO:3003728	P9WGL9	mtu:Rv0491	Sensory transduction protein RegX3	Mycobacterium tuberculosis (strain ATCC 25618 / H37Rv)	02020|Two-component system	glycopeptide antibiotic	antibiotic target alteration	0.066	4
TRINITY_DN505429_c2_g1_i2	AEY83581	ARO:3000510	O27428	mth:MTH_1375	Isoleucine--tRNA ligase	Methanothermobacter thermautotrophicus (strain ATCC 29096 / DSM 1053 / JCM 10044 / NBRC 100330 / Delta H)	00970|Aminoacyl-tRNA biosynthesis	mupirocin	antibiotic target alteration	0.066	4
TRINITY_DN591965_c0_g1_i1	AAN28945	ARO:3003785	Q8RD88	tte:TTE0158	UDP-N-acetylglucosamine 1-carboxyvinyltransferase 1	Caldanaerobacter subterraneus subsp. tengcongensis (strain DSM 15242 / JCM 11007 / NBRC 100824 / MB4)	00520|Amino sugar and nucleotide sugar metabolism;00550|Peptidoglycan biosynthesis	fosfomycin	antibiotic target alteration	0.066	4
TRINITY_DN483388_c1_g1_i1	CAA79966.1	ARO:3003665	P0A9F6	eco:b2808	Glycine cleavage system transcriptional activator	Escherichia coli (strain K12)	02026|Biofilm formation - Escherichia coli	carbapenem;cephalosporin;cephamycin;penam	antibiotic inactivation	0.066	4
TRINITY_DN475054_c0_g3_i1	ABX54691.1	ARO:3002927	P94504	bsu:BSU33221	Transcriptional regulatory protein YvrH	Bacillus subtilis (strain 168)	-	glycopeptide antibiotic	antibiotic target alteration	0.066	4
TRINITY_DN430299_c0_g1_i1	AAB05622.1	ARO:3002921	Q1XDE4	-	Probable transcriptional regulator ycf29	Pyropia yezoensis	-	glycopeptide antibiotic	antibiotic target alteration	0.066	4
TRINITY_DN398547_c0_g1_i1	AAL19305.1	ARO:3000790	O31501	bsu:BSU06710	Swarming motility protein SwrC	Bacillus subtilis (strain 168)	-	carbapenem;cephalosporin;cephamycin;monobactam;penam;penem;phenicol antibiotic	antibiotic efflux	0.06	4
TRINITY_DN561711_c0_g1_i1	AAK37618.1	ARO:3005008	P10577	sme:SMc01043	DNA-binding transcriptional regulator NtrC	Rhizobium meliloti (strain 1021)	02020|Two-component system	tetracycline antibiotic	antibiotic efflux	0.06	4
TRINITY_DN506281_c8_g3_i1	APB03214.1	ARO:3003980	P37624	eco:b3486	Ribosome-associated ATPase	Escherichia coli (strain K12)	-	tetracycline antibiotic	antibiotic efflux	0.06	4
TRINITY_DN494373_c0_g1_i1	AAG05914	ARO:3004075	Q6D2B0	eca:ECA3186	Multidrug resistance protein MdtC	Pectobacterium atrosepticum (strain SCRI 1043 / ATCC BAA-672)	02020|Two-component system	aminocoumarin antibiotic;macrolide antibiotic;monobactam;tetracycline antibiotic	antibiotic efflux	0.06	4
TRINITY_DN100153_c0_g1_i1	AAA65953.1	ARO:3002919	Q06065	eco:b2220	Regulatory protein AtoC	Escherichia coli (strain K12)	02020|Two-component system	glycopeptide antibiotic	antibiotic target alteration	0.054	4
TRINITY_DN194376_c0_g1_i1	AAV85982.1	ARO:3000535	Q2RPB4	rru:Rru_A3236	Macrolide export ATP-binding/permease protein MacB	Rhodospirillum rubrum (strain ATCC 11170 / ATH 1.1.1 / DSM 467 / LMG 4362 / NCIMB 8255 / S1)	02010|ABC transporters	macrolide antibiotic	antibiotic efflux	0.054	4
TRINITY_DN863719_c0_g1_i1	AAG05883.1	ARO:3000805	P24145	-	Nodulation protein T	Rhizobium leguminosarum bv. trifolii	-	diaminopyrimidine antibiotic;fluoroquinolone antibiotic;phenicol antibiotic	antibiotic efflux	0.054	4
TRINITY_DN548235_c0_g1_i1	AAR84672.1	ARO:3002925	Q9TLQ4	-	Probable transcriptional regulator ycf27	Cyanidium caldarium	-	glycopeptide antibiotic	antibiotic target alteration	0.054	4
TRINITY_DN457898_c0_g1_i1	AAN28945	ARO:3003785	Q0A6H8	aeh:Mlg_2217	UDP-N-acetylglucosamine 1-carboxyvinyltransferase	Alkalilimnicola ehrlichii (strain ATCC BAA-1101 / DSM 17681 / MLHE-1)	00520|Amino sugar and nucleotide sugar metabolism;00550|Peptidoglycan biosynthesis	fosfomycin	antibiotic target alteration	0.054	4
TRINITY_DN101533_c0_g1_i1	CAA10975.1	ARO:3000194	Q01W89	sus:Acid_5121	Elongation factor G	Solibacter usitatus (strain Ellin6076)	-	tetracycline antibiotic	antibiotic target protection	0.048	4
TRINITY_DN340067_c1_g1_i1	ATC67679.1	ARO:3000838	A1KHB7	mbb:BCG_1036	Response regulator MprA	Mycobacterium bovis (strain BCG / Pasteur 1173P2)	02020|Two-component system	disinfecting agents and antiseptics;fluoroquinolone antibiotic	antibiotic efflux	0.048	4
TRINITY_DN777129_c0_g1_i1	AAK37618.1	ARO:3005008	Q06065	eco:b2220	Regulatory protein AtoC	Escherichia coli (strain K12)	02020|Two-component system	tetracycline antibiotic	antibiotic efflux	0.048	4
TRINITY_DN784147_c0_g1_i1	AEY83581	ARO:3000510	Q8TWY2	mka:MK0899	Isoleucine--tRNA ligase	Methanopyrus kandleri (strain AV19 / DSM 6324 / JCM 9639 / NBRC 100938)	00970|Aminoacyl-tRNA biosynthesis	mupirocin	antibiotic target alteration	0.048	4
TRINITY_DN508057_c7_g3_i1	BAD59497.1	ARO:3000501	Q3A9Q7	chy:CHY_2318	DNA-directed RNA polymerase subunit beta	Carboxydothermus hydrogenoformans (strain ATCC BAA-161 / DSM 6008 / Z-2901)	03020|RNA polymerase	peptide antibiotic;rifamycin antibiotic	antibiotic target alteration;antibiotic target replacement	0.048	4
TRINITY_DN479732_c0_g1_i2	AAV85982.1	ARO:3000535	Q9CN78	pmu:PM0561	Lipoprotein-releasing system ATP-binding protein LolD	Pasteurella multocida (strain Pm70)	02010|ABC transporters	macrolide antibiotic	antibiotic efflux	0.048	4
TRINITY_DN62602_c0_g1_i1	APB03214.1	ARO:3003980	P32010	ag:AAA74717	Daunorubicin/doxorubicin resistance ATP-binding protein DrrA	Streptomyces peucetius	-	tetracycline antibiotic	antibiotic efflux	0.042	4
TRINITY_DN502838_c1_g1_i2	AAM09850.1	ARO:3002944	Q31V71	sbo:SBO_3555	Glyoxylate/hydroxypyruvate reductase B	Shigella boydii serotype 4 (strain Sb227)	"00030|Pentose phosphate pathway;00260|Glycine, serine and threonine metabolism;00620|Pyruvate metabolism;00630|Glyoxylate and dicarboxylate metabolism"	glycopeptide antibiotic	antibiotic target alteration	0.036	4
TRINITY_DN501026_c11_g1_i1	APB03214.1	ARO:3003980	P0A9U2	sfl:SF0744	Probable multidrug ABC transporter ATP-binding protein YbhF	Shigella flexneri	-	tetracycline antibiotic	antibiotic efflux	0.036	4
TRINITY_DN504720_c5_g1_i1	AAA99504.1	ARO:3002987	O28881	afu:AF_1390	Probable branched-chain amino acid transport ATP-binding protein LivG	Archaeoglobus fulgidus (strain ATCC 49558 / DSM 4304 / JCM 9628 / NBRC 100126 / VC-16)	02010|ABC transporters;02024|Quorum sensing	peptide antibiotic	antibiotic efflux	0.036	4
TRINITY_DN508036_c8_g1_i1	AAK37618.1	ARO:3005008	O87455	vco:VC0395_1095	Regulatory protein LuxO	Vibrio cholerae serotype O1 (strain ATCC 39541 / Classical Ogawa 395 / O395)	-	tetracycline antibiotic	antibiotic efflux	0.107	3.98
TRINITY_DN464521_c0_g1_i1	AHA41499.1	ARO:3002948	G9EZR6	-	Phenyllactate dehydrogenase	Clostridium sporogenes (strain ATCC 7955 / DSM 767 / NBRC 16411 / NCIMB 8053 / NCTC 8594 / PA 3679)	-	glycopeptide antibiotic	antibiotic target alteration	0.054	3.96
TRINITY_DN505106_c7_g1_i4	AAK37618.1	ARO:3005008	Q06065	eco:b2220	Regulatory protein AtoC	Escherichia coli (strain K12)	02020|Two-component system	tetracycline antibiotic	antibiotic efflux	0.024	3.92
TRINITY_DN486415_c0_g1_i1	CAA79966.1	ARO:3003665	P24734	pae:PA4109	HTH-type transcriptional activator AmpR	Pseudomonas aeruginosa (strain ATCC 15692 / DSM 22644 / CIP 104116 / JCM 14847 / LMG 12228 / 1C / PRS 101 / PAO1)	01501|beta-Lactam resistance	carbapenem;cephalosporin;cephamycin;penam	antibiotic inactivation	0.048	3.89
TRINITY_DN460487_c0_g1_i1	CAJ77856.1	ARO:3000777	Q8FWV9	bms:BRA0334	Efflux pump membrane transporter BepG	Brucella suis biovar 1 (strain 1330)	-	fluoroquinolone antibiotic;tetracycline antibiotic	antibiotic efflux	0.054	3.88
TRINITY_DN158758_c0_g1_i1	AAL27445.1	ARO:3002924	P23620	pae:PA5360	Phosphate regulon transcriptional regulatory protein PhoB	Pseudomonas aeruginosa (strain ATCC 15692 / DSM 22644 / CIP 104116 / JCM 14847 / LMG 12228 / 1C / PRS 101 / PAO1)	02020|Two-component system	glycopeptide antibiotic	antibiotic target alteration	0.036	3.85
TRINITY_DN507298_c4_g1_i1	AAC75429.1	ARO:3000833	P58363	ece:Z4574	Aerobic respiration control sensor protein ArcB	Escherichia coli O157:H7	02020|Two-component system;02026|Biofilm formation - Escherichia coli	fluoroquinolone antibiotic;macrolide antibiotic;penam;tetracycline antibiotic	antibiotic efflux	0.048	3.83
TRINITY_DN506627_c8_g1_i2	AAA20117.1	ARO:3000195	Q2IK81	ade:Adeh_2292	Elongation factor G 2	Anaeromyxobacter dehalogenans (strain 2CP-C)	-	tetracycline antibiotic	antibiotic target protection	0.018	3.83
TRINITY_DN248165_c0_g1_i1	AAK37618.1	ARO:3005008	Q04849	azc:AZC_3083	Nitrogen assimilation regulatory protein NtrX	Azorhizobium caulinodans (strain ATCC 43989 / DSM 5975 / JCM 20966 / LMG 6465 / NBRC 14845 / NCIMB 13405 / ORS 571)	02020|Two-component system	tetracycline antibiotic	antibiotic efflux	0.048	3.81
TRINITY_DN446136_c0_g1_i1	AAC74000.1	ARO:3003950	P45861	bsu:BSU37230	Uncharacterized ABC transporter ATP-binding protein YwjA	Bacillus subtilis (strain 168)	-	nitroimidazole antibiotic	antibiotic efflux	0.131	3.73
TRINITY_DN191434_c0_g1_i1	AAK37618.1	ARO:3005008	P09828	-	Nif-specific regulatory protein	Rhizobium leguminosarum	-	tetracycline antibiotic	antibiotic efflux	0.113	3.71
TRINITY_DN444199_c0_g1_i2	ADP36409.1	ARO:3003730	B8GQR1	tgr:Tgr7_3216	Isoleucine--tRNA ligase	Thioalkalivibrio sulfidiphilus (strain HL-EbGR7)	00970|Aminoacyl-tRNA biosynthesis	mupirocin	antibiotic target alteration	0.06	3.7
TRINITY_DN511160_c19_g1_i2	AAK37618.1	ARO:3005008	P09570	-	Nif-specific regulatory protein	Azotobacter vinelandii	-	tetracycline antibiotic	antibiotic efflux	0.048	3.7
TRINITY_DN833386_c0_g1_i1	AAV85982.1	ARO:3000535	Q5E0B3	vfi:VF_A0463	Lipoprotein-releasing system ATP-binding protein LolD	Aliivibrio fischeri (strain ATCC 700601 / ES114)	02010|ABC transporters	macrolide antibiotic	antibiotic efflux	0.036	3.7
TRINITY_DN505152_c3_g1_i1	APB03214.1	ARO:3003980	P0A9U2	sfl:SF0744	Probable multidrug ABC transporter ATP-binding protein YbhF	Shigella flexneri	-	tetracycline antibiotic	antibiotic efflux	0.101	3.68
TRINITY_DN184395_c0_g1_i1	CAA53189	ARO:3000521	Q3Z7P5	det:DET1038	Isoleucine--tRNA ligase	Dehalococcoides mccartyi (strain ATCC BAA-2266 / KCTC 15142 / 195)	00970|Aminoacyl-tRNA biosynthesis	mupirocin	antibiotic target alteration	0.054	3.68
TRINITY_DN500625_c0_g1_i1	AAP93922.1	ARO:3000569	P02980	-	"Tetracycline resistance protein, class B"	Escherichia coli	-	tetracycline antibiotic	antibiotic efflux	0.054	3.67
TRINITY_DN337108_c0_g1_i1	ABA71731.1	ARO:3002909	A0QJB2	mav:MAV_3830	D-alanine--D-alanine ligase	Mycobacterium avium (strain 104)	00470|D-Amino acid metabolism;00550|Peptidoglycan biosynthesis;01502|Vancomycin resistance	glycopeptide antibiotic	antibiotic target alteration	0.095	3.64
TRINITY_DN203179_c0_g1_i1	AAK37618.1	ARO:3005008	P25852	stm:STM4174	Transcriptional regulatory protein ZraR	Salmonella typhimurium (strain LT2 / SGSC1412 / ATCC 700720)	02020|Two-component system	tetracycline antibiotic	antibiotic efflux	0.083	3.63
TRINITY_DN487118_c0_g1_i1	AAV85982.1	ARO:3000535	Q39T41	gme:Gmet_2358	Lipoprotein-releasing system ATP-binding protein LolD	Geobacter metallireducens (strain ATCC 53774 / DSM 7210 / GS-15)	02010|ABC transporters	macrolide antibiotic	antibiotic efflux	0.119	3.6
TRINITY_DN496769_c0_g1_i1	ADZ12699.1	ARO:3005091	Q8FV85	bms:BRA0961	Methionine import ATP-binding protein MetN	Brucella suis biovar 1 (strain 1330)	02010|ABC transporters	aminoglycoside antibiotic	antibiotic efflux	0.018	3.6
TRINITY_DN481389_c0_g1_i1	AAA99504.1	ARO:3002987	P94374	bsu:BSU38660	Uncharacterized ABC transporter ATP-binding protein YxlF	Bacillus subtilis (strain 168)	-	peptide antibiotic	antibiotic efflux	0.048	3.59
TRINITY_DN232027_c0_g1_i1	EOU56998.1	ARO:3004597	P0AEJ0	eco:b2686	Multidrug export protein EmrB	Escherichia coli (strain K12)	-	aminoglycoside antibiotic;carbapenem;cephalosporin;fluoroquinolone antibiotic;macrolide antibiotic;penam;penem;peptide antibiotic	antibiotic efflux	0.054	3.58
TRINITY_DN512337_c8_g1_i1	AAK37618.1	ARO:3005008	Q06065	eco:b2220	Regulatory protein AtoC	Escherichia coli (strain K12)	02020|Two-component system	tetracycline antibiotic	antibiotic efflux	0.071	3.56
TRINITY_DN288795_c0_g1_i1	AAC73788.1	ARO:3003841	P21866	eco:b0694	KDP operon transcriptional regulatory protein KdpE	Escherichia coli (strain K12)	02020|Two-component system;02024|Quorum sensing	aminoglycoside antibiotic	antibiotic efflux	0.06	3.56
TRINITY_DN32380_c0_g1_i1	CAA53189	ARO:3000521	B7J0S6	bbz:BbuZS7_0862	Isoleucine--tRNA ligase	Borrelia burgdorferi (strain ZS7)	00970|Aminoacyl-tRNA biosynthesis	mupirocin	antibiotic target alteration	0.167	3.55
TRINITY_DN483549_c0_g2_i1	CDO61516.1	ARO:3003949	Q9WYC4	tma:TM0288	Uncharacterized ABC transporter ATP-binding protein TM_0288	Thermotoga maritima (strain ATCC 43589 / DSM 3109 / JCM 10099 / NBRC 100826 / MSB8)	02010|ABC transporters	fluoroquinolone antibiotic;macrolide antibiotic;rifamycin antibiotic	antibiotic efflux	0.066	3.54
TRINITY_DN532775_c0_g1_i1	AAB05626.1	ARO:3002943	O27051	mth:MTH_970	D-3-phosphoglycerate dehydrogenase	Methanothermobacter thermautotrophicus (strain ATCC 29096 / DSM 1053 / JCM 10044 / NBRC 100330 / Delta H)	"00260|Glycine, serine and threonine metabolism;00270|Cysteine and methionine metabolism;00680|Methane metabolism"	glycopeptide antibiotic	antibiotic target alteration	0.077	3.5
TRINITY_DN470775_c0_g1_i1	AAG05882.1	ARO:3000804	Q8FWV9	bms:BRA0334	Efflux pump membrane transporter BepG	Brucella suis biovar 1 (strain 1330)	-	diaminopyrimidine antibiotic;fluoroquinolone antibiotic;phenicol antibiotic	antibiotic efflux	0.089	3.49
TRINITY_DN505106_c7_g4_i2	AAK37618.1	ARO:3005008	P0AFU5	ece:Z3830	Transcriptional regulatory protein QseF	Escherichia coli O157:H7	02020|Two-component system;02024|Quorum sensing	tetracycline antibiotic	antibiotic efflux	0.071	3.48
TRINITY_DN496702_c0_g1_i1	BAE85478.1	ARO:3003728	Q07783	-	Transcriptional regulatory protein ChvI	Rhizobium radiobacter	-	glycopeptide antibiotic	antibiotic target alteration	0.024	3.48
TRINITY_DN508331_c9_g1_i1	APB03219.1	ARO:3003986	P0A9W5	sfl:SF4423	Energy-dependent translational throttle protein EttA	Shigella flexneri	-	pleuromutilin antibiotic	antibiotic efflux	0.054	3.47
TRINITY_DN503889_c18_g1_i1	AAK37618.1	ARO:3005008	P0AFU5	ece:Z3830	Transcriptional regulatory protein QseF	Escherichia coli O157:H7	02020|Two-component system;02024|Quorum sensing	tetracycline antibiotic	antibiotic efflux	0.042	3.46
TRINITY_DN503883_c15_g4_i1	AAV85982.1	ARO:3000535	Q3J7S3	noc:Noc_2670	Lipoprotein-releasing system ATP-binding protein LolD	Nitrosococcus oceani (strain ATCC 19707 / BCRC 17464 / NCIMB 11848 / C-107)	02010|ABC transporters	macrolide antibiotic	antibiotic efflux	0.06	3.45
TRINITY_DN470201_c0_g1_i1	AAC74000.1	ARO:3003950	Q3J7R8	noc:Noc_2675	ATP-dependent lipid A-core flippase	Nitrosococcus oceani (strain ATCC 19707 / BCRC 17464 / NCIMB 11848 / C-107)	02010|ABC transporters	nitroimidazole antibiotic	antibiotic efflux	0.024	3.4
TRINITY_DN484439_c0_g1_i1	ABX54692.1	ARO:3002938	P35164	bsu:BSU23110	Sensor histidine kinase ResE	Bacillus subtilis (strain 168)	02020|Two-component system	glycopeptide antibiotic	antibiotic target alteration	0.03	3.38
TRINITY_DN178750_c0_g1_i1	AIA08936.1	ARO:3000444	O27190	mth:MTH_1118	Probable phosphoenolpyruvate synthase	Methanothermobacter thermautotrophicus (strain ATCC 29096 / DSM 1053 / JCM 10044 / NBRC 100330 / Delta H)	00010|Glycolysis / Gluconeogenesis;00620|Pyruvate metabolism;00680|Methane metabolism;00720|Carbon fixation pathways in prokaryotes	rifamycin antibiotic	antibiotic inactivation	0.066	3.34
TRINITY_DN500521_c10_g1_i1	AAK37618.1	ARO:3005008	P71229	eco:b2491	DNA-binding transcriptional activator HyfR	Escherichia coli (strain K12)	-	tetracycline antibiotic	antibiotic efflux	0.06	3.34
TRINITY_DN15673_c0_g1_i1	AAC75733.1	ARO:3000074	P44927	hin:HI_0897	Multidrug export protein EmrB	Haemophilus influenzae (strain ATCC 51907 / DSM 11121 / KW20 / Rd)	-	fluoroquinolone antibiotic	antibiotic efflux	0.03	3.34
TRINITY_DN507853_c5_g1_i1	AAK37618.1	ARO:3005008	Q9APD9	-	Transcriptional regulatory protein ZraR	Klebsiella oxytoca	-	tetracycline antibiotic	antibiotic efflux	0.066	3.3
TRINITY_DN502308_c3_g2_i1	AAV85982.1	ARO:3000535	P9WQK1	mtu:Rv0986	Uncharacterized ABC transporter ATP-binding protein Rv0986	Mycobacterium tuberculosis (strain ATCC 25618 / H37Rv)	-	macrolide antibiotic	antibiotic efflux	0.054	3.3
TRINITY_DN154128_c0_g1_i1	AHA41499.1	ARO:3002948	O27051	mth:MTH_970	D-3-phosphoglycerate dehydrogenase	Methanothermobacter thermautotrophicus (strain ATCC 29096 / DSM 1053 / JCM 10044 / NBRC 100330 / Delta H)	"00260|Glycine, serine and threonine metabolism;00270|Cysteine and methionine metabolism;00680|Methane metabolism"	glycopeptide antibiotic	antibiotic target alteration	0.095	3.29
TRINITY_DN254429_c0_g1_i1	AAK37618.1	ARO:3005008	P26047	-	Signal-transduction and transcriptional-control protein	Clostridium beijerinckii	-	tetracycline antibiotic	antibiotic efflux	0.03	3.29
TRINITY_DN903515_c0_g1_i1	APB03222.1	ARO:3003992	Q5W269	ag:CAH55631	Prodigiosin synthesizing transferase PigC	Serratia sp. (strain ATCC 39006)	-	rifamycin antibiotic	antibiotic inactivation	0.095	3.28
TRINITY_DN233732_c0_g1_i1	BAB38260.1	ARO:3000830	P23545	bsu:BSU29100	Alkaline phosphatase synthesis sensor protein PhoR	Bacillus subtilis (strain 168)	02020|Two-component system	aminocoumarin antibiotic;aminoglycoside antibiotic	antibiotic efflux	0.036	3.27
TRINITY_DN115349_c0_g1_i1	AIA35096.1	ARO:3005059	Q9PF41	xfa:XF_0837	LPS-assembly protein LptD	Xylella fastidiosa (strain 9a5c)	-	aminocoumarin antibiotic;carbapenem;peptide antibiotic;rifamycin antibiotic	antibiotic efflux	0.119	3.21
TRINITY_DN508057_c9_g1_i3	BAD59497.1	ARO:3000501	C4KZQ4	eat:EAT1b_1641	DNA-directed RNA polymerase subunit beta	Exiguobacterium sp. (strain ATCC BAA-1283 / AT1b)	03020|RNA polymerase	peptide antibiotic;rifamycin antibiotic	antibiotic target alteration;antibiotic target replacement	0.018	3.2
TRINITY_DN756746_c0_g1_i1	AAD08227.1	ARO:3003964	P77726	eco:b0427	Inner membrane transport protein YajR	Escherichia coli (strain K12)	-	fluoroquinolone antibiotic;nitroimidazole antibiotic;tetracycline antibiotic	antibiotic efflux	0.089	3.19
TRINITY_DN505738_c1_g1_i1	AAK37618.1	ARO:3005008	P0AFU5	ece:Z3830	Transcriptional regulatory protein QseF	Escherichia coli O157:H7	02020|Two-component system;02024|Quorum sensing	tetracycline antibiotic	antibiotic efflux	0.054	3.19
TRINITY_DN507341_c6_g5_i1	AAK37618.1	ARO:3005008	P17899	ccr:CC_0909	Transcriptional regulatory protein FlbD	Caulobacter vibrioides (strain ATCC 19089 / CB15)	-	tetracycline antibiotic	antibiotic efflux	0.077	3.18
TRINITY_DN501280_c0_g6_i3	WP_041777404.1	ARO:3004480	Q1D7U3	mxa:MXAN_3077	DNA-directed RNA polymerase subunit beta	Myxococcus xanthus (strain DK1622)	03020|RNA polymerase	peptide antibiotic;rifamycin antibiotic	antibiotic target alteration;antibiotic target replacement	0.03	3.17
TRINITY_DN808121_c0_g1_i1	AAV85982.1	ARO:3000535	Q9WYI7	tma:TM0352	Uncharacterized ABC transporter ATP-binding protein TM_0352	Thermotoga maritima (strain ATCC 43589 / DSM 3109 / JCM 10099 / NBRC 100826 / MSB8)	-	macrolide antibiotic	antibiotic efflux	0.042	3.12
TRINITY_DN498021_c5_g5_i1	ADZ12699.1	ARO:3005091	P30769	mle:ML1892	Probable ribonucleotide transport ATP-binding protein mkl	Mycobacterium leprae (strain TN)	02010|ABC transporters	aminoglycoside antibiotic	antibiotic efflux	0.054	3.07
TRINITY_DN879631_c0_g1_i1	WP_041777404.1	ARO:3004480	Q2JJ19	cyb:CYB_2436	DNA-directed RNA polymerase subunit beta	Synechococcus sp. (strain JA-2-3B'a(2-13))	03020|RNA polymerase	peptide antibiotic;rifamycin antibiotic	antibiotic target alteration;antibiotic target replacement	0.584	3
TRINITY_DN510446_c12_g1_i1	AAK37618.1	ARO:3005008	P05407	bja:blr2037	Nif-specific regulatory protein	Bradyrhizobium diazoefficiens (strain JCM 10833 / BCRC 13528 / IAM 13628 / NBRC 14792 / USDA 110)	02020|Two-component system	tetracycline antibiotic	antibiotic efflux	0.584	3
TRINITY_DN153207_c0_g1_i1	AAK37618.1	ARO:3005008	P09570	-	Nif-specific regulatory protein	Azotobacter vinelandii	-	tetracycline antibiotic	antibiotic efflux	0.536	3
TRINITY_DN746553_c0_g1_i1	ANZ79241.1	ARO:3004036	O07549	bsu:BSU09720	Probable multidrug resistance ABC transporter ATP-binding/permease protein YheH	Bacillus subtilis (strain 168)	02010|ABC transporters	tetracycline antibiotic	antibiotic efflux	0.524	3
TRINITY_DN880787_c0_g1_i1	BAD59497.1	ARO:3000501	Q3Z8V4	det:DET0603	DNA-directed RNA polymerase subunit beta	Dehalococcoides mccartyi (strain ATCC BAA-2266 / KCTC 15142 / 195)	03020|RNA polymerase	peptide antibiotic;rifamycin antibiotic	antibiotic target alteration;antibiotic target replacement	0.483	3
TRINITY_DN484556_c1_g3_i1	BAD59497.1	ARO:3000501	B2S092	bhr:BH0389	DNA-directed RNA polymerase subunit beta	Borrelia hermsii (strain HS1 / DAH)	03020|RNA polymerase	peptide antibiotic;rifamycin antibiotic	antibiotic target alteration;antibiotic target replacement	0.435	3
TRINITY_DN652299_c0_g1_i1	AAC74000.1	ARO:3003950	Q12M46	sdn:Sden_2199	ATP-dependent lipid A-core flippase	Shewanella denitrificans (strain OS217 / ATCC BAA-1090 / DSM 15013)	02010|ABC transporters	nitroimidazole antibiotic	antibiotic efflux	0.363	3
TRINITY_DN569573_c0_g1_i1	AAG05882.1	ARO:3000804	Q88N31	ppu:PP_1385	Probable efflux pump membrane transporter TtgB	Pseudomonas putida (strain ATCC 47054 / DSM 6125 / CFBP 8728 / NCIMB 11950 / KT2440)	01501|beta-Lactam resistance;01503|Cationic antimicrobial peptide (CAMP) resistance	diaminopyrimidine antibiotic;fluoroquinolone antibiotic;phenicol antibiotic	antibiotic efflux	0.357	3
TRINITY_DN442518_c0_g1_i1	AAK37618.1	ARO:3005008	G3XCV0	pae:PA1097	Transcriptional regulator FleQ	Pseudomonas aeruginosa (strain ATCC 15692 / DSM 22644 / CIP 104116 / JCM 14847 / LMG 12228 / 1C / PRS 101 / PAO1)	02020|Two-component system;02025|Biofilm formation - Pseudomonas aeruginosa;02040|Flagellar assembly	tetracycline antibiotic	antibiotic efflux	0.346	3
TRINITY_DN504424_c7_g1_i1	BAD59497.1	ARO:3000501	A4XI30	csc:Csac_0951	DNA-directed RNA polymerase subunit beta	Caldicellulosiruptor saccharolyticus (strain ATCC 43494 / DSM 8903 / Tp8T 6331)	03020|RNA polymerase	peptide antibiotic;rifamycin antibiotic	antibiotic target alteration;antibiotic target replacement	0.31	3
TRINITY_DN800660_c0_g1_i1	BAD59497.1	ARO:3000501	Q7NIA0	gvi:glr2283	DNA-directed RNA polymerase subunit beta	Gloeobacter violaceus (strain ATCC 29082 / PCC 7421)	03020|RNA polymerase	peptide antibiotic;rifamycin antibiotic	antibiotic target alteration;antibiotic target replacement	0.25	3
TRINITY_DN834818_c0_g1_i1	AAF67494.2	ARO:3002522	Q54W24	ddi:DDB_G0279915	ABC transporter B family member 4	Dictyostelium discoideum	02010|ABC transporters	aminocoumarin antibiotic	antibiotic efflux	0.25	3
TRINITY_DN506699_c1_g1_i1	AAK37618.1	ARO:3005008	Q9I4N3	pae:PA1099	Response regulator protein FleR	Pseudomonas aeruginosa (strain ATCC 15692 / DSM 22644 / CIP 104116 / JCM 14847 / LMG 12228 / 1C / PRS 101 / PAO1)	02020|Two-component system;02040|Flagellar assembly	tetracycline antibiotic	antibiotic efflux	0.238	3
TRINITY_DN367892_c0_g1_i1	AAC75137.1	ARO:3000794	P25197	sme:SMa0875	Nodulation protein NolG	Rhizobium meliloti (strain 1021)	-	aminocoumarin antibiotic	antibiotic efflux	0.232	3
TRINITY_DN706902_c0_g1_i1	AAV85982.1	ARO:3000535	Q9WYI7	tma:TM0352	Uncharacterized ABC transporter ATP-binding protein TM_0352	Thermotoga maritima (strain ATCC 43589 / DSM 3109 / JCM 10099 / NBRC 100826 / MSB8)	-	macrolide antibiotic	antibiotic efflux	0.22	3
TRINITY_DN864664_c0_g1_i1	APB03219.1	ARO:3003986	O06476	bsu:BSU07370	Uncharacterized ABC transporter ATP-binding protein YfmR	Bacillus subtilis (strain 168)	-	pleuromutilin antibiotic	antibiotic efflux	0.209	3
TRINITY_DN507853_c10_g1_i1	AAK37618.1	ARO:3005008	P0AFU5	ece:Z3830	Transcriptional regulatory protein QseF	Escherichia coli O157:H7	02020|Two-component system;02024|Quorum sensing	tetracycline antibiotic	antibiotic efflux	0.197	3
TRINITY_DN508064_c1_g1_i2	AAV85982.1	ARO:3000535	Q3B5J7	plt:Plut_0496	Macrolide export ATP-binding/permease protein MacB	Chlorobium luteolum (strain DSM 273 / BCRC 81028 / 2530)	02010|ABC transporters	macrolide antibiotic	antibiotic efflux	0.191	3
TRINITY_DN450975_c0_g1_i1	AAV85982.1	ARO:3000535	Q9WYI7	tma:TM0352	Uncharacterized ABC transporter ATP-binding protein TM_0352	Thermotoga maritima (strain ATCC 43589 / DSM 3109 / JCM 10099 / NBRC 100826 / MSB8)	-	macrolide antibiotic	antibiotic efflux	0.191	3
TRINITY_DN235202_c0_g1_i1	AAV85982.1	ARO:3000535	Q9WYI7	tma:TM0352	Uncharacterized ABC transporter ATP-binding protein TM_0352	Thermotoga maritima (strain ATCC 43589 / DSM 3109 / JCM 10099 / NBRC 100826 / MSB8)	-	macrolide antibiotic	antibiotic efflux	0.179	3
TRINITY_DN214368_c0_g1_i1	AAA20117.1	ARO:3000195	A5V605	swi:Swit_1356	Elongation factor G	Sphingomonas wittichii (strain RW1 / DSM 6014 / JCM 10273)	-	tetracycline antibiotic	antibiotic target protection	0.179	3
TRINITY_DN717878_c0_g1_i1	CDO61516.1	ARO:3003949	P9WQJ3	mtu:Rv1272c	Fatty acid ABC transporter ATP-binding/permease protein	Mycobacterium tuberculosis (strain ATCC 25618 / H37Rv)	-	fluoroquinolone antibiotic;macrolide antibiotic;rifamycin antibiotic	antibiotic efflux	0.179	3
TRINITY_DN864320_c0_g1_i1	AAB58161.1	ARO:3003010	Q8FWV9	bms:BRA0334	Efflux pump membrane transporter BepG	Brucella suis biovar 1 (strain 1330)	-	aminoglycoside antibiotic;fluoroquinolone antibiotic	antibiotic efflux	0.179	3
TRINITY_DN505103_c8_g4_i1	WP_041777404.1	ARO:3004480	Q88QP2	ppu:PP_0447	DNA-directed RNA polymerase subunit beta	Pseudomonas putida (strain ATCC 47054 / DSM 6125 / CFBP 8728 / NCIMB 11950 / KT2440)	03020|RNA polymerase	peptide antibiotic;rifamycin antibiotic	antibiotic target alteration;antibiotic target replacement	0.179	3
TRINITY_DN508051_c11_g6_i1	AAK76136.1	ARO:3000025	P54719	bsu:BSU08220	Uncharacterized ABC transporter ATP-binding protein YfiC	Bacillus subtilis (strain 168)	02010|ABC transporters	fluoroquinolone antibiotic	antibiotic efflux	0.179	3
TRINITY_DN592492_c0_g1_i1	APB03222.1	ARO:3003992	O34309	bsu:BSU18830	Putative phosphoenolpyruvate synthase	Bacillus subtilis (strain 168)	-	rifamycin antibiotic	antibiotic inactivation	0.173	3
TRINITY_DN951176_c0_g1_i1	BAE77933.1	ARO:3000518	P55222	pae:PA0652	cAMP-activated global transcriptional regulator Vfr	Pseudomonas aeruginosa (strain ATCC 15692 / DSM 22644 / CIP 104116 / JCM 14847 / LMG 12228 / 1C / PRS 101 / PAO1)	02020|Two-component system;02024|Quorum sensing;02025|Biofilm formation - Pseudomonas aeruginosa	fluoroquinolone antibiotic;macrolide antibiotic;penam	antibiotic efflux	0.167	3
TRINITY_DN854807_c0_g1_i1	BAD59497.1	ARO:3000501	A0LII4	sfu:Sfum_1549	DNA-directed RNA polymerase subunit beta	Syntrophobacter fumaroxidans (strain DSM 10017 / MPOB)	03020|RNA polymerase	peptide antibiotic;rifamycin antibiotic	antibiotic target alteration;antibiotic target replacement	0.167	3
TRINITY_DN364270_c0_g1_i1	APB03214.1	ARO:3003980	P32010	ag:AAA74717	Daunorubicin/doxorubicin resistance ATP-binding protein DrrA	Streptomyces peucetius	-	tetracycline antibiotic	antibiotic efflux	0.161	3
TRINITY_DN507751_c2_g1_i1	AAK37618.1	ARO:3005008	P09133	azc:AZC_1049	Nif-specific regulatory protein	Azorhizobium caulinodans (strain ATCC 43989 / DSM 5975 / JCM 20966 / LMG 6465 / NBRC 14845 / NCIMB 13405 / ORS 571)	02020|Two-component system	tetracycline antibiotic	antibiotic efflux	0.161	3
TRINITY_DN529276_c0_g1_i1	ADP36409.1	ARO:3003730	P41252	hsa:3376	"Isoleucine--tRNA ligase, cytoplasmic"	Homo sapiens	00970|Aminoacyl-tRNA biosynthesis	mupirocin	antibiotic target alteration	0.161	3
TRINITY_DN684667_c0_g1_i1	AAK37618.1	ARO:3005008	P09570	-	Nif-specific regulatory protein	Azotobacter vinelandii	-	tetracycline antibiotic	antibiotic efflux	0.155	3
TRINITY_DN683058_c0_g1_i1	BAD59497.1	ARO:3000501	Q73JJ7	tde:TDE_2421	DNA-directed RNA polymerase subunit beta	Treponema denticola (strain ATCC 35405 / DSM 14222 / CIP 103919 / JCM 8153 / KCTC 15104)	03020|RNA polymerase	peptide antibiotic;rifamycin antibiotic	antibiotic target alteration;antibiotic target replacement	0.155	3
TRINITY_DN512337_c14_g2_i2	AAK37618.1	ARO:3005008	P0AFU5	ece:Z3830	Transcriptional regulatory protein QseF	Escherichia coli O157:H7	02020|Two-component system;02024|Quorum sensing	tetracycline antibiotic	antibiotic efflux	0.155	3
TRINITY_DN502020_c6_g1_i1	AAK37618.1	ARO:3005008	P27713	-	Nif-specific regulatory protein	Herbaspirillum seropedicae	-	tetracycline antibiotic	antibiotic efflux	0.155	3
TRINITY_DN501589_c7_g1_i2	AAK37618.1	ARO:3005008	P09570	-	Nif-specific regulatory protein	Azotobacter vinelandii	-	tetracycline antibiotic	antibiotic efflux	0.155	3
TRINITY_DN845986_c0_g1_i1	WP_041777404.1	ARO:3004480	Q1D7U3	mxa:MXAN_3077	DNA-directed RNA polymerase subunit beta	Myxococcus xanthus (strain DK1622)	03020|RNA polymerase	peptide antibiotic;rifamycin antibiotic	antibiotic target alteration;antibiotic target replacement	0.149	3
TRINITY_DN505798_c7_g5_i1	ACL82957.1	ARO:3002928	P37478	bsu:BSU40410	Transcriptional regulatory protein WalR	Bacillus subtilis (strain 168)	02020|Two-component system	glycopeptide antibiotic	antibiotic target alteration	0.149	3
TRINITY_DN558654_c0_g1_i1	AET10445.1	ARO:3004033	P35598	spn:SP_1839	Putative ABC transporter ATP-binding protein exp8	Streptococcus pneumoniae serotype 4 (strain ATCC BAA-334 / TIGR4)	02010|ABC transporters	tetracycline antibiotic	antibiotic efflux	0.149	3
TRINITY_DN509118_c2_g1_i1	AAV85982.1	ARO:3000535	Q9WYI7	tma:TM0352	Uncharacterized ABC transporter ATP-binding protein TM_0352	Thermotoga maritima (strain ATCC 43589 / DSM 3109 / JCM 10099 / NBRC 100826 / MSB8)	-	macrolide antibiotic	antibiotic efflux	0.143	3
TRINITY_DN503356_c10_g1_i1	AAK37618.1	ARO:3005008	P45671	-	DNA-binding transcriptional regulator NtrC	Azospirillum brasilense	-	tetracycline antibiotic	antibiotic efflux	0.143	3
TRINITY_DN23851_c0_g1_i1	CDO61516.1	ARO:3003949	Q9WYC4	tma:TM0288	Uncharacterized ABC transporter ATP-binding protein TM_0288	Thermotoga maritima (strain ATCC 43589 / DSM 3109 / JCM 10099 / NBRC 100826 / MSB8)	02010|ABC transporters	fluoroquinolone antibiotic;macrolide antibiotic;rifamycin antibiotic	antibiotic efflux	0.143	3
TRINITY_DN719373_c0_g1_i1	AAK76136.1	ARO:3000025	P54719	bsu:BSU08220	Uncharacterized ABC transporter ATP-binding protein YfiC	Bacillus subtilis (strain 168)	02010|ABC transporters	fluoroquinolone antibiotic	antibiotic efflux	0.137	3
TRINITY_DN508935_c0_g2_i2	AAV85982.1	ARO:3000535	Q9WYI7	tma:TM0352	Uncharacterized ABC transporter ATP-binding protein TM_0352	Thermotoga maritima (strain ATCC 43589 / DSM 3109 / JCM 10099 / NBRC 100826 / MSB8)	-	macrolide antibiotic	antibiotic efflux	0.137	3
TRINITY_DN654059_c0_g1_i1	AAG03814.1	ARO:3000377	Q9KJC3	-	Antibiotic efflux pump periplasmic linker protein ArpA	Pseudomonas putida	-	aminocoumarin antibiotic;carbapenem;cephalosporin;cephamycin;diaminopyrimidine antibiotic;fluoroquinolone antibiotic;macrolide antibiotic;monobactam;penam;penem;peptide antibiotic;phenicol antibiotic;sulfonamide antibiotic;tetracycline antibiotic	antibiotic efflux	0.131	3
TRINITY_DN511233_c13_g3_i1	AAK37618.1	ARO:3005008	Q3K999	pfo:Pfl01_3918	Sigma54-dependent transcriptional regulator SfnR	Pseudomonas fluorescens (strain Pf0-1)	-	tetracycline antibiotic	antibiotic efflux	0.131	3
TRINITY_DN508002_c2_g1_i1	AAK37618.1	ARO:3005008	Q01265	-	Uncharacterized protein in HyuA 5'region (Fragment)	Pseudomonas sp. (strain NS671)	-	tetracycline antibiotic	antibiotic efflux	0.131	3
TRINITY_DN483960_c1_g1_i2	AYV52072.1	ARO:3002882	Q9NP58	hsa:10058	ATP-binding cassette sub-family B member 6	Homo sapiens	02010|ABC transporters	lincosamide antibiotic	antibiotic efflux	0.131	3
TRINITY_DN494348_c0_g1_i2	BAA15934.1	ARO:3000829	P23545	bsu:BSU29100	Alkaline phosphatase synthesis sensor protein PhoR	Bacillus subtilis (strain 168)	02020|Two-component system	aminocoumarin antibiotic;aminoglycoside antibiotic	antibiotic efflux	0.131	3
TRINITY_DN336241_c0_g1_i1	CCP46065.1	ARO:3000816	P32040	syp:SYNPCC7002_A0851	Probable transcriptional regulatory protein SYNPCC7002_A0851	Synechococcus sp. (strain ATCC 27264 / PCC 7002 / PR-6)	02020|Two-component system	macrolide antibiotic;penam	antibiotic efflux	0.125	3
TRINITY_DN724910_c0_g1_i1	AAD51348.1	ARO:3003066	O78428	-	Probable transcriptional regulator ycf27	Guillardia theta	-	aminoglycoside antibiotic;cephalosporin;cephamycin;penam	antibiotic efflux	0.125	3
TRINITY_DN584831_c0_g1_i1	AYV52072.1	ARO:3002882	P9WQJ3	mtu:Rv1272c	Fatty acid ABC transporter ATP-binding/permease protein	Mycobacterium tuberculosis (strain ATCC 25618 / H37Rv)	-	lincosamide antibiotic	antibiotic efflux	0.125	3
TRINITY_DN680480_c0_g1_i1	WP_102607457.1	ARO:3004361	P73248	syn:slr2026	Dihydropteroate synthase	Synechocystis sp. (strain PCC 6803 / Kazusa)	00790|Folate biosynthesis	sulfonamide antibiotic	antibiotic target replacement	0.119	3
TRINITY_DN508285_c5_g1_i2	AAK37618.1	ARO:3005008	P45671	-	DNA-binding transcriptional regulator NtrC	Azospirillum brasilense	-	tetracycline antibiotic	antibiotic efflux	0.119	3
TRINITY_DN123011_c0_g1_i1	CAD55718.1	ARO:3000197	O07631	bsu:BSU14770	50S ribosomal subunit assembly factor BipA	Bacillus subtilis (strain 168)	-	tetracycline antibiotic	antibiotic target protection	0.113	3
TRINITY_DN937671_c0_g1_i1	AAG05882.1	ARO:3000804	Q8G2M6	bms:BR0292	Efflux pump membrane transporter BepE	Brucella suis biovar 1 (strain 1330)	01501|beta-Lactam resistance;01503|Cationic antimicrobial peptide (CAMP) resistance	diaminopyrimidine antibiotic;fluoroquinolone antibiotic;phenicol antibiotic	antibiotic efflux	0.113	3
TRINITY_DN738662_c0_g1_i1	AAC73564.1	ARO:3000216	P31224	eco:b0462	Multidrug efflux pump subunit AcrB	Escherichia coli (strain K12)	01501|beta-Lactam resistance;01503|Cationic antimicrobial peptide (CAMP) resistance	cephalosporin;disinfecting agents and antiseptics;fluoroquinolone antibiotic;glycylcycline;penam;phenicol antibiotic;rifamycin antibiotic;tetracycline antibiotic	antibiotic efflux	0.113	3
TRINITY_DN896949_c0_g1_i1	AIA08936.1	ARO:3000444	O29548	afu:AF_0710	Probable phosphoenolpyruvate synthase	Archaeoglobus fulgidus (strain ATCC 49558 / DSM 4304 / JCM 9628 / NBRC 100126 / VC-16)	00010|Glycolysis / Gluconeogenesis;00620|Pyruvate metabolism;00680|Methane metabolism;00720|Carbon fixation pathways in prokaryotes	rifamycin antibiotic	antibiotic inactivation	0.113	3
TRINITY_DN508479_c12_g1_i1	AAK37618.1	ARO:3005008	Q3K999	pfo:Pfl01_3918	Sigma54-dependent transcriptional regulator SfnR	Pseudomonas fluorescens (strain Pf0-1)	-	tetracycline antibiotic	antibiotic efflux	0.113	3
TRINITY_DN501026_c17_g3_i1	AAF67494.2	ARO:3002522	Q2LVL0	sat:SYN_01564	ATP-dependent lipid A-core flippase	Syntrophus aciditrophicus (strain SB)	02010|ABC transporters	aminocoumarin antibiotic	antibiotic efflux	0.113	3
TRINITY_DN470601_c0_g1_i1	AAF67494.2	ARO:3002522	P71082	bsu:BSU08690	Putative multidrug export ATP-binding/permease protein YgaD	Bacillus subtilis (strain 168)	-	aminocoumarin antibiotic	antibiotic efflux	0.113	3
TRINITY_DN258189_c0_g1_i1	APB03222.1	ARO:3003992	Q55905	syn:slr0301	Phosphoenolpyruvate synthase	Synechocystis sp. (strain PCC 6803 / Kazusa)	00010|Glycolysis / Gluconeogenesis;00620|Pyruvate metabolism;00680|Methane metabolism	rifamycin antibiotic	antibiotic inactivation	0.107	3
TRINITY_DN785671_c0_g1_i1	AAA99504.1	ARO:3002987	P9WQL6	mtc:MT2762	Fluoroquinolones export ATP-binding protein MT2762	Mycobacterium tuberculosis (strain CDC 1551 / Oshkosh)	02010|ABC transporters	peptide antibiotic	antibiotic efflux	0.107	3
TRINITY_DN501338_c2_g2_i1	AAG07594.1	ARO:3000808	A6TBH5	kpn:KPN_02528	Multidrug resistance protein MdtC	Klebsiella pneumoniae subsp. pneumoniae (strain ATCC 700721 / MGH 78578)	02020|Two-component system	disinfecting agents and antiseptics;fluoroquinolone antibiotic;tetracycline antibiotic	antibiotic efflux	0.107	3
TRINITY_DN578516_c0_g1_i1	AAF67494.2	ARO:3002522	P55469	rhi:NGR_a03510	Uncharacterized ABC transporter ATP-binding protein y4gM	Sinorhizobium fredii (strain NBRC 101917 / NGR234)	02010|ABC transporters	aminocoumarin antibiotic	antibiotic efflux	0.107	3
TRINITY_DN503889_c12_g2_i1	AAK37618.1	ARO:3005008	P0AFU5	ece:Z3830	Transcriptional regulatory protein QseF	Escherichia coli O157:H7	02020|Two-component system;02024|Quorum sensing	tetracycline antibiotic	antibiotic efflux	0.107	3
TRINITY_DN10866_c0_g1_i1	CAC14594.1	ARO:3003055	P0AE06	eco:b0463	Multidrug efflux pump subunit AcrA	Escherichia coli (strain K12)	01501|beta-Lactam resistance;01503|Cationic antimicrobial peptide (CAMP) resistance	fluoroquinolone antibiotic;macrolide antibiotic;phenicol antibiotic;tetracycline antibiotic	antibiotic efflux	0.107	3
TRINITY_DN487762_c2_g1_i1	AAK37618.1	ARO:3005008	P71229	eco:b2491	DNA-binding transcriptional activator HyfR	Escherichia coli (strain K12)	-	tetracycline antibiotic	antibiotic efflux	0.107	3
TRINITY_DN489074_c1_g2_i1	AAF67494.2	ARO:3002522	Q2G2M9	sao:SAOUHSC_02003	Putative multidrug export ATP-binding/permease protein SAOUHSC_02003	Staphylococcus aureus (strain NCTC 8325 / PS 47)	-	aminocoumarin antibiotic	antibiotic efflux	0.107	3
TRINITY_DN437589_c1_g1_i2	ADZ12699.1	ARO:3005091	Q81IZ6	bce:BC0197	Methionine import ATP-binding protein MetN 1	Bacillus cereus (strain ATCC 14579 / DSM 31 / CCUG 7414 / JCM 2152 / NBRC 15305 / NCIMB 9373 / NCTC 2599 / NRRL B-3711)	02010|ABC transporters	aminoglycoside antibiotic	antibiotic efflux	0.107	3
TRINITY_DN904541_c0_g1_i1	AAC75314.1	ARO:3003578	C3KAD3	pfs:PFLU_3042	Undecaprenyl-phosphate 4-deoxy-4-formamido-L-arabinose transferase	Pseudomonas fluorescens (strain SBW25)	00520|Amino sugar and nucleotide sugar metabolism;01503|Cationic antimicrobial peptide (CAMP) resistance	peptide antibiotic	antibiotic target alteration	0.101	3
TRINITY_DN340067_c0_g1_i1	ATC67679.1	ARO:3000838	A0R3I8	msm:MSMEG_5488	Response regulator MprA	Mycolicibacterium smegmatis (strain ATCC 700084 / mc(2)155)	02020|Two-component system	disinfecting agents and antiseptics;fluoroquinolone antibiotic	antibiotic efflux	0.101	3
TRINITY_DN703857_c0_g1_i1	APB03214.1	ARO:3003980	P9WQL9	mtu:Rv2936	Doxorubicin resistance ATP-binding protein DrrA	Mycobacterium tuberculosis (strain ATCC 25618 / H37Rv)	-	tetracycline antibiotic	antibiotic efflux	0.101	3
TRINITY_DN598262_c0_g1_i1	CCP46065.1	ARO:3000816	P39663	syf:Synpcc7942_1012	Alkaline phosphatase synthesis transcriptional regulatory protein SphR	Synechococcus elongatus (strain PCC 7942 / FACHB-805)	02020|Two-component system	macrolide antibiotic;penam	antibiotic efflux	0.101	3
TRINITY_DN497584_c12_g1_i1	AAF67494.2	ARO:3002522	Q9LJX0	ath:AT3G28860	ABC transporter B family member 19	Arabidopsis thaliana	02010|ABC transporters	aminocoumarin antibiotic	antibiotic efflux	0.101	3
TRINITY_DN496127_c2_g3_i1	AAG07763.1	ARO:3003031	D0ZEW1	etr:ETAE_1070	Multidrug resistance protein MdtB	Edwardsiella tarda (strain EIB202)	02020|Two-component system	disinfecting agents and antiseptics;fluoroquinolone antibiotic;macrolide antibiotic;phenicol antibiotic;tetracycline antibiotic	antibiotic efflux	0.101	3
TRINITY_DN445920_c1_g1_i1	AKA86814	ARO:3003746	A0A0H2VBH0	ecc:c4127	Probable ATP-binding protein YheS	Escherichia coli O6:H1 (strain CFT073 / ATCC 700928 / UPEC)	-	lincosamide antibiotic;macrolide antibiotic;oxazolidinone antibiotic;phenicol antibiotic;pleuromutilin antibiotic;streptogramin antibiotic;tetracycline antibiotic	antibiotic target protection	0.101	3
TRINITY_DN464536_c0_g2_i1	APB03214.1	ARO:3003980	P9WQL6	mtc:MT2762	Fluoroquinolones export ATP-binding protein MT2762	Mycobacterium tuberculosis (strain CDC 1551 / Oshkosh)	02010|ABC transporters	tetracycline antibiotic	antibiotic efflux	0.101	3
TRINITY_DN126406_c0_g1_i1	BAE85478.1	ARO:3003728	P35163	bsu:BSU23120	Transcriptional regulatory protein ResD	Bacillus subtilis (strain 168)	02020|Two-component system	glycopeptide antibiotic	antibiotic target alteration	0.095	3
TRINITY_DN5229_c0_g1_i1	APB03214.1	ARO:3003980	P9WQL9	mtu:Rv2936	Doxorubicin resistance ATP-binding protein DrrA	Mycobacterium tuberculosis (strain ATCC 25618 / H37Rv)	-	tetracycline antibiotic	antibiotic efflux	0.095	3
TRINITY_DN425105_c0_g1_i1	CAA53189	ARO:3000521	Q8KFL5	cte:CT0311	Isoleucine--tRNA ligase	Chlorobaculum tepidum (strain ATCC 49652 / DSM 12025 / NBRC 103806 / TLS)	00970|Aminoacyl-tRNA biosynthesis	mupirocin	antibiotic target alteration	0.095	3
TRINITY_DN468023_c0_g1_i1	AET10445.1	ARO:3004033	Q0A4U4	aeh:Mlg_2803	ATP-dependent lipid A-core flippase	Alkalilimnicola ehrlichii (strain ATCC BAA-1101 / DSM 17681 / MLHE-1)	02010|ABC transporters	tetracycline antibiotic	antibiotic efflux	0.095	3
TRINITY_DN414353_c0_g1_i1	AAK37618.1	ARO:3005008	Q06065	eco:b2220	Regulatory protein AtoC	Escherichia coli (strain K12)	02020|Two-component system	tetracycline antibiotic	antibiotic efflux	0.095	3
TRINITY_DN285139_c0_g1_i1	AAK37618.1	ARO:3005008	P56266	-	Nif-specific regulatory protein	Klebsiella oxytoca	-	tetracycline antibiotic	antibiotic efflux	0.089	3
TRINITY_DN911731_c0_g1_i1	EOU56998.1	ARO:3004597	P0AEJ0	eco:b2686	Multidrug export protein EmrB	Escherichia coli (strain K12)	-	aminoglycoside antibiotic;carbapenem;cephalosporin;fluoroquinolone antibiotic;macrolide antibiotic;penam;penem;peptide antibiotic	antibiotic efflux	0.089	3
TRINITY_DN312540_c0_g1_i1	AAC74000.1	ARO:3003950	Q2KYS6	bav:BAV2229	ATP-dependent lipid A-core flippase	Bordetella avium (strain 197N)	02010|ABC transporters	nitroimidazole antibiotic	antibiotic efflux	0.089	3
TRINITY_DN368470_c0_g1_i1	ACL82957.1	ARO:3002928	P37478	bsu:BSU40410	Transcriptional regulatory protein WalR	Bacillus subtilis (strain 168)	02020|Two-component system	glycopeptide antibiotic	antibiotic target alteration	0.089	3
TRINITY_DN753830_c0_g1_i1	ANZ79241.1	ARO:3004036	O07549	bsu:BSU09720	Probable multidrug resistance ABC transporter ATP-binding/permease protein YheH	Bacillus subtilis (strain 168)	02010|ABC transporters	tetracycline antibiotic	antibiotic efflux	0.089	3
TRINITY_DN511332_c5_g1_i1	AAK37618.1	ARO:3005008	P71229	eco:b2491	DNA-binding transcriptional activator HyfR	Escherichia coli (strain K12)	-	tetracycline antibiotic	antibiotic efflux	0.089	3
TRINITY_DN508051_c11_g6_i3	CDO61516.1	ARO:3003949	P54719	bsu:BSU08220	Uncharacterized ABC transporter ATP-binding protein YfiC	Bacillus subtilis (strain 168)	02010|ABC transporters	fluoroquinolone antibiotic;macrolide antibiotic;rifamycin antibiotic	antibiotic efflux	0.089	3
TRINITY_DN485200_c2_g1_i1	ADZ12699.1	ARO:3005091	Q5E586	vfi:VF_1315	Spermidine/putrescine import ATP-binding protein PotA	Aliivibrio fischeri (strain ATCC 700601 / ES114)	02010|ABC transporters	aminoglycoside antibiotic	antibiotic efflux	0.089	3
TRINITY_DN498500_c17_g7_i1	AAV85982.1	ARO:3000535	Q58903	mja:MJ_1508	Uncharacterized ABC transporter ATP-binding protein MJ1508	Methanocaldococcus jannaschii (strain ATCC 43067 / DSM 2661 / JAL-1 / JCM 10045 / NBRC 100440)	-	macrolide antibiotic	antibiotic efflux	0.089	3
TRINITY_DN499181_c2_g1_i1	ADZ12699.1	ARO:3005091	Q52666	rcp:RCAP_rcc00338	Glutamate/glutamine/aspartate/asparagine transport ATP-binding protein BztD	Rhodobacter capsulatus (strain ATCC BAA-309 / NBRC 16581 / SB1003)	02010|ABC transporters	aminoglycoside antibiotic	antibiotic efflux	0.089	3
TRINITY_DN246582_c0_g1_i1	AAV85982.1	ARO:3000535	O05779	mtu:Rv3102c	Cell division ATP-binding protein FtsE	Mycobacterium tuberculosis (strain ATCC 25618 / H37Rv)	02010|ABC transporters	macrolide antibiotic	antibiotic efflux	0.083	3
TRINITY_DN222439_c0_g1_i1	AAV85982.1	ARO:3000535	Q9WYI7	tma:TM0352	Uncharacterized ABC transporter ATP-binding protein TM_0352	Thermotoga maritima (strain ATCC 43589 / DSM 3109 / JCM 10099 / NBRC 100826 / MSB8)	-	macrolide antibiotic	antibiotic efflux	0.083	3
TRINITY_DN275680_c0_g1_i2	AAK37618.1	ARO:3005008	P27713	-	Nif-specific regulatory protein	Herbaspirillum seropedicae	-	tetracycline antibiotic	antibiotic efflux	0.083	3
TRINITY_DN349145_c0_g1_i1	AAM09850.1	ARO:3002944	Q59516	mea:Mex_1p1727	Glycerate dehydrogenase	Methylorubrum extorquens (strain ATCC 14718 / DSM 1338 / JCM 2805 / NCIMB 9133 / AM1)	"00260|Glycine, serine and threonine metabolism;00630|Glyoxylate and dicarboxylate metabolism;00680|Methane metabolism"	glycopeptide antibiotic	antibiotic target alteration	0.083	3
TRINITY_DN851032_c0_g1_i1	AAK37618.1	ARO:3005008	P71229	eco:b2491	DNA-binding transcriptional activator HyfR	Escherichia coli (strain K12)	-	tetracycline antibiotic	antibiotic efflux	0.083	3
TRINITY_DN501976_c13_g1_i1	AAF67494.2	ARO:3002522	Q2LVL0	sat:SYN_01564	ATP-dependent lipid A-core flippase	Syntrophus aciditrophicus (strain SB)	02010|ABC transporters	aminocoumarin antibiotic	antibiotic efflux	0.083	3
TRINITY_DN506904_c8_g1_i1	BAD59497.1	ARO:3000501	A4XI30	csc:Csac_0951	DNA-directed RNA polymerase subunit beta	Caldicellulosiruptor saccharolyticus (strain ATCC 43494 / DSM 8903 / Tp8T 6331)	03020|RNA polymerase	peptide antibiotic;rifamycin antibiotic	antibiotic target alteration;antibiotic target replacement	0.083	3
TRINITY_DN503367_c11_g10_i1	AET10445.1	ARO:3004033	Q2G2M9	sao:SAOUHSC_02003	Putative multidrug export ATP-binding/permease protein SAOUHSC_02003	Staphylococcus aureus (strain NCTC 8325 / PS 47)	-	tetracycline antibiotic	antibiotic efflux	0.083	3
TRINITY_DN491606_c6_g1_i1	AAR96051.1	ARO:3002894	Q2SVP3	bte:BTH_I2485	Nod factor export ATP-binding protein I	Burkholderia thailandensis (strain ATCC 700388 / DSM 13276 / CIP 106301 / E264)	02010|ABC transporters	tetracycline antibiotic	antibiotic efflux	0.083	3
TRINITY_DN469436_c0_g1_i1	APB03214.1	ARO:3003980	Q39GT7	bur:Bcep18194_A4734	Nod factor export ATP-binding protein I	Burkholderia lata (strain ATCC 17760 / DSM 23089 / LMG 22485 / NCIMB 9086 / R18194 / 383)	02010|ABC transporters	tetracycline antibiotic	antibiotic efflux	0.083	3
TRINITY_DN296818_c0_g1_i1	AAF67494.2	ARO:3002522	Q2ULH4	aor:AO090003000411	"Iron-sulfur clusters transporter atm1, mitochondrial"	Aspergillus oryzae (strain ATCC 42149 / RIB 40)	02010|ABC transporters	aminocoumarin antibiotic	antibiotic efflux	0.077	3
TRINITY_DN231744_c0_g1_i1	BAD59497.1	ARO:3000501	A5USR7	rrs:RoseRS_1265	DNA-directed RNA polymerase subunit beta	Roseiflexus sp. (strain RS-1)	03020|RNA polymerase	peptide antibiotic;rifamycin antibiotic	antibiotic target alteration;antibiotic target replacement	0.077	3
TRINITY_DN361545_c0_g1_i1	AAL27445.1	ARO:3002924	P13792	bsu:BSU29110	Alkaline phosphatase synthesis transcriptional regulatory protein PhoP	Bacillus subtilis (strain 168)	02020|Two-component system	glycopeptide antibiotic	antibiotic target alteration	0.077	3
TRINITY_DN872238_c0_g1_i1	BAB82500.1	ARO:3000186	C1F645	aca:ACP_1454	Elongation factor G	Acidobacterium capsulatum (strain ATCC 51196 / DSM 11244 / BCRC 80197 / JCM 7670 / NBRC 15755 / NCIMB 13165 / 161)	-	tetracycline antibiotic	antibiotic target protection	0.077	3
TRINITY_DN864505_c0_g1_i1	APB03214.1	ARO:3003980	Q8XXY9	rso:RSc1974	Nod factor export ATP-binding protein I	Ralstonia solanacearum (strain GMI1000)	02010|ABC transporters	tetracycline antibiotic	antibiotic efflux	0.077	3
TRINITY_DN851500_c0_g1_i1	CAA53189	ARO:3000521	Q9RUP8	dra:DR_1335	Isoleucine--tRNA ligase	Deinococcus radiodurans (strain ATCC 13939 / DSM 20539 / JCM 16871 / LMG 4051 / NBRC 15346 / NCIMB 9279 / R1 / VKM B-1422)	00970|Aminoacyl-tRNA biosynthesis	mupirocin	antibiotic target alteration	0.077	3
TRINITY_DN558345_c0_g1_i1	AAK37618.1	ARO:3005008	P27713	-	Nif-specific regulatory protein	Herbaspirillum seropedicae	-	tetracycline antibiotic	antibiotic efflux	0.077	3
TRINITY_DN36740_c0_g1_i1	AAA99504.1	ARO:3002987	P94374	bsu:BSU38660	Uncharacterized ABC transporter ATP-binding protein YxlF	Bacillus subtilis (strain 168)	-	peptide antibiotic	antibiotic efflux	0.077	3
TRINITY_DN214269_c0_g1_i1	CAH35802.1	ARO:3002983	Q8FWV9	bms:BRA0334	Efflux pump membrane transporter BepG	Brucella suis biovar 1 (strain 1330)	-	aminoglycoside antibiotic	antibiotic efflux	0.071	3
TRINITY_DN245239_c0_g1_i1	AAM09849.1	ARO:3000005	Q8ERJ6	oih:OB1306	D-alanine--D-alanine ligase	Oceanobacillus iheyensis (strain DSM 14371 / CIP 107618 / JCM 11309 / KCTC 3954 / HTE831)	00470|D-Amino acid metabolism;00550|Peptidoglycan biosynthesis;01502|Vancomycin resistance	glycopeptide antibiotic	antibiotic target alteration	0.071	3
TRINITY_DN112971_c0_g1_i1	AAA26793	ARO:3003748	P9WQL9	mtu:Rv2936	Doxorubicin resistance ATP-binding protein DrrA	Mycobacterium tuberculosis (strain ATCC 25618 / H37Rv)	-	macrolide antibiotic	antibiotic efflux	0.071	3
TRINITY_DN821356_c0_g1_i1	AAC74000.1	ARO:3003950	Q3SFZ6	tbd:Tbd_2507	ATP-dependent lipid A-core flippase	Thiobacillus denitrificans (strain ATCC 25259)	02010|ABC transporters	nitroimidazole antibiotic	antibiotic efflux	0.071	3
TRINITY_DN43586_c0_g1_i1	AAK37618.1	ARO:3005008	Q04849	azc:AZC_3083	Nitrogen assimilation regulatory protein NtrX	Azorhizobium caulinodans (strain ATCC 43989 / DSM 5975 / JCM 20966 / LMG 6465 / NBRC 14845 / NCIMB 13405 / ORS 571)	02020|Two-component system	tetracycline antibiotic	antibiotic efflux	0.071	3
TRINITY_DN432822_c1_g1_i1	WP_104671188.1	ARO:3003948	Q00449	dme:Dmel_CG3879	Multidrug resistance protein homolog 49	Drosophila melanogaster	02010|ABC transporters	fluoroquinolone antibiotic;macrolide antibiotic;rifamycin antibiotic	antibiotic efflux	0.071	3
TRINITY_DN496972_c1_g3_i1	ADZ12699.1	ARO:3005091	P30769	mle:ML1892	Probable ribonucleotide transport ATP-binding protein mkl	Mycobacterium leprae (strain TN)	02010|ABC transporters	aminoglycoside antibiotic	antibiotic efflux	0.071	3
TRINITY_DN284087_c0_g1_i1	AAN28945	ARO:3003785	Q1D2Q7	mxa:MXAN_4909	UDP-N-acetylglucosamine 1-carboxyvinyltransferase	Myxococcus xanthus (strain DK1622)	00520|Amino sugar and nucleotide sugar metabolism;00550|Peptidoglycan biosynthesis	fosfomycin	antibiotic target alteration	0.066	3
TRINITY_DN284492_c0_g1_i1	AAC75314.1	ARO:3003578	A4SQW8	asa:ASA_3308	Undecaprenyl-phosphate 4-deoxy-4-formamido-L-arabinose transferase	Aeromonas salmonicida (strain A449)	00520|Amino sugar and nucleotide sugar metabolism;01503|Cationic antimicrobial peptide (CAMP) resistance	peptide antibiotic	antibiotic target alteration	0.066	3
TRINITY_DN188252_c0_g1_i1	BAD59497.1	ARO:3000501	A0PXT8	cno:NT01CX_1107	DNA-directed RNA polymerase subunit beta	Clostridium novyi (strain NT)	03020|RNA polymerase	peptide antibiotic;rifamycin antibiotic	antibiotic target alteration;antibiotic target replacement	0.066	3
TRINITY_DN506534_c7_g1_i1	AAV85982.1	ARO:3000535	Q7MJ01	vvy:VV2362	Lipoprotein-releasing system ATP-binding protein LolD	Vibrio vulnificus (strain YJ016)	02010|ABC transporters	macrolide antibiotic	antibiotic efflux	0.066	3
TRINITY_DN508331_c9_g3_i6	APB03219.1	ARO:3003986	P0A9W5	sfl:SF4423	Energy-dependent translational throttle protein EttA	Shigella flexneri	-	pleuromutilin antibiotic	antibiotic efflux	0.066	3
TRINITY_DN500521_c8_g1_i1	AAK37618.1	ARO:3005008	Q46802	eco:b2869	Putative uric acid sigma-54-dependent transcriptional regulator UacR	Escherichia coli (strain K12)	-	tetracycline antibiotic	antibiotic efflux	0.066	3
TRINITY_DN506464_c7_g4_i1	WP_041777404.1	ARO:3004480	A4VHM3	psa:PST_0777	DNA-directed RNA polymerase subunit beta	Pseudomonas stutzeri (strain A1501)	03020|RNA polymerase	peptide antibiotic;rifamycin antibiotic	antibiotic target alteration;antibiotic target replacement	0.066	3
TRINITY_DN511829_c12_g4_i1	AAK37618.1	ARO:3005008	Q04848	azc:AZC_3086	DNA-binding transcriptional regulator NtrC	Azorhizobium caulinodans (strain ATCC 43989 / DSM 5975 / JCM 20966 / LMG 6465 / NBRC 14845 / NCIMB 13405 / ORS 571)	02020|Two-component system	tetracycline antibiotic	antibiotic efflux	0.066	3
TRINITY_DN92579_c0_g1_i1	ABV18113.1	ARO:3001329	B4EYY4	pmr:PMI1687	Multidrug resistance protein MdtG	Proteus mirabilis (strain HI4320)	-	fosfomycin	antibiotic efflux	0.066	3
TRINITY_DN496784_c0_g1_i2	BAD59497.1	ARO:3000501	Q3ZX01	deh:cbdbA586	DNA-directed RNA polymerase subunit beta	Dehalococcoides mccartyi (strain CBDB1)	03020|RNA polymerase	peptide antibiotic;rifamycin antibiotic	antibiotic target alteration;antibiotic target replacement	0.066	3
TRINITY_DN496784_c0_g1_i4	BAD59497.1	ARO:3000501	Q3ZX01	deh:cbdbA586	DNA-directed RNA polymerase subunit beta	Dehalococcoides mccartyi (strain CBDB1)	03020|RNA polymerase	peptide antibiotic;rifamycin antibiotic	antibiotic target alteration;antibiotic target replacement	0.066	3
TRINITY_DN409810_c0_g1_i1	AAA99504.1	ARO:3002987	P22040	syn:sll0415	Uncharacterized ABC transporter ATP-binding protein sll0415	Synechocystis sp. (strain PCC 6803 / Kazusa)	-	peptide antibiotic	antibiotic efflux	0.066	3
TRINITY_DN490659_c0_g1_i1	AAF67494.2	ARO:3002522	P22638	ana:alr2835	Heterocyst differentiation ATP-binding protein HepA	Nostoc sp. (strain PCC 7120 / SAG 25.82 / UTEX 2576)	02010|ABC transporters	aminocoumarin antibiotic	antibiotic efflux	0.066	3
TRINITY_DN434775_c0_g1_i1	WP_104671188.1	ARO:3003948	Q54BT3	ddi:DDB_G0293438	ABC transporter B family member 2	Dictyostelium discoideum	02010|ABC transporters	fluoroquinolone antibiotic;macrolide antibiotic;rifamycin antibiotic	antibiotic efflux	0.066	3
TRINITY_DN494348_c0_g1_i1	AAA65954.1	ARO:3002931	P23545	bsu:BSU29100	Alkaline phosphatase synthesis sensor protein PhoR	Bacillus subtilis (strain 168)	02020|Two-component system	glycopeptide antibiotic	antibiotic target alteration	0.066	3
TRINITY_DN508051_c6_g1_i1	CDO61516.1	ARO:3003949	Q9WYC4	tma:TM0288	Uncharacterized ABC transporter ATP-binding protein TM_0288	Thermotoga maritima (strain ATCC 43589 / DSM 3109 / JCM 10099 / NBRC 100826 / MSB8)	02010|ABC transporters	fluoroquinolone antibiotic;macrolide antibiotic;rifamycin antibiotic	antibiotic efflux	0.06	3
TRINITY_DN464016_c0_g1_i2	APB03214.1	ARO:3003980	P94374	bsu:BSU38660	Uncharacterized ABC transporter ATP-binding protein YxlF	Bacillus subtilis (strain 168)	-	tetracycline antibiotic	antibiotic efflux	0.06	3
TRINITY_DN844872_c0_g1_i1	ANZ79240.1	ARO:3004035	O15439	hsa:10257	ATP-binding cassette sub-family C member 4	Homo sapiens	01523|Antifolate resistance;02010|ABC transporters;04024|cAMP signaling pathway;04976|Bile secretion	tetracycline antibiotic	antibiotic efflux	0.054	3
TRINITY_DN505796_c12_g1_i1	AAF67494.2	ARO:3002522	P35598	spn:SP_1839	Putative ABC transporter ATP-binding protein exp8	Streptococcus pneumoniae serotype 4 (strain ATCC BAA-334 / TIGR4)	02010|ABC transporters	aminocoumarin antibiotic	antibiotic efflux	0.054	3
TRINITY_DN504080_c4_g1_i1	AAC75429.1	ARO:3000833	Q9C5U0	ath:AT2G01830	Histidine kinase 4	Arabidopsis thaliana	04075|Plant hormone signal transduction	fluoroquinolone antibiotic;macrolide antibiotic;penam;tetracycline antibiotic	antibiotic efflux	0.054	3
TRINITY_DN459449_c0_g1_i2	APB03222.1	ARO:3003992	Q02KR1	pau:PA14_41670	Phosphoenolpyruvate synthase	Pseudomonas aeruginosa (strain UCBPP-PA14)	00010|Glycolysis / Gluconeogenesis;00620|Pyruvate metabolism;00680|Methane metabolism	rifamycin antibiotic	antibiotic inactivation	0.054	3
TRINITY_DN496673_c0_g1_i1	KIX81495.1	ARO:3002813	O35018	bsu:BSU02670	Lincomycin resistance protein LmrB	Bacillus subtilis (strain 168)	-	lincosamide antibiotic	antibiotic efflux	0.054	3
TRINITY_DN126266_c0_g1_i1	AAC75314.1	ARO:3003578	Q1MJ95	rle:RL1470	Dodecaprenyl-phosphate galacturonate synthase	Rhizobium leguminosarum bv. viciae (strain 3841)	-	peptide antibiotic	antibiotic target alteration	0.048	3
TRINITY_DN336870_c0_g1_i1	AAA24786.1	ARO:3000368	Q9KCF0	bha:BH1621	D-alanine--D-alanine ligase	Alkalihalobacillus halodurans (strain ATCC BAA-125 / DSM 18197 / FERM 7344 / JCM 9153 / C-125)	00470|D-Amino acid metabolism;00550|Peptidoglycan biosynthesis;01502|Vancomycin resistance	glycopeptide antibiotic	antibiotic target alteration	0.048	3
TRINITY_DN349706_c0_g1_i1	WP_104671188.1	ARO:3003948	P54718	bsu:BSU08210	Uncharacterized ABC transporter ATP-binding protein YfiB	Bacillus subtilis (strain 168)	02010|ABC transporters	fluoroquinolone antibiotic;macrolide antibiotic;rifamycin antibiotic	antibiotic efflux	0.048	3
TRINITY_DN505420_c4_g3_i2	AEY83581	ARO:3000510	Q72JR6	tth:TT_C0702	Isoleucine--tRNA ligase	Thermus thermophilus (strain ATCC BAA-163 / DSM 7039 / HB27)	00970|Aminoacyl-tRNA biosynthesis	mupirocin	antibiotic target alteration	0.048	3
TRINITY_DN501504_c0_g3_i2	AAB05626.1	ARO:3002943	P58000	-	Glyoxylate/hydroxypyruvate reductase B	Enterobacter agglomerans	-	glycopeptide antibiotic	antibiotic target alteration	0.048	3
TRINITY_DN519647_c1_g1_i4	BAD59497.1	ARO:3000501	Q88QP2	ppu:PP_0447	DNA-directed RNA polymerase subunit beta	Pseudomonas putida (strain ATCC 47054 / DSM 6125 / CFBP 8728 / NCIMB 11950 / KT2440)	03020|RNA polymerase	peptide antibiotic;rifamycin antibiotic	antibiotic target alteration;antibiotic target replacement	0.048	3
TRINITY_DN455319_c0_g2_i1	AEY83581	ARO:3000510	Q899C3	ctc:CTC_00261	Isoleucine--tRNA ligase	Clostridium tetani (strain Massachusetts / E88)	00970|Aminoacyl-tRNA biosynthesis	mupirocin	antibiotic target alteration	0.048	3
TRINITY_DN411976_c0_g1_i1	ADZ12699.1	ARO:3005091	P9WQL5	mtu:Rv0655	Probable ribonucleotide transport ATP-binding protein mkl	Mycobacterium tuberculosis (strain ATCC 25618 / H37Rv)	02010|ABC transporters	aminoglycoside antibiotic	antibiotic efflux	0.048	3
TRINITY_DN442125_c1_g1_i1	AAK37618.1	ARO:3005008	P71229	eco:b2491	DNA-binding transcriptional activator HyfR	Escherichia coli (strain K12)	-	tetracycline antibiotic	antibiotic efflux	0.048	3
TRINITY_DN460003_c0_g1_i1	AAK37618.1	ARO:3005008	Q06065	eco:b2220	Regulatory protein AtoC	Escherichia coli (strain K12)	02020|Two-component system	tetracycline antibiotic	antibiotic efflux	0.048	3
TRINITY_DN297993_c0_g1_i1	CBH51823.1	ARO:3000556	B8GTY2	tgr:Tgr7_2146	Peptide chain release factor 3	Thioalkalivibrio sulfidiphilus (strain HL-EbGR7)	-	tetracycline antibiotic	antibiotic target protection	0.042	3
TRINITY_DN289113_c0_g1_i1	CCP46065.1	ARO:3000816	P13792	bsu:BSU29110	Alkaline phosphatase synthesis transcriptional regulatory protein PhoP	Bacillus subtilis (strain 168)	02020|Two-component system	macrolide antibiotic;penam	antibiotic efflux	0.042	3
TRINITY_DN222758_c0_g1_i1	BAB36671.1	ARO:3000832	P54662	-	Transcriptional regulatory protein DegU	Brevibacillus brevis	-	fluoroquinolone antibiotic;macrolide antibiotic;penam;tetracycline antibiotic	antibiotic efflux	0.042	3
TRINITY_DN321190_c0_g1_i2	AAG06465.1	ARO:3005063	Q47456	-	Transcriptional regulatory protein PcoR	Escherichia coli	-	peptide antibiotic	antibiotic efflux;antibiotic target alteration	0.042	3
TRINITY_DN640521_c0_g1_i1	AAV85982.1	ARO:3000535	Q12NL5	sdn:Sden_1677	Lipoprotein-releasing system ATP-binding protein LolD	Shewanella denitrificans (strain OS217 / ATCC BAA-1090 / DSM 15013)	02010|ABC transporters	macrolide antibiotic	antibiotic efflux	0.042	3
TRINITY_DN507874_c10_g5_i1	AAK37618.1	ARO:3005008	Q06065	eco:b2220	Regulatory protein AtoC	Escherichia coli (strain K12)	02020|Two-component system	tetracycline antibiotic	antibiotic efflux	0.042	3
TRINITY_DN499850_c14_g6_i1	AAK37618.1	ARO:3005008	P12626	-	Nitrogen fixation protein AnfA	Azotobacter vinelandii	-	tetracycline antibiotic	antibiotic efflux	0.042	3
TRINITY_DN471336_c1_g1_i1	WP_041777404.1	ARO:3004480	Q3A9Q7	chy:CHY_2318	DNA-directed RNA polymerase subunit beta	Carboxydothermus hydrogenoformans (strain ATCC BAA-161 / DSM 6008 / Z-2901)	03020|RNA polymerase	peptide antibiotic;rifamycin antibiotic	antibiotic target alteration;antibiotic target replacement	0.042	3
TRINITY_DN477846_c0_g1_i1	ADZ12699.1	ARO:3005091	P42065	bsu:BSU11370	Oligopeptide transport ATP-binding protein AppF	Bacillus subtilis (strain 168)	02024|Quorum sensing	aminoglycoside antibiotic	antibiotic efflux	0.042	3
TRINITY_DN351766_c0_g1_i1	AAC76539.1	ARO:3000796	Q8FCI8	ecc:c4325	Multidrug resistance protein MdtF	Escherichia coli O6:H1 (strain CFT073 / ATCC 700928 / UPEC)	-	fluoroquinolone antibiotic;macrolide antibiotic;penam	antibiotic efflux	0.036	3
TRINITY_DN55618_c0_g1_i1	WP_102607457.1	ARO:3004361	Q9SZV3	ath:AT4G30000	"Folate synthesis bifunctional protein, mitochondrial"	Arabidopsis thaliana	00790|Folate biosynthesis	sulfonamide antibiotic	antibiotic target replacement	0.036	3
TRINITY_DN494468_c3_g5_i1	AEP40503.1	ARO:3002929	Q7A0U4	sam:MW1446	Transcriptional regulatory protein SrrA	Staphylococcus aureus (strain MW2)	02020|Two-component system	glycopeptide antibiotic	antibiotic target alteration	0.036	3
TRINITY_DN481601_c0_g1_i1	AAM09849.1	ARO:3000005	A9B406	hau:Haur_3506	D-alanine--D-alanine ligase	Herpetosiphon aurantiacus (strain ATCC 23779 / DSM 785 / 114-95)	00470|D-Amino acid metabolism;00550|Peptidoglycan biosynthesis;01502|Vancomycin resistance	glycopeptide antibiotic	antibiotic target alteration	0.036	3
TRINITY_DN492521_c9_g5_i1	AAV85982.1	ARO:3000535	Q58206	mja:MJ_0796	Uncharacterized ABC transporter ATP-binding protein MJ0796	Methanocaldococcus jannaschii (strain ATCC 43067 / DSM 2661 / JAL-1 / JCM 10045 / NBRC 100440)	-	macrolide antibiotic	antibiotic efflux	0.036	3
TRINITY_DN490242_c0_g3_i1	AAK37618.1	ARO:3005008	P25852	stm:STM4174	Transcriptional regulatory protein ZraR	Salmonella typhimurium (strain LT2 / SGSC1412 / ATCC 700720)	02020|Two-component system	tetracycline antibiotic	antibiotic efflux	0.036	3
TRINITY_DN419848_c0_g1_i1	CAA53189	ARO:3000521	B1YIS7	esi:Exig_1951	Isoleucine--tRNA ligase	Exiguobacterium sibiricum (strain DSM 17290 / CIP 109462 / JCM 13490 / 255-15)	00970|Aminoacyl-tRNA biosynthesis	mupirocin	antibiotic target alteration	0.036	3
TRINITY_DN511173_c1_g2_i1	ADZ12699.1	ARO:3005091	P54537	bsu:BSU23960	Arginine transport ATP-binding protein ArtM	Bacillus subtilis (strain 168)	02010|ABC transporters	aminoglycoside antibiotic	antibiotic efflux	0.03	3
TRINITY_DN510729_c2_g3_i2	APB03214.1	ARO:3003980	Q58663	mja:MJ_1267	Probable branched-chain amino acid transport ATP-binding protein LivG	Methanocaldococcus jannaschii (strain ATCC 43067 / DSM 2661 / JAL-1 / JCM 10045 / NBRC 100440)	02010|ABC transporters;02024|Quorum sensing	tetracycline antibiotic	antibiotic efflux	0.03	3
TRINITY_DN515117_c2_g3_i10	APB03222.1	ARO:3003992	Q02KR1	pau:PA14_41670	Phosphoenolpyruvate synthase	Pseudomonas aeruginosa (strain UCBPP-PA14)	00010|Glycolysis / Gluconeogenesis;00620|Pyruvate metabolism;00680|Methane metabolism	rifamycin antibiotic	antibiotic inactivation	0.024	3
TRINITY_DN475061_c0_g1_i1	AAG05882.1	ARO:3000804	Q8FWV9	bms:BRA0334	Efflux pump membrane transporter BepG	Brucella suis biovar 1 (strain 1330)	-	diaminopyrimidine antibiotic;fluoroquinolone antibiotic;phenicol antibiotic	antibiotic efflux	0.024	3
TRINITY_DN507874_c10_g7_i1	AAK37618.1	ARO:3005008	P25852	stm:STM4174	Transcriptional regulatory protein ZraR	Salmonella typhimurium (strain LT2 / SGSC1412 / ATCC 700720)	02020|Two-component system	tetracycline antibiotic	antibiotic efflux	0.03	2.98
TRINITY_DN420366_c0_g2_i1	CAA79966.1	ARO:3003665	P0A9F6	eco:b2808	Glycine cleavage system transcriptional activator	Escherichia coli (strain K12)	02026|Biofilm formation - Escherichia coli	carbapenem;cephalosporin;cephamycin;penam	antibiotic inactivation	0.06	2.95
TRINITY_DN508283_c6_g1_i1	CAA37477.1	ARO:3002891	Q748Y8	gsu:GSU2860	Elongation factor G 2	Geobacter sulfurreducens (strain ATCC 51573 / DSM 12127 / PCA)	-	tetracycline antibiotic	antibiotic target protection	0.089	2.94
TRINITY_DN603865_c0_g1_i1	WP_102607457.1	ARO:3004361	P0AC15	sfl:SF3217	Dihydropteroate synthase	Shigella flexneri	00790|Folate biosynthesis	sulfonamide antibiotic	antibiotic target replacement	0.048	2.92
TRINITY_DN506248_c2_g1_i1	AAK37618.1	ARO:3005008	Q9K4U8	reh:H16_B2325	Nitric oxide reductase transcription regulator NorR2	Cupriavidus necator (strain ATCC 17699 / DSM 428 / KCTC 22496 / NCIMB 10442 / H16 / Stanier 337)	-	tetracycline antibiotic	antibiotic efflux	0.06	2.91
TRINITY_DN503476_c4_g2_i1	AEY83581	ARO:3000510	Q9YF67	ape:APE_0374	Isoleucine--tRNA ligase	Aeropyrum pernix (strain ATCC 700893 / DSM 11879 / JCM 9820 / NBRC 100138 / K1)	00970|Aminoacyl-tRNA biosynthesis	mupirocin	antibiotic target alteration	0.054	2.9
TRINITY_DN506580_c4_g1_i1	AAC75429.1	ARO:3000833	Q5A599	cal:CAALFM_C702800WA	Histidine protein kinase NIK1	Candida albicans (strain SC5314 / ATCC MYA-2876)	-	fluoroquinolone antibiotic;macrolide antibiotic;penam;tetracycline antibiotic	antibiotic efflux	0.03	2.86
TRINITY_DN515804_c2_g1_i1	WP_041777404.1	ARO:3004480	Q82T75	neu:NE2046	DNA-directed RNA polymerase subunit beta	Nitrosomonas europaea (strain ATCC 19718 / CIP 103999 / KCTC 2705 / NBRC 14298)	03020|RNA polymerase	peptide antibiotic;rifamycin antibiotic	antibiotic target alteration;antibiotic target replacement	0.107	2.79
TRINITY_DN507818_c0_g2_i3	ATC67679.1	ARO:3000838	A6WZ81	oan:Oant_1569	Cell cycle response regulator CtrA	Brucella anthropi (strain ATCC 49188 / DSM 6882 / CCUG 24695 / JCM 21032 / LMG 3331 / NBRC 15819 / NCTC 12168 / Alc 37)	02020|Two-component system	disinfecting agents and antiseptics;fluoroquinolone antibiotic	antibiotic efflux	0.036	2.78
TRINITY_DN485398_c0_g1_i1	AAG07594.1	ARO:3000808	P25197	sme:SMa0875	Nodulation protein NolG	Rhizobium meliloti (strain 1021)	-	disinfecting agents and antiseptics;fluoroquinolone antibiotic;tetracycline antibiotic	antibiotic efflux	0.048	2.77
TRINITY_DN420635_c0_g1_i1	AHA41499.1	ARO:3002948	Q9P7P8	spo:SPAC186.07c	2-hydroxyacid dehydrogenase homolog 1	Schizosaccharomyces pombe (strain 972 / ATCC 24843)	-	glycopeptide antibiotic	antibiotic target alteration	0.042	2.74
TRINITY_DN246175_c0_g1_i1	AIA35096.1	ARO:3005059	Q82W18	neu:NE0881	LPS-assembly protein LptD	Nitrosomonas europaea (strain ATCC 19718 / CIP 103999 / KCTC 2705 / NBRC 14298)	-	aminocoumarin antibiotic;carbapenem;peptide antibiotic;rifamycin antibiotic	antibiotic efflux	0.036	2.74
TRINITY_DN937324_c0_g1_i1	AAK37618.1	ARO:3005008	Q845S7	-	Sigma54-dependent transcriptional activator SfnR	Pseudomonas putida	-	tetracycline antibiotic	antibiotic efflux	0.185	2.73
TRINITY_DN508897_c9_g4_i1	AAK37618.1	ARO:3005008	Q06065	eco:b2220	Regulatory protein AtoC	Escherichia coli (strain K12)	02020|Two-component system	tetracycline antibiotic	antibiotic efflux	0.071	2.73
TRINITY_DN505868_c17_g1_i1	AAK37618.1	ARO:3005008	P0CL46	stm:STM2859	Formate hydrogenlyase transcriptional activator	Salmonella typhimurium (strain LT2 / SGSC1412 / ATCC 700720)	-	tetracycline antibiotic	antibiotic efflux	0.042	2.73
TRINITY_DN416669_c0_g1_i1	AAG05915.1	ARO:3004074	Q668C6	yps:YPTB2814	Multidrug resistance protein MdtB	Yersinia pseudotuberculosis serotype I (strain IP32953)	02020|Two-component system	aminocoumarin antibiotic;macrolide antibiotic;monobactam;tetracycline antibiotic	antibiotic efflux	0.018	2.73
TRINITY_DN270400_c0_g1_i1	ATC67679.1	ARO:3000838	O34903	bsu:BSU13250	Uncharacterized transcriptional regulatory protein YkoG	Bacillus subtilis (strain 168)	-	disinfecting agents and antiseptics;fluoroquinolone antibiotic	antibiotic efflux	0.048	2.72
TRINITY_DN201177_c1_g1_i1	AAG07763.1	ARO:3003031	Q57124	hin:HI_0895	Uncharacterized transporter HI_0895	Haemophilus influenzae (strain ATCC 51907 / DSM 11121 / KW20 / Rd)	01501|beta-Lactam resistance;01503|Cationic antimicrobial peptide (CAMP) resistance	disinfecting agents and antiseptics;fluoroquinolone antibiotic;macrolide antibiotic;phenicol antibiotic;tetracycline antibiotic	antibiotic efflux	0.042	2.7
TRINITY_DN358788_c0_g1_i2	CAA79966.1	ARO:3003665	P0A9F6	eco:b2808	Glycine cleavage system transcriptional activator	Escherichia coli (strain K12)	02026|Biofilm formation - Escherichia coli	carbapenem;cephalosporin;cephamycin;penam	antibiotic inactivation	0.077	2.65
TRINITY_DN421960_c0_g1_i1	AAG06942.1	ARO:3002985	A5D1B9	pth:PTH_1790	Methionyl-tRNA formyltransferase	Pelotomaculum thermopropionicum (strain DSM 13744 / JCM 10971 / SI)	00670|One carbon pool by folate;00970|Aminoacyl-tRNA biosynthesis	peptide antibiotic	antibiotic target alteration	0.036	2.63
TRINITY_DN511185_c8_g1_i1	ADZ12699.1	ARO:3005091	P42065	bsu:BSU11370	Oligopeptide transport ATP-binding protein AppF	Bacillus subtilis (strain 168)	02024|Quorum sensing	aminoglycoside antibiotic	antibiotic efflux	0.024	2.63
TRINITY_DN455005_c0_g1_i1	AAK37618.1	ARO:3005008	P14375	eco:b4004	Transcriptional regulatory protein ZraR	Escherichia coli (strain K12)	02020|Two-component system	tetracycline antibiotic	antibiotic efflux	0.018	2.63
TRINITY_DN172392_c0_g1_i1	CCP46065.1	ARO:3000816	P13792	bsu:BSU29110	Alkaline phosphatase synthesis transcriptional regulatory protein PhoP	Bacillus subtilis (strain 168)	02020|Two-component system	macrolide antibiotic;penam	antibiotic efflux	0.054	2.62
TRINITY_DN79165_c0_g1_i1	ADZ12699.1	ARO:3005091	P9WQL5	mtu:Rv0655	Probable ribonucleotide transport ATP-binding protein mkl	Mycobacterium tuberculosis (strain ATCC 25618 / H37Rv)	02010|ABC transporters	aminoglycoside antibiotic	antibiotic efflux	0.066	2.61
TRINITY_DN534271_c0_g1_i1	ACN32294.1	ARO:3000237	Q9K2Y1	vch:VC_2436	Outer membrane protein TolC	Vibrio cholerae serotype O1 (strain ATCC 39315 / El Tor Inaba N16961)	01501|beta-Lactam resistance;01503|Cationic antimicrobial peptide (CAMP) resistance;02020|Two-component system;03070|Bacterial secretion system	aminocoumarin antibiotic;aminoglycoside antibiotic;carbapenem;cephalosporin;cephamycin;disinfecting agents and antiseptics;fluoroquinolone antibiotic;glycylcycline;macrolide antibiotic;penam;penem;peptide antibiotic;phenicol antibiotic;rifamycin antibiotic;tetracycline antibiotic	antibiotic efflux	0.024	2.59
TRINITY_DN506581_c16_g1_i1	AAK37618.1	ARO:3005008	Q01265	-	Uncharacterized protein in HyuA 5'region (Fragment)	Pseudomonas sp. (strain NS671)	-	tetracycline antibiotic	antibiotic efflux	0.137	2.58
TRINITY_DN485641_c3_g1_i1	AAK37618.1	ARO:3005008	P14375	eco:b4004	Transcriptional regulatory protein ZraR	Escherichia coli (strain K12)	02020|Two-component system	tetracycline antibiotic	antibiotic efflux	0.06	2.58
TRINITY_DN553346_c0_g1_i1	CAJ77857.1	ARO:3000778	B4EY99	pmr:PMI1585	Multidrug resistance protein MdtA	Proteus mirabilis (strain HI4320)	02020|Two-component system	fluoroquinolone antibiotic;tetracycline antibiotic	antibiotic efflux	0.042	2.53
TRINITY_DN501012_c4_g1_i1	AAK37618.1	ARO:3005008	Q845S7	-	Sigma54-dependent transcriptional activator SfnR	Pseudomonas putida	-	tetracycline antibiotic	antibiotic efflux	0.042	2.5
TRINITY_DN504349_c7_g1_i1	AAK37618.1	ARO:3005008	P0AFU5	ece:Z3830	Transcriptional regulatory protein QseF	Escherichia coli O157:H7	02020|Two-component system;02024|Quorum sensing	tetracycline antibiotic	antibiotic efflux	0.066	2.49
TRINITY_DN505152_c1_g1_i1	APB03214.1	ARO:3003980	P0A9U2	sfl:SF0744	Probable multidrug ABC transporter ATP-binding protein YbhF	Shigella flexneri	-	tetracycline antibiotic	antibiotic efflux	0.048	2.49
TRINITY_DN721021_c0_g1_i1	AET10445.1	ARO:3004033	Q9WYC4	tma:TM0288	Uncharacterized ABC transporter ATP-binding protein TM_0288	Thermotoga maritima (strain ATCC 43589 / DSM 3109 / JCM 10099 / NBRC 100826 / MSB8)	02010|ABC transporters	tetracycline antibiotic	antibiotic efflux	0.322	2.47
TRINITY_DN507321_c1_g1_i1	AAK37618.1	ARO:3005008	O87455	vco:VC0395_1095	Regulatory protein LuxO	Vibrio cholerae serotype O1 (strain ATCC 39541 / Classical Ogawa 395 / O395)	-	tetracycline antibiotic	antibiotic efflux	0.036	2.47
TRINITY_DN503476_c4_g1_i2	AEY83581	ARO:3000510	Q9YF67	ape:APE_0374	Isoleucine--tRNA ligase	Aeropyrum pernix (strain ATCC 700893 / DSM 11879 / JCM 9820 / NBRC 100138 / K1)	00970|Aminoacyl-tRNA biosynthesis	mupirocin	antibiotic target alteration	0.042	2.4
TRINITY_DN506064_c12_g1_i1	AAK37618.1	ARO:3005008	P25852	stm:STM4174	Transcriptional regulatory protein ZraR	Salmonella typhimurium (strain LT2 / SGSC1412 / ATCC 700720)	02020|Two-component system	tetracycline antibiotic	antibiotic efflux	0.054	2.37
TRINITY_DN886999_c0_g1_i1	BAH45481.1	ARO:3002815	A0LQM1	sfu:Sfum_4057	Dual-specificity RNA methyltransferase RlmN	Syntrophobacter fumaroxidans (strain DSM 10017 / MPOB)	-	lincosamide antibiotic;oxazolidinone antibiotic;phenicol antibiotic;pleuromutilin antibiotic;streptogramin antibiotic	antibiotic target alteration	0.042	2.37
TRINITY_DN507874_c10_g4_i2	AAK37618.1	ARO:3005008	P71229	eco:b2491	DNA-binding transcriptional activator HyfR	Escherichia coli (strain K12)	-	tetracycline antibiotic	antibiotic efflux	0.054	2.35
TRINITY_DN370730_c0_g2_i1	ABA71733.1	ARO:3002972	Q8RAK6	tte:TTE1207	Alanine racemase 1	Caldanaerobacter subterraneus subsp. tengcongensis (strain DSM 15242 / JCM 11007 / NBRC 100824 / MB4)	00470|D-Amino acid metabolism;01502|Vancomycin resistance	glycopeptide antibiotic	antibiotic target alteration	0.048	2.34
TRINITY_DN510326_c9_g1_i1	AAV85982.1	ARO:3000535	Q58206	mja:MJ_0796	Uncharacterized ABC transporter ATP-binding protein MJ0796	Methanocaldococcus jannaschii (strain ATCC 43067 / DSM 2661 / JAL-1 / JCM 10045 / NBRC 100440)	-	macrolide antibiotic	antibiotic efflux	0.042	2.34
TRINITY_DN294450_c0_g1_i1	BAE77781.1	ARO:3000795	Q8FWV9	bms:BRA0334	Efflux pump membrane transporter BepG	Brucella suis biovar 1 (strain 1330)	-	fluoroquinolone antibiotic;macrolide antibiotic;penam	antibiotic efflux	0.024	2.33
TRINITY_DN507104_c0_g1_i8	AAF01499.1	ARO:3000193	A4XZ93	pmy:Pmen_3912	Elongation factor G	Pseudomonas mendocina (strain ymp)	-	tetracycline antibiotic	antibiotic target protection	0.012	2.33
TRINITY_DN494468_c3_g4_i1	AAD51348.1	ARO:3003066	P28835	-	Probable transcriptional regulator ycf27	Porphyridium aerugineum	-	aminoglycoside antibiotic;cephalosporin;cephamycin;penam	antibiotic efflux	0.066	2.31
TRINITY_DN534020_c0_g1_i1	AAG07763.1	ARO:3003031	Q57124	hin:HI_0895	Uncharacterized transporter HI_0895	Haemophilus influenzae (strain ATCC 51907 / DSM 11121 / KW20 / Rd)	01501|beta-Lactam resistance;01503|Cationic antimicrobial peptide (CAMP) resistance	disinfecting agents and antiseptics;fluoroquinolone antibiotic;macrolide antibiotic;phenicol antibiotic;tetracycline antibiotic	antibiotic efflux	0.077	2.3
TRINITY_DN299525_c0_g1_i1	AAK37618.1	ARO:3005008	P25852	stm:STM4174	Transcriptional regulatory protein ZraR	Salmonella typhimurium (strain LT2 / SGSC1412 / ATCC 700720)	02020|Two-component system	tetracycline antibiotic	antibiotic efflux	0.048	2.29
TRINITY_DN494903_c3_g1_i1	APB03222.1	ARO:3003992	O34796	bsu:BSU35190	Uncharacterized phosphotransferase YvkC	Bacillus subtilis (strain 168)	00010|Glycolysis / Gluconeogenesis;00620|Pyruvate metabolism;00680|Methane metabolism	rifamycin antibiotic	antibiotic inactivation	0.042	2.29
TRINITY_DN568681_c0_g1_i1	AEP40503.1	ARO:3002929	P23620	pae:PA5360	Phosphate regulon transcriptional regulatory protein PhoB	Pseudomonas aeruginosa (strain ATCC 15692 / DSM 22644 / CIP 104116 / JCM 14847 / LMG 12228 / 1C / PRS 101 / PAO1)	02020|Two-component system	glycopeptide antibiotic	antibiotic target alteration	0.042	2.25
TRINITY_DN496043_c0_g4_i1	AAG06942.1	ARO:3002985	P28037	rno:64392	Cytosolic 10-formyltetrahydrofolate dehydrogenase	Rattus norvegicus	00670|One carbon pool by folate	peptide antibiotic	antibiotic target alteration	0.024	2.25
TRINITY_DN511414_c3_g1_i1	AAA99504.1	ARO:3002987	P94374	bsu:BSU38660	Uncharacterized ABC transporter ATP-binding protein YxlF	Bacillus subtilis (strain 168)	-	peptide antibiotic	antibiotic efflux	0.042	2.19
TRINITY_DN481929_c0_g1_i2	AAA65955.1	ARO:3002942	B1L765	kcr:Kcr_1548	Glyoxylate reductase	Korarchaeum cryptofilum (strain OPF8)	00630|Glyoxylate and dicarboxylate metabolism	glycopeptide antibiotic	antibiotic target alteration	0.024	2.19
TRINITY_DN463764_c0_g2_i1	AAA99504.1	ARO:3002987	P46903	bsu:BSU02750	ABC transporter ATP-binding protein NatA	Bacillus subtilis (strain 168)	02010|ABC transporters;02020|Two-component system	peptide antibiotic	antibiotic efflux	0.048	2.17
TRINITY_DN503476_c4_g2_i2	AEY83581	ARO:3000510	Q9YF67	ape:APE_0374	Isoleucine--tRNA ligase	Aeropyrum pernix (strain ATCC 700893 / DSM 11879 / JCM 9820 / NBRC 100138 / K1)	00970|Aminoacyl-tRNA biosynthesis	mupirocin	antibiotic target alteration	0.03	2.1
TRINITY_DN506248_c17_g1_i1	AAK37618.1	ARO:3005008	Q845S7	-	Sigma54-dependent transcriptional activator SfnR	Pseudomonas putida	-	tetracycline antibiotic	antibiotic efflux	0.143	2.09
TRINITY_DN508611_c6_g2_i3	BAD59497.1	ARO:3000501	Q1D7U3	mxa:MXAN_3077	DNA-directed RNA polymerase subunit beta	Myxococcus xanthus (strain DK1622)	03020|RNA polymerase	peptide antibiotic;rifamycin antibiotic	antibiotic target alteration;antibiotic target replacement	0.024	2.08
TRINITY_DN529705_c0_g1_i1	AAK37618.1	ARO:3005008	P0AFB8	eco:b3868	DNA-binding transcriptional regulator NtrC	Escherichia coli (strain K12)	02020|Two-component system	tetracycline antibiotic	antibiotic efflux	0.077	2.05
TRINITY_DN106675_c0_g1_i1	AAB05626.1	ARO:3002943	B1L765	kcr:Kcr_1548	Glyoxylate reductase	Korarchaeum cryptofilum (strain OPF8)	00630|Glyoxylate and dicarboxylate metabolism	glycopeptide antibiotic	antibiotic target alteration	0.042	2.04
TRINITY_DN708800_c0_g1_i1	AHA41500.1	ARO:3002913	B2A2Z6	nth:Nther_0011	D-alanine--D-alanine ligase	Natranaerobius thermophilus (strain ATCC BAA-1301 / DSM 18059 / JW/NM-WN-LF)	00470|D-Amino acid metabolism;00550|Peptidoglycan biosynthesis;01502|Vancomycin resistance	glycopeptide antibiotic	antibiotic target alteration	0.042	2.01
TRINITY_DN820426_c0_g1_i1	AEY83581	ARO:3000510	A5N3P1	ckl:CKL_3752	Isoleucine--tRNA ligase	Clostridium kluyveri (strain ATCC 8527 / DSM 555 / NCIMB 10680)	00970|Aminoacyl-tRNA biosynthesis	mupirocin	antibiotic target alteration	0.405	2
TRINITY_DN528567_c0_g1_i1	AAD51348.1	ARO:3003066	P28257	-	Probable transcriptional regulator ycf27	Galdieria sulphuraria	-	aminoglycoside antibiotic;cephalosporin;cephamycin;penam	antibiotic efflux	0.405	2
TRINITY_DN623524_c0_g1_i1	WP_041777404.1	ARO:3004480	Q3Z8V4	det:DET0603	DNA-directed RNA polymerase subunit beta	Dehalococcoides mccartyi (strain ATCC BAA-2266 / KCTC 15142 / 195)	03020|RNA polymerase	peptide antibiotic;rifamycin antibiotic	antibiotic target alteration;antibiotic target replacement	0.381	2
TRINITY_DN891981_c0_g1_i1	AAK37618.1	ARO:3005008	G3XCV0	pae:PA1097	Transcriptional regulator FleQ	Pseudomonas aeruginosa (strain ATCC 15692 / DSM 22644 / CIP 104116 / JCM 14847 / LMG 12228 / 1C / PRS 101 / PAO1)	02020|Two-component system;02025|Biofilm formation - Pseudomonas aeruginosa;02040|Flagellar assembly	tetracycline antibiotic	antibiotic efflux	0.381	2
TRINITY_DN524166_c0_g1_i1	WP_041777404.1	ARO:3004480	Q3Z8V4	det:DET0603	DNA-directed RNA polymerase subunit beta	Dehalococcoides mccartyi (strain ATCC BAA-2266 / KCTC 15142 / 195)	03020|RNA polymerase	peptide antibiotic;rifamycin antibiotic	antibiotic target alteration;antibiotic target replacement	0.381	2
TRINITY_DN775576_c0_g1_i1	BAD59497.1	ARO:3000501	Q3Z8V4	det:DET0603	DNA-directed RNA polymerase subunit beta	Dehalococcoides mccartyi (strain ATCC BAA-2266 / KCTC 15142 / 195)	03020|RNA polymerase	peptide antibiotic;rifamycin antibiotic	antibiotic target alteration;antibiotic target replacement	0.357	2
TRINITY_DN505680_c26_g1_i1	AAK37618.1	ARO:3005008	P54930	-	Nif-specific regulatory protein	Enterobacter agglomerans	-	tetracycline antibiotic	antibiotic efflux	0.34	2
TRINITY_DN505106_c2_g1_i1	AAK37618.1	ARO:3005008	G3XCV0	pae:PA1097	Transcriptional regulator FleQ	Pseudomonas aeruginosa (strain ATCC 15692 / DSM 22644 / CIP 104116 / JCM 14847 / LMG 12228 / 1C / PRS 101 / PAO1)	02020|Two-component system;02025|Biofilm formation - Pseudomonas aeruginosa;02040|Flagellar assembly	tetracycline antibiotic	antibiotic efflux	0.34	2
TRINITY_DN72782_c0_g1_i1	AAG05882.1	ARO:3000804	Q8G2M6	bms:BR0292	Efflux pump membrane transporter BepE	Brucella suis biovar 1 (strain 1330)	01501|beta-Lactam resistance;01503|Cationic antimicrobial peptide (CAMP) resistance	diaminopyrimidine antibiotic;fluoroquinolone antibiotic;phenicol antibiotic	antibiotic efflux	0.328	2
TRINITY_DN906983_c0_g1_i1	BAD59497.1	ARO:3000501	Q3Z8V4	det:DET0603	DNA-directed RNA polymerase subunit beta	Dehalococcoides mccartyi (strain ATCC BAA-2266 / KCTC 15142 / 195)	03020|RNA polymerase	peptide antibiotic;rifamycin antibiotic	antibiotic target alteration;antibiotic target replacement	0.322	2
TRINITY_DN741843_c0_g1_i1	WP_041777404.1	ARO:3004480	Q2LQ87	sat:SYN_00064	DNA-directed RNA polymerase subunit beta	Syntrophus aciditrophicus (strain SB)	03020|RNA polymerase	peptide antibiotic;rifamycin antibiotic	antibiotic target alteration;antibiotic target replacement	0.322	2
TRINITY_DN338135_c0_g1_i1	BAD59497.1	ARO:3000501	Q3Z8V4	det:DET0603	DNA-directed RNA polymerase subunit beta	Dehalococcoides mccartyi (strain ATCC BAA-2266 / KCTC 15142 / 195)	03020|RNA polymerase	peptide antibiotic;rifamycin antibiotic	antibiotic target alteration;antibiotic target replacement	0.316	2
TRINITY_DN731439_c0_g1_i1	AAF67494.2	ARO:3002522	Q142P6	bxe:Bxe_A3290	ATP-dependent lipid A-core flippase	Paraburkholderia xenovorans (strain LB400)	02010|ABC transporters	aminocoumarin antibiotic	antibiotic efflux	0.316	2
TRINITY_DN546303_c0_g1_i1	BAD59497.1	ARO:3000501	Q1IHH4	aba:Acid345_4676	DNA-directed RNA polymerase subunit beta	Koribacter versatilis (strain Ellin345)	03020|RNA polymerase	peptide antibiotic;rifamycin antibiotic	antibiotic target alteration;antibiotic target replacement	0.316	2
TRINITY_DN463032_c1_g1_i1	BAD59497.1	ARO:3000501	B2UYA3	cbt:CLH_0230	DNA-directed RNA polymerase subunit beta	Clostridium botulinum (strain Alaska E43 / Type E3)	03020|RNA polymerase	peptide antibiotic;rifamycin antibiotic	antibiotic target alteration;antibiotic target replacement	0.316	2
TRINITY_DN485335_c0_g2_i1	ATC67679.1	ARO:3000838	O78428	-	Probable transcriptional regulator ycf27	Guillardia theta	-	disinfecting agents and antiseptics;fluoroquinolone antibiotic	antibiotic efflux	0.316	2
TRINITY_DN295636_c0_g1_i1	BAD59497.1	ARO:3000501	Q3ZX01	deh:cbdbA586	DNA-directed RNA polymerase subunit beta	Dehalococcoides mccartyi (strain CBDB1)	03020|RNA polymerase	peptide antibiotic;rifamycin antibiotic	antibiotic target alteration;antibiotic target replacement	0.304	2
TRINITY_DN506904_c11_g1_i1	WP_041777404.1	ARO:3004480	B8GV65	tgr:Tgr7_2331	DNA-directed RNA polymerase subunit beta	Thioalkalivibrio sulfidiphilus (strain HL-EbGR7)	03020|RNA polymerase	peptide antibiotic;rifamycin antibiotic	antibiotic target alteration;antibiotic target replacement	0.298	2
TRINITY_DN508897_c7_g1_i1	AAK37618.1	ARO:3005008	P03029	-	DNA-binding transcriptional regulator NtrC	Klebsiella pneumoniae	-	tetracycline antibiotic	antibiotic efflux	0.298	2
TRINITY_DN837429_c0_g1_i1	AAC76297.1	ARO:3000499	Q93PU5	-	Toluene efflux pump periplasmic linker protein TtgG	Pseudomonas putida (strain DOT-T1E)	-	cephalosporin;cephamycin;fluoroquinolone antibiotic;penam	antibiotic efflux	0.286	2
TRINITY_DN502984_c13_g2_i1	AAF67494.2	ARO:3002522	Q2UPC0	aor:AO090001000032	ABC transporter aclQ	Aspergillus oryzae (strain ATCC 42149 / RIB 40)	-	aminocoumarin antibiotic	antibiotic efflux	0.268	2
TRINITY_DN501026_c0_g1_i1	CDO61516.1	ARO:3003949	Q39E73	bur:Bcep18194_A5649	ATP-dependent lipid A-core flippase	Burkholderia lata (strain ATCC 17760 / DSM 23089 / LMG 22485 / NCIMB 9086 / R18194 / 383)	02010|ABC transporters	fluoroquinolone antibiotic;macrolide antibiotic;rifamycin antibiotic	antibiotic efflux	0.262	2
TRINITY_DN620166_c0_g1_i1	BAD59497.1	ARO:3000501	Q2II86	ade:Adeh_1592	DNA-directed RNA polymerase subunit beta	Anaeromyxobacter dehalogenans (strain 2CP-C)	03020|RNA polymerase	peptide antibiotic;rifamycin antibiotic	antibiotic target alteration;antibiotic target replacement	0.256	2
TRINITY_DN505868_c12_g1_i1	AAK37618.1	ARO:3005008	P09133	azc:AZC_1049	Nif-specific regulatory protein	Azorhizobium caulinodans (strain ATCC 43989 / DSM 5975 / JCM 20966 / LMG 6465 / NBRC 14845 / NCIMB 13405 / ORS 571)	02020|Two-component system	tetracycline antibiotic	antibiotic efflux	0.256	2
TRINITY_DN579446_c0_g1_i1	AAC74000.1	ARO:3003950	Q7NZU6	cvi:CV_0825	ATP-dependent lipid A-core flippase	Chromobacterium violaceum (strain ATCC 12472 / DSM 30191 / JCM 1249 / NBRC 12614 / NCIMB 9131 / NCTC 9757)	02010|ABC transporters	nitroimidazole antibiotic	antibiotic efflux	0.256	2
TRINITY_DN453497_c1_g1_i1	CDO61516.1	ARO:3003949	P54719	bsu:BSU08220	Uncharacterized ABC transporter ATP-binding protein YfiC	Bacillus subtilis (strain 168)	02010|ABC transporters	fluoroquinolone antibiotic;macrolide antibiotic;rifamycin antibiotic	antibiotic efflux	0.25	2
TRINITY_DN508479_c10_g9_i4	AAK37618.1	ARO:3005008	G3XCV0	pae:PA1097	Transcriptional regulator FleQ	Pseudomonas aeruginosa (strain ATCC 15692 / DSM 22644 / CIP 104116 / JCM 14847 / LMG 12228 / 1C / PRS 101 / PAO1)	02020|Two-component system;02025|Biofilm formation - Pseudomonas aeruginosa;02040|Flagellar assembly	tetracycline antibiotic	antibiotic efflux	0.244	2
TRINITY_DN309678_c0_g1_i2	AAK76136.1	ARO:3000025	Q9M1Q9	ath:AT3G62150	ABC transporter B family member 21	Arabidopsis thaliana	02010|ABC transporters	fluoroquinolone antibiotic	antibiotic efflux	0.238	2
TRINITY_DN515241_c2_g2_i1	BAD59497.1	ARO:3000501	B0K5G8	tex:Teth514_0859	DNA-directed RNA polymerase subunit beta	Thermoanaerobacter sp. (strain X514)	03020|RNA polymerase	peptide antibiotic;rifamycin antibiotic	antibiotic target alteration;antibiotic target replacement	0.232	2
TRINITY_DN599567_c0_g1_i1	WP_041777404.1	ARO:3004480	B8FEU1	dal:Dalk_1921	DNA-directed RNA polymerase subunit beta	Desulfatibacillum aliphaticivorans	03020|RNA polymerase	peptide antibiotic;rifamycin antibiotic	antibiotic target alteration;antibiotic target replacement	0.232	2
TRINITY_DN713264_c0_g1_i1	WP_104671188.1	ARO:3003948	Q9WYC4	tma:TM0288	Uncharacterized ABC transporter ATP-binding protein TM_0288	Thermotoga maritima (strain ATCC 43589 / DSM 3109 / JCM 10099 / NBRC 100826 / MSB8)	02010|ABC transporters	fluoroquinolone antibiotic;macrolide antibiotic;rifamycin antibiotic	antibiotic efflux	0.226	2
TRINITY_DN519647_c1_g1_i7	WP_041777404.1	ARO:3004480	Q889X8	pst:PSPTO_0619	DNA-directed RNA polymerase subunit beta	Pseudomonas syringae pv. tomato (strain ATCC BAA-871 / DC3000)	03020|RNA polymerase	peptide antibiotic;rifamycin antibiotic	antibiotic target alteration;antibiotic target replacement	0.226	2
TRINITY_DN693669_c0_g1_i1	WP_041777404.1	ARO:3004480	Q0AUH2	swo:Swol_2341	DNA-directed RNA polymerase subunit beta	Syntrophomonas wolfei subsp. wolfei (strain DSM 2245B / Goettingen)	03020|RNA polymerase	peptide antibiotic;rifamycin antibiotic	antibiotic target alteration;antibiotic target replacement	0.22	2
TRINITY_DN915034_c0_g1_i1	WP_041777404.1	ARO:3004480	B9MQG5	ate:Athe_0804	DNA-directed RNA polymerase subunit beta	Caldicellulosiruptor bescii (strain ATCC BAA-1888 / DSM 6725 / Z-1320)	03020|RNA polymerase	peptide antibiotic;rifamycin antibiotic	antibiotic target alteration;antibiotic target replacement	0.214	2
TRINITY_DN699816_c0_g1_i1	AAK37618.1	ARO:3005008	Q06065	eco:b2220	Regulatory protein AtoC	Escherichia coli (strain K12)	02020|Two-component system	tetracycline antibiotic	antibiotic efflux	0.214	2
TRINITY_DN511332_c15_g1_i1	AAK37618.1	ARO:3005008	P71229	eco:b2491	DNA-binding transcriptional activator HyfR	Escherichia coli (strain K12)	-	tetracycline antibiotic	antibiotic efflux	0.203	2
TRINITY_DN512337_c12_g2_i1	AAK37618.1	ARO:3005008	P27713	-	Nif-specific regulatory protein	Herbaspirillum seropedicae	-	tetracycline antibiotic	antibiotic efflux	0.203	2
TRINITY_DN447007_c1_g1_i1	AAK37618.1	ARO:3005008	P71229	eco:b2491	DNA-binding transcriptional activator HyfR	Escherichia coli (strain K12)	-	tetracycline antibiotic	antibiotic efflux	0.203	2
TRINITY_DN393667_c0_g1_i1	AAK37618.1	ARO:3005008	Q845S7	-	Sigma54-dependent transcriptional activator SfnR	Pseudomonas putida	-	tetracycline antibiotic	antibiotic efflux	0.197	2
TRINITY_DN747717_c0_g1_i1	AAC74000.1	ARO:3003950	Q9M1Q9	ath:AT3G62150	ABC transporter B family member 21	Arabidopsis thaliana	02010|ABC transporters	nitroimidazole antibiotic	antibiotic efflux	0.197	2
TRINITY_DN510446_c9_g1_i1	AAK37618.1	ARO:3005008	G3XCV0	pae:PA1097	Transcriptional regulator FleQ	Pseudomonas aeruginosa (strain ATCC 15692 / DSM 22644 / CIP 104116 / JCM 14847 / LMG 12228 / 1C / PRS 101 / PAO1)	02020|Two-component system;02025|Biofilm formation - Pseudomonas aeruginosa;02040|Flagellar assembly	tetracycline antibiotic	antibiotic efflux	0.197	2
TRINITY_DN508897_c8_g3_i2	AAK37618.1	ARO:3005008	P0AFB8	eco:b3868	DNA-binding transcriptional regulator NtrC	Escherichia coli (strain K12)	02020|Two-component system	tetracycline antibiotic	antibiotic efflux	0.197	2
TRINITY_DN505680_c7_g1_i2	AAK37618.1	ARO:3005008	P10576	-	DNA-binding transcriptional regulator NtrC	Bradyrhizobium sp. (strain RP501 Parasponia)	-	tetracycline antibiotic	antibiotic efflux	0.197	2
TRINITY_DN507444_c11_g2_i1	AAK37618.1	ARO:3005008	P09570	-	Nif-specific regulatory protein	Azotobacter vinelandii	-	tetracycline antibiotic	antibiotic efflux	0.197	2
TRINITY_DN613201_c0_g1_i1	AEY83581	ARO:3000510	Q3Z7P5	det:DET1038	Isoleucine--tRNA ligase	Dehalococcoides mccartyi (strain ATCC BAA-2266 / KCTC 15142 / 195)	00970|Aminoacyl-tRNA biosynthesis	mupirocin	antibiotic target alteration	0.191	2
TRINITY_DN559189_c0_g1_i1	AEY83581	ARO:3000510	A5N3P1	ckl:CKL_3752	Isoleucine--tRNA ligase	Clostridium kluyveri (strain ATCC 8527 / DSM 555 / NCIMB 10680)	00970|Aminoacyl-tRNA biosynthesis	mupirocin	antibiotic target alteration	0.191	2
TRINITY_DN522651_c0_g1_i1	AEY83581	ARO:3000510	Q8KFL5	cte:CT0311	Isoleucine--tRNA ligase	Chlorobaculum tepidum (strain ATCC 49652 / DSM 12025 / NBRC 103806 / TLS)	00970|Aminoacyl-tRNA biosynthesis	mupirocin	antibiotic target alteration	0.185	2
TRINITY_DN149069_c0_g1_i1	BAA15935.1	ARO:3000828	A0A4P7TS68	-	DNA-binding dual transcriptional regulator OmpR	Shigella flexneri serotype 5a (strain M90T)	-	aminocoumarin antibiotic;aminoglycoside antibiotic	antibiotic efflux	0.179	2
TRINITY_DN504424_c5_g1_i1	WP_041777404.1	ARO:3004480	Q2II86	ade:Adeh_1592	DNA-directed RNA polymerase subunit beta	Anaeromyxobacter dehalogenans (strain 2CP-C)	03020|RNA polymerase	peptide antibiotic;rifamycin antibiotic	antibiotic target alteration;antibiotic target replacement	0.179	2
TRINITY_DN537385_c0_g1_i1	CDO61516.1	ARO:3003949	P54719	bsu:BSU08220	Uncharacterized ABC transporter ATP-binding protein YfiC	Bacillus subtilis (strain 168)	02010|ABC transporters	fluoroquinolone antibiotic;macrolide antibiotic;rifamycin antibiotic	antibiotic efflux	0.173	2
TRINITY_DN487507_c5_g1_i2	AAV85982.1	ARO:3000535	Q58903	mja:MJ_1508	Uncharacterized ABC transporter ATP-binding protein MJ1508	Methanocaldococcus jannaschii (strain ATCC 43067 / DSM 2661 / JAL-1 / JCM 10045 / NBRC 100440)	-	macrolide antibiotic	antibiotic efflux	0.173	2
TRINITY_DN508283_c5_g4_i2	AAA20117.1	ARO:3000195	Q0ABH8	aeh:Mlg_0455	Elongation factor G	Alkalilimnicola ehrlichii (strain ATCC BAA-1101 / DSM 17681 / MLHE-1)	-	tetracycline antibiotic	antibiotic target protection	0.167	2
TRINITY_DN506904_c7_g2_i1	BAD59497.1	ARO:3000501	B6IRP6	rce:RC1_0701	DNA-directed RNA polymerase subunit beta	Rhodospirillum centenum (strain ATCC 51521 / SW)	03020|RNA polymerase	peptide antibiotic;rifamycin antibiotic	antibiotic target alteration;antibiotic target replacement	0.167	2
TRINITY_DN504788_c11_g1_i1	AAK37618.1	ARO:3005008	P54930	-	Nif-specific regulatory protein	Enterobacter agglomerans	-	tetracycline antibiotic	antibiotic efflux	0.167	2
TRINITY_DN499988_c6_g2_i2	AAV85982.1	ARO:3000535	Q3ATR5	cch:Cag_0337	Macrolide export ATP-binding/permease protein MacB	Chlorobium chlorochromatii (strain CaD3)	02010|ABC transporters	macrolide antibiotic	antibiotic efflux	0.167	2
TRINITY_DN663457_c0_g1_i1	AAK37618.1	ARO:3005008	P54930	-	Nif-specific regulatory protein	Enterobacter agglomerans	-	tetracycline antibiotic	antibiotic efflux	0.161	2
TRINITY_DN723758_c0_g1_i1	AAV85982.1	ARO:3000535	O31711	bsu:BSU14360	Uncharacterized ABC transporter ATP-binding protein YknY	Bacillus subtilis (strain 168)	-	macrolide antibiotic	antibiotic efflux	0.161	2
TRINITY_DN519647_c1_g2_i2	WP_041777404.1	ARO:3004480	Q211D8	rpc:RPC_3458	DNA-directed RNA polymerase subunit beta	Rhodopseudomonas palustris (strain BisB18)	03020|RNA polymerase	peptide antibiotic;rifamycin antibiotic	antibiotic target alteration;antibiotic target replacement	0.161	2
TRINITY_DN477645_c0_g1_i1	AAG06465.1	ARO:3005063	P76340	eco:b1969	Transcriptional regulatory protein HprR	Escherichia coli (strain K12)	-	peptide antibiotic	antibiotic efflux;antibiotic target alteration	0.161	2
TRINITY_DN181786_c0_g1_i1	CAC14596.1	ARO:3003057	Q93PU3	-	Toluene efflux pump outer membrane protein TtgI	Pseudomonas putida (strain DOT-T1E)	-	fluoroquinolone antibiotic;macrolide antibiotic;phenicol antibiotic;tetracycline antibiotic	antibiotic efflux	0.155	2
TRINITY_DN680811_c0_g1_i1	CWV56762.1	ARO:3000198	Q92AV8	lin:lin1810	Fosfomycin resistance protein FosX	Listeria innocua serovar 6a (strain ATCC BAA-680 / CLIP 11262)	-	fosfomycin	antibiotic inactivation	0.155	2
TRINITY_DN788910_c0_g1_i1	ABS43151.1	ARO:3000784	Q8G2M6	bms:BR0292	Efflux pump membrane transporter BepE	Brucella suis biovar 1 (strain 1330)	01501|beta-Lactam resistance;01503|Cationic antimicrobial peptide (CAMP) resistance	cephalosporin;fluoroquinolone antibiotic;fusidic acid;macrolide antibiotic	antibiotic efflux	0.155	2
TRINITY_DN515804_c9_g1_i1	WP_041777404.1	ARO:3004480	Q7URW6	rba:RB5414	DNA-directed RNA polymerase subunit beta	Rhodopirellula baltica (strain DSM 10527 / NCIMB 13988 / SH1)	03020|RNA polymerase	peptide antibiotic;rifamycin antibiotic	antibiotic target alteration;antibiotic target replacement	0.155	2
TRINITY_DN502930_c6_g1_i1	AAK37618.1	ARO:3005008	P09570	-	Nif-specific regulatory protein	Azotobacter vinelandii	-	tetracycline antibiotic	antibiotic efflux	0.155	2
TRINITY_DN499111_c3_g1_i1	AAF67494.2	ARO:3002522	O70595	rno:140669	ATP-binding cassette sub-family B member 6	Rattus norvegicus	02010|ABC transporters	aminocoumarin antibiotic	antibiotic efflux	0.155	2
TRINITY_DN923374_c0_g1_i1	BAD59497.1	ARO:3000501	Q2RFN9	mta:Moth_2468	DNA-directed RNA polymerase subunit beta	Moorella thermoacetica (strain ATCC 39073 / JCM 9320)	03020|RNA polymerase	peptide antibiotic;rifamycin antibiotic	antibiotic target alteration;antibiotic target replacement	0.149	2
TRINITY_DN659771_c0_g1_i1	AAV85982.1	ARO:3000535	P46324	bsu:BSU33260	Uncharacterized ABC transporter permease YvrN	Bacillus subtilis (strain 168)	-	macrolide antibiotic	antibiotic efflux	0.149	2
TRINITY_DN730084_c0_g1_i1	WP_041777404.1	ARO:3004480	Q01VB1	sus:Acid_5457	DNA-directed RNA polymerase subunit beta	Solibacter usitatus (strain Ellin6076)	03020|RNA polymerase	peptide antibiotic;rifamycin antibiotic	antibiotic target alteration;antibiotic target replacement	0.149	2
TRINITY_DN881207_c0_g1_i1	WP_041777404.1	ARO:3004480	A4XI30	csc:Csac_0951	DNA-directed RNA polymerase subunit beta	Caldicellulosiruptor saccharolyticus (strain ATCC 43494 / DSM 8903 / Tp8T 6331)	03020|RNA polymerase	peptide antibiotic;rifamycin antibiotic	antibiotic target alteration;antibiotic target replacement	0.149	2
TRINITY_DN507990_c8_g1_i1	AAK37618.1	ARO:3005008	Q06065	eco:b2220	Regulatory protein AtoC	Escherichia coli (strain K12)	02020|Two-component system	tetracycline antibiotic	antibiotic efflux	0.149	2
TRINITY_DN507751_c12_g4_i1	AAK37618.1	ARO:3005008	Q06065	eco:b2220	Regulatory protein AtoC	Escherichia coli (strain K12)	02020|Two-component system	tetracycline antibiotic	antibiotic efflux	0.149	2
TRINITY_DN940895_c0_g1_i1	ABA71733.1	ARO:3002972	A5D4I1	pth:PTH_0660	Alanine racemase	Pelotomaculum thermopropionicum (strain DSM 13744 / JCM 10971 / SI)	00470|D-Amino acid metabolism;01502|Vancomycin resistance	glycopeptide antibiotic	antibiotic target alteration	0.143	2
TRINITY_DN636315_c0_g1_i1	WP_041777404.1	ARO:3004480	Q11HB3	mes:Meso_1819	DNA-directed RNA polymerase subunit beta	Chelativorans sp. (strain BNC1)	03020|RNA polymerase	peptide antibiotic;rifamycin antibiotic	antibiotic target alteration;antibiotic target replacement	0.143	2
TRINITY_DN870438_c0_g1_i1	AAA21889.1	ARO:3002554	Q44057	ag:AAA21889	Aminoglycoside N(6')-acetyltransferase type 1	Acinetobacter haemolyticus	-	aminoglycoside antibiotic	antibiotic inactivation	0.143	2
TRINITY_DN502544_c12_g11_i1	AAF67494.2	ARO:3002522	Q9C7F2	ath:AT1G28010	ABC transporter B family member 14	Arabidopsis thaliana	02010|ABC transporters	aminocoumarin antibiotic	antibiotic efflux	0.143	2
TRINITY_DN507751_c12_g5_i1	AAK37618.1	ARO:3005008	P0AFU5	ece:Z3830	Transcriptional regulatory protein QseF	Escherichia coli O157:H7	02020|Two-component system;02024|Quorum sensing	tetracycline antibiotic	antibiotic efflux	0.143	2
TRINITY_DN591970_c0_g1_i1	BAD59497.1	ARO:3000501	B8FEU1	dal:Dalk_1921	DNA-directed RNA polymerase subunit beta	Desulfatibacillum aliphaticivorans	03020|RNA polymerase	peptide antibiotic;rifamycin antibiotic	antibiotic target alteration;antibiotic target replacement	0.143	2
TRINITY_DN52647_c0_g1_i1	AAK37618.1	ARO:3005008	P0AFU5	ece:Z3830	Transcriptional regulatory protein QseF	Escherichia coli O157:H7	02020|Two-component system;02024|Quorum sensing	tetracycline antibiotic	antibiotic efflux	0.143	2
TRINITY_DN451266_c0_g1_i1	AAF67494.2	ARO:3002522	Q8LPK2	ath:AT4G25960	ABC transporter B family member 2	Arabidopsis thaliana	02010|ABC transporters	aminocoumarin antibiotic	antibiotic efflux	0.143	2
TRINITY_DN258050_c0_g1_i1	CAC14595.1	ARO:3003056	P31224	eco:b0462	Multidrug efflux pump subunit AcrB	Escherichia coli (strain K12)	01501|beta-Lactam resistance;01503|Cationic antimicrobial peptide (CAMP) resistance	fluoroquinolone antibiotic;macrolide antibiotic;phenicol antibiotic;tetracycline antibiotic	antibiotic efflux	0.137	2
TRINITY_DN836948_c0_g1_i1	WP_041777404.1	ARO:3004480	B8G4U9	cag:Cagg_2707	DNA-directed RNA polymerase subunit beta	Chloroflexus aggregans (strain MD-66 / DSM 9485)	03020|RNA polymerase	peptide antibiotic;rifamycin antibiotic	antibiotic target alteration;antibiotic target replacement	0.137	2
TRINITY_DN508479_c10_g5_i1	AAK37618.1	ARO:3005008	P27713	-	Nif-specific regulatory protein	Herbaspirillum seropedicae	-	tetracycline antibiotic	antibiotic efflux	0.137	2
TRINITY_DN438646_c0_g1_i1	AAK76137.1	ARO:3000024	P54719	bsu:BSU08220	Uncharacterized ABC transporter ATP-binding protein YfiC	Bacillus subtilis (strain 168)	02010|ABC transporters	fluoroquinolone antibiotic	antibiotic efflux	0.137	2
TRINITY_DN182953_c0_g1_i1	AAK37618.1	ARO:3005008	P0AFU5	ece:Z3830	Transcriptional regulatory protein QseF	Escherichia coli O157:H7	02020|Two-component system;02024|Quorum sensing	tetracycline antibiotic	antibiotic efflux	0.131	2
TRINITY_DN138639_c0_g1_i1	AAG03816.1	ARO:3000379	Q9WWZ8	ppx:T1E_0241	Toluene efflux pump outer membrane protein TtgC	Pseudomonas putida (strain DOT-T1E)	01501|beta-Lactam resistance;02024|Quorum sensing	aminocoumarin antibiotic;aminoglycoside antibiotic;carbapenem;cephalosporin;cephamycin;diaminopyrimidine antibiotic;disinfecting agents and antiseptics;fluoroquinolone antibiotic;macrolide antibiotic;monobactam;penam;penem;peptide antibiotic;phenicol antibiotic;sulfonamide antibiotic;tetracycline antibiotic	antibiotic efflux	0.131	2
TRINITY_DN932788_c0_g1_i1	BAD59497.1	ARO:3000501	C4KZQ4	eat:EAT1b_1641	DNA-directed RNA polymerase subunit beta	Exiguobacterium sp. (strain ATCC BAA-1283 / AT1b)	03020|RNA polymerase	peptide antibiotic;rifamycin antibiotic	antibiotic target alteration;antibiotic target replacement	0.131	2
TRINITY_DN642214_c0_g1_i1	AAV85982.1	ARO:3000535	O31711	bsu:BSU14360	Uncharacterized ABC transporter ATP-binding protein YknY	Bacillus subtilis (strain 168)	-	macrolide antibiotic	antibiotic efflux	0.131	2
TRINITY_DN679790_c0_g1_i1	AAC16242.1	ARO:3005069	A1SZZ9	pin:Ping_3378	Translational regulator CsrA	Psychromonas ingrahamii (strain 37)	02020|Two-component system	diaminopyrimidine antibiotic;fluoroquinolone antibiotic;phenicol antibiotic	antibiotic efflux	0.131	2
TRINITY_DN804065_c0_g1_i1	AAA23033.2	ARO:3000190	Q3A9R2	chy:CHY_2313	Elongation factor G	Carboxydothermus hydrogenoformans (strain ATCC BAA-161 / DSM 6008 / Z-2901)	-	tetracycline antibiotic	antibiotic target protection	0.131	2
TRINITY_DN824726_c0_g1_i1	AHA41499.1	ARO:3002948	P52643	eco:b1380	D-lactate dehydrogenase	Escherichia coli (strain K12)	00620|Pyruvate metabolism	glycopeptide antibiotic	antibiotic target alteration	0.131	2
TRINITY_DN865082_c0_g1_i1	AAC76539.1	ARO:3000796	Q8X3J5	ece:Z4927	Multidrug resistance protein MdtF	Escherichia coli O157:H7	-	fluoroquinolone antibiotic;macrolide antibiotic;penam	antibiotic efflux	0.131	2
TRINITY_DN511160_c3_g1_i1	AAK37618.1	ARO:3005008	P54930	-	Nif-specific regulatory protein	Enterobacter agglomerans	-	tetracycline antibiotic	antibiotic efflux	0.131	2
TRINITY_DN500533_c3_g6_i1	WP_041777404.1	ARO:3004480	Q2RFN9	mta:Moth_2468	DNA-directed RNA polymerase subunit beta	Moorella thermoacetica (strain ATCC 39073 / JCM 9320)	03020|RNA polymerase	peptide antibiotic;rifamycin antibiotic	antibiotic target alteration;antibiotic target replacement	0.131	2
TRINITY_DN507341_c9_g1_i1	AAK37618.1	ARO:3005008	P09570	-	Nif-specific regulatory protein	Azotobacter vinelandii	-	tetracycline antibiotic	antibiotic efflux	0.131	2
TRINITY_DN279813_c0_g1_i1	AAC36944.1	ARO:3003006	P39843	bsu:BSU26590	Multidrug resistance protein 2	Bacillus subtilis (strain 168)	-	disinfecting agents and antiseptics;fluoroquinolone antibiotic	antibiotic efflux	0.125	2
TRINITY_DN148907_c0_g1_i1	WP_102607457.1	ARO:3004361	P73248	syn:slr2026	Dihydropteroate synthase	Synechocystis sp. (strain PCC 6803 / Kazusa)	00790|Folate biosynthesis	sulfonamide antibiotic	antibiotic target replacement	0.125	2
TRINITY_DN331851_c0_g1_i1	AIA08936.1	ARO:3000444	O34309	bsu:BSU18830	Putative phosphoenolpyruvate synthase	Bacillus subtilis (strain 168)	-	rifamycin antibiotic	antibiotic inactivation	0.125	2
TRINITY_DN668502_c0_g1_i1	AAK37618.1	ARO:3005008	P54929	-	Nif-specific regulatory protein	Azospirillum lipoferum	-	tetracycline antibiotic	antibiotic efflux	0.125	2
TRINITY_DN648869_c0_g1_i1	APB03222.1	ARO:3003992	O67899	aae:aq_2142	Phosphoenolpyruvate synthase	Aquifex aeolicus (strain VF5)	00010|Glycolysis / Gluconeogenesis;00620|Pyruvate metabolism;00680|Methane metabolism;00720|Carbon fixation pathways in prokaryotes	rifamycin antibiotic	antibiotic inactivation	0.125	2
TRINITY_DN646825_c0_g1_i1	AAF67494.2	ARO:3002522	O31707	bsu:BSU14320	Uncharacterized ABC transporter ATP-binding protein YknU	Bacillus subtilis (strain 168)	02010|ABC transporters	aminocoumarin antibiotic	antibiotic efflux	0.125	2
TRINITY_DN759001_c0_g1_i1	AAC73788.1	ARO:3003841	Q02540	-	Transcriptional activator protein CopR	Pseudomonas syringae pv. tomato	-	aminoglycoside antibiotic	antibiotic efflux	0.125	2
TRINITY_DN816643_c0_g1_i1	CAA53189	ARO:3000521	A0RDG3	btl:BALH_1940	Isoleucine--tRNA ligase	Bacillus thuringiensis (strain Al Hakam)	00970|Aminoacyl-tRNA biosynthesis	mupirocin	antibiotic target alteration	0.125	2
TRINITY_DN505309_c4_g5_i1	BAD59497.1	ARO:3000501	Q2YB05	nmu:Nmul_A0759	DNA-directed RNA polymerase subunit beta	Nitrosospira multiformis (strain ATCC 25196 / NCIMB 11849 / C 71)	03020|RNA polymerase	peptide antibiotic;rifamycin antibiotic	antibiotic target alteration;antibiotic target replacement	0.125	2
TRINITY_DN471890_c0_g1_i2	AAK37618.1	ARO:3005008	P17899	ccr:CC_0909	Transcriptional regulatory protein FlbD	Caulobacter vibrioides (strain ATCC 19089 / CB15)	-	tetracycline antibiotic	antibiotic efflux	0.125	2
TRINITY_DN449961_c0_g1_i1	BAD59497.1	ARO:3000501	Q60A06	mca:MCA1066	DNA-directed RNA polymerase subunit beta	Methylococcus capsulatus (strain ATCC 33009 / NCIMB 11132 / Bath)	03020|RNA polymerase	peptide antibiotic;rifamycin antibiotic	antibiotic target alteration;antibiotic target replacement	0.125	2
TRINITY_DN352880_c0_g1_i1	AAK37618.1	ARO:3005008	Q06065	eco:b2220	Regulatory protein AtoC	Escherichia coli (strain K12)	02020|Two-component system	tetracycline antibiotic	antibiotic efflux	0.119	2
TRINITY_DN681868_c0_g1_i1	AAV85982.1	ARO:3000535	Q9WYI7	tma:TM0352	Uncharacterized ABC transporter ATP-binding protein TM_0352	Thermotoga maritima (strain ATCC 43589 / DSM 3109 / JCM 10099 / NBRC 100826 / MSB8)	-	macrolide antibiotic	antibiotic efflux	0.119	2
TRINITY_DN689246_c0_g1_i1	AAF67494.2	ARO:3002522	Q2SIN5	hch:HCH_02703	ATP-dependent lipid A-core flippase	Hahella chejuensis (strain KCTC 2396)	02010|ABC transporters	aminocoumarin antibiotic	antibiotic efflux	0.119	2
TRINITY_DN584229_c0_g1_i1	AAK37618.1	ARO:3005008	D5ARW9	rcp:RCAP_rcc03267	Nif-specific regulatory protein	Rhodobacter capsulatus (strain ATCC BAA-309 / NBRC 16581 / SB1003)	02020|Two-component system	tetracycline antibiotic	antibiotic efflux	0.119	2
TRINITY_DN592425_c0_g1_i1	AAN28945	ARO:3003785	Q8XID7	cpe:CPE2184	UDP-N-acetylglucosamine 1-carboxyvinyltransferase 1	Clostridium perfringens (strain 13 / Type A)	00520|Amino sugar and nucleotide sugar metabolism;00550|Peptidoglycan biosynthesis	fosfomycin	antibiotic target alteration	0.119	2
TRINITY_DN507990_c3_g1_i1	AAK37618.1	ARO:3005008	G3XCV0	pae:PA1097	Transcriptional regulator FleQ	Pseudomonas aeruginosa (strain ATCC 15692 / DSM 22644 / CIP 104116 / JCM 14847 / LMG 12228 / 1C / PRS 101 / PAO1)	02020|Two-component system;02025|Biofilm formation - Pseudomonas aeruginosa;02040|Flagellar assembly	tetracycline antibiotic	antibiotic efflux	0.119	2
TRINITY_DN563731_c0_g1_i1	AAA99504.1	ARO:3002987	P94440	bsu:BSU08310	Linearmycin resistance ATP-binding protein LnrL	Bacillus subtilis (strain 168)	-	peptide antibiotic	antibiotic efflux	0.119	2
TRINITY_DN506464_c7_g2_i2	BAD59497.1	ARO:3000501	B1LY43	mrd:Mrad2831_3839	DNA-directed RNA polymerase subunit beta	Methylobacterium radiotolerans (strain ATCC 27329 / DSM 1819 / JCM 2831 / NBRC 15690 / NCIMB 10815 / 0-1)	03020|RNA polymerase	peptide antibiotic;rifamycin antibiotic	antibiotic target alteration;antibiotic target replacement	0.119	2
TRINITY_DN401068_c0_g1_i1	CDO61516.1	ARO:3003949	Q54W24	ddi:DDB_G0279915	ABC transporter B family member 4	Dictyostelium discoideum	02010|ABC transporters	fluoroquinolone antibiotic;macrolide antibiotic;rifamycin antibiotic	antibiotic efflux	0.119	2
TRINITY_DN184893_c0_g1_i1	AAG06465.1	ARO:3005063	Q9ZHD3	-	Probable transcriptional regulatory protein SilR	Salmonella typhimurium	-	peptide antibiotic	antibiotic efflux;antibiotic target alteration	0.113	2
TRINITY_DN107296_c0_g1_i1	ADZ12699.1	ARO:3005091	P9WQL5	mtu:Rv0655	Probable ribonucleotide transport ATP-binding protein mkl	Mycobacterium tuberculosis (strain ATCC 25618 / H37Rv)	02010|ABC transporters	aminoglycoside antibiotic	antibiotic efflux	0.113	2
TRINITY_DN680375_c0_g1_i1	AET10445.1	ARO:3004033	Q9WYC4	tma:TM0288	Uncharacterized ABC transporter ATP-binding protein TM_0288	Thermotoga maritima (strain ATCC 43589 / DSM 3109 / JCM 10099 / NBRC 100826 / MSB8)	02010|ABC transporters	tetracycline antibiotic	antibiotic efflux	0.113	2
TRINITY_DN760299_c0_g1_i1	APB03225.1	ARO:3003990	A6LZF4	cbe:Cbei_3614	Virginiamycin B lyase	Clostridium beijerinckii (strain ATCC 51743 / NCIMB 8052)	-	streptogramin antibiotic	antibiotic inactivation	0.113	2
TRINITY_DN818045_c0_g1_i1	AAC73788.1	ARO:3003841	P9WGN1	mtu:Rv1027c	Transcriptional regulatory protein KdpE	Mycobacterium tuberculosis (strain ATCC 25618 / H37Rv)	02020|Two-component system;02024|Quorum sensing	aminoglycoside antibiotic	antibiotic efflux	0.113	2
TRINITY_DN506283_c11_g1_i1	AAK37618.1	ARO:3005008	Q87MX7	vpa:VP2099	Regulatory protein LuxO	Vibrio parahaemolyticus serotype O3:K6 (strain RIMD 2210633)	02020|Two-component system;02024|Quorum sensing;05111|Biofilm formation - Vibrio cholerae	tetracycline antibiotic	antibiotic efflux	0.113	2
TRINITY_DN484556_c1_g1_i1	BAD59497.1	ARO:3000501	A4G9U5	har:HEAR3173	DNA-directed RNA polymerase subunit beta	Herminiimonas arsenicoxydans	03020|RNA polymerase	peptide antibiotic;rifamycin antibiotic	antibiotic target alteration;antibiotic target replacement	0.113	2
TRINITY_DN296277_c0_g1_i2	CAA53189	ARO:3000521	Q9YF67	ape:APE_0374	Isoleucine--tRNA ligase	Aeropyrum pernix (strain ATCC 700893 / DSM 11879 / JCM 9820 / NBRC 100138 / K1)	00970|Aminoacyl-tRNA biosynthesis	mupirocin	antibiotic target alteration	0.107	2
TRINITY_DN159411_c0_g1_i1	ABX54687.1	ARO:3002910	Q023Q5	sus:Acid_2799	D-alanine--D-alanine ligase	Solibacter usitatus (strain Ellin6076)	00470|D-Amino acid metabolism;00550|Peptidoglycan biosynthesis;01502|Vancomycin resistance	glycopeptide antibiotic	antibiotic target alteration	0.107	2
TRINITY_DN363225_c0_g1_i1	AAK37618.1	ARO:3005008	Q00934	pae:PA4547	Response regulator protein PilR	Pseudomonas aeruginosa (strain ATCC 15692 / DSM 22644 / CIP 104116 / JCM 14847 / LMG 12228 / 1C / PRS 101 / PAO1)	02020|Two-component system	tetracycline antibiotic	antibiotic efflux	0.107	2
TRINITY_DN624971_c0_g1_i1	CDO61516.1	ARO:3003949	P9WQJ3	mtu:Rv1272c	Fatty acid ABC transporter ATP-binding/permease protein	Mycobacterium tuberculosis (strain ATCC 25618 / H37Rv)	-	fluoroquinolone antibiotic;macrolide antibiotic;rifamycin antibiotic	antibiotic efflux	0.107	2
TRINITY_DN695280_c0_g1_i1	AEY83581	ARO:3000510	Q73JB2	tde:TDE_2663	Isoleucine--tRNA ligase	Treponema denticola (strain ATCC 35405 / DSM 14222 / CIP 103919 / JCM 8153 / KCTC 15104)	00970|Aminoacyl-tRNA biosynthesis	mupirocin	antibiotic target alteration	0.107	2
TRINITY_DN613549_c0_g1_i1	ANZ79241.1	ARO:3004036	O07549	bsu:BSU09720	Probable multidrug resistance ABC transporter ATP-binding/permease protein YheH	Bacillus subtilis (strain 168)	02010|ABC transporters	tetracycline antibiotic	antibiotic efflux	0.107	2
TRINITY_DN607506_c0_g1_i1	AAR84672.1	ARO:3002925	Q1XDC9	-	Probable transcriptional regulator ycf27	Pyropia yezoensis	-	glycopeptide antibiotic	antibiotic target alteration	0.107	2
TRINITY_DN673841_c0_g1_i1	CAC14595.1	ARO:3003056	P52002	pae:PA0426	Multidrug resistance protein MexB	Pseudomonas aeruginosa (strain ATCC 15692 / DSM 22644 / CIP 104116 / JCM 14847 / LMG 12228 / 1C / PRS 101 / PAO1)	01501|beta-Lactam resistance;01503|Cationic antimicrobial peptide (CAMP) resistance	fluoroquinolone antibiotic;macrolide antibiotic;phenicol antibiotic;tetracycline antibiotic	antibiotic efflux	0.107	2
TRINITY_DN506961_c1_g1_i1	AAA23033.2	ARO:3000190	Q748Y8	gsu:GSU2860	Elongation factor G 2	Geobacter sulfurreducens (strain ATCC 51573 / DSM 12127 / PCA)	-	tetracycline antibiotic	antibiotic target protection	0.107	2
TRINITY_DN510446_c11_g1_i1	AAK37618.1	ARO:3005008	O87455	vco:VC0395_1095	Regulatory protein LuxO	Vibrio cholerae serotype O1 (strain ATCC 39541 / Classical Ogawa 395 / O395)	-	tetracycline antibiotic	antibiotic efflux	0.107	2
TRINITY_DN572571_c0_g1_i1	BAD59497.1	ARO:3000501	A4VHM3	psa:PST_0777	DNA-directed RNA polymerase subunit beta	Pseudomonas stutzeri (strain A1501)	03020|RNA polymerase	peptide antibiotic;rifamycin antibiotic	antibiotic target alteration;antibiotic target replacement	0.107	2
TRINITY_DN505738_c5_g1_i1	AAK37618.1	ARO:3005008	A4WDR5	ent:Ent638_3181	Anaerobic nitric oxide reductase transcription regulator NorR	Enterobacter sp. (strain 638)	-	tetracycline antibiotic	antibiotic efflux	0.107	2
TRINITY_DN508036_c11_g2_i1	AAK37618.1	ARO:3005008	P71229	eco:b2491	DNA-binding transcriptional activator HyfR	Escherichia coli (strain K12)	-	tetracycline antibiotic	antibiotic efflux	0.107	2
TRINITY_DN85971_c0_g1_i1	AAK37618.1	ARO:3005008	P09828	-	Nif-specific regulatory protein	Rhizobium leguminosarum	-	tetracycline antibiotic	antibiotic efflux	0.107	2
TRINITY_DN221189_c0_g1_i1	AAG06465.1	ARO:3005063	Q9ZHD3	-	Probable transcriptional regulatory protein SilR	Salmonella typhimurium	-	peptide antibiotic	antibiotic efflux;antibiotic target alteration	0.101	2
TRINITY_DN910668_c0_g1_i1	CDO61516.1	ARO:3003949	P9WQJ3	mtu:Rv1272c	Fatty acid ABC transporter ATP-binding/permease protein	Mycobacterium tuberculosis (strain ATCC 25618 / H37Rv)	-	fluoroquinolone antibiotic;macrolide antibiotic;rifamycin antibiotic	antibiotic efflux	0.101	2
TRINITY_DN611505_c0_g1_i1	AAC74000.1	ARO:3003950	Q87EF0	xft:PD_0361	ATP-dependent lipid A-core flippase	Xylella fastidiosa (strain Temecula1 / ATCC 700964)	02010|ABC transporters	nitroimidazole antibiotic	antibiotic efflux	0.101	2
TRINITY_DN712624_c0_g1_i1	AAK37618.1	ARO:3005008	Q3K999	pfo:Pfl01_3918	Sigma54-dependent transcriptional regulator SfnR	Pseudomonas fluorescens (strain Pf0-1)	-	tetracycline antibiotic	antibiotic efflux	0.101	2
TRINITY_DN859616_c0_g1_i1	AAB05626.1	ARO:3002943	Q47748	efa:EF2295	D-specific alpha-keto acid dehydrogenase	Enterococcus faecalis (strain ATCC 700802 / V583)	01502|Vancomycin resistance;02020|Two-component system	glycopeptide antibiotic	antibiotic target alteration	0.101	2
TRINITY_DN536114_c0_g1_i1	BAD59497.1	ARO:3000501	Q0BYA7	hne:HNE_2858	DNA-directed RNA polymerase subunit beta	Hyphomonas neptunium (strain ATCC 15444)	03020|RNA polymerase	peptide antibiotic;rifamycin antibiotic	antibiotic target alteration;antibiotic target replacement	0.101	2
TRINITY_DN501012_c9_g3_i1	AAK37618.1	ARO:3005008	P71229	eco:b2491	DNA-binding transcriptional activator HyfR	Escherichia coli (strain K12)	-	tetracycline antibiotic	antibiotic efflux	0.101	2
TRINITY_DN502020_c8_g1_i1	AAK37618.1	ARO:3005008	P09570	-	Nif-specific regulatory protein	Azotobacter vinelandii	-	tetracycline antibiotic	antibiotic efflux	0.101	2
TRINITY_DN595312_c0_g1_i1	AAK37618.1	ARO:3005008	P12626	-	Nitrogen fixation protein AnfA	Azotobacter vinelandii	-	tetracycline antibiotic	antibiotic efflux	0.101	2
TRINITY_DN508057_c10_g1_i1	WP_041777404.1	ARO:3004480	Q2LQ87	sat:SYN_00064	DNA-directed RNA polymerase subunit beta	Syntrophus aciditrophicus (strain SB)	03020|RNA polymerase	peptide antibiotic;rifamycin antibiotic	antibiotic target alteration;antibiotic target replacement	0.101	2
TRINITY_DN500007_c0_g3_i1	AET10445.1	ARO:3004033	P9WQJ3	mtu:Rv1272c	Fatty acid ABC transporter ATP-binding/permease protein	Mycobacterium tuberculosis (strain ATCC 25618 / H37Rv)	-	tetracycline antibiotic	antibiotic efflux	0.101	2
TRINITY_DN596051_c0_g1_i1	AYV52072.1	ARO:3002882	P71082	bsu:BSU08690	Putative multidrug export ATP-binding/permease protein YgaD	Bacillus subtilis (strain 168)	-	lincosamide antibiotic	antibiotic efflux	0.101	2
TRINITY_DN497864_c0_g1_i1	CCP46065.1	ARO:3000816	Q9F868	msm:MSMEG_0937	Sensory transduction protein RegX3	Mycolicibacterium smegmatis (strain ATCC 700084 / mc(2)155)	02020|Two-component system	macrolide antibiotic;penam	antibiotic efflux	0.101	2
TRINITY_DN195645_c0_g1_i1	WP_041777404.1	ARO:3004480	Q1IFX3	pen:PSEEN0482	DNA-directed RNA polymerase subunit beta	Pseudomonas entomophila (strain L48)	03020|RNA polymerase	peptide antibiotic;rifamycin antibiotic	antibiotic target alteration;antibiotic target replacement	0.095	2
TRINITY_DN945596_c0_g1_i1	AAF67494.2	ARO:3002522	Q54BT3	ddi:DDB_G0293438	ABC transporter B family member 2	Dictyostelium discoideum	02010|ABC transporters	aminocoumarin antibiotic	antibiotic efflux	0.095	2
TRINITY_DN365087_c1_g1_i1	AAC73788.1	ARO:3003841	P21866	eco:b0694	KDP operon transcriptional regulatory protein KdpE	Escherichia coli (strain K12)	02020|Two-component system;02024|Quorum sensing	aminoglycoside antibiotic	antibiotic efflux	0.095	2
TRINITY_DN814688_c0_g1_i1	AAM09850.1	ARO:3002944	Q59516	mea:Mex_1p1727	Glycerate dehydrogenase	Methylorubrum extorquens (strain ATCC 14718 / DSM 1338 / JCM 2805 / NCIMB 9133 / AM1)	"00260|Glycine, serine and threonine metabolism;00630|Glyoxylate and dicarboxylate metabolism;00680|Methane metabolism"	glycopeptide antibiotic	antibiotic target alteration	0.095	2
TRINITY_DN862796_c0_g1_i1	AAF67494.2	ARO:3002522	Q7ANN4	sme:SM_b21466	Type I secretion system ATP-binding protein PrsD	Rhizobium meliloti (strain 1021)	02010|ABC transporters	aminocoumarin antibiotic	antibiotic efflux	0.095	2
TRINITY_DN539421_c0_g1_i1	AAP43110.2	ARO:3003923	Q8FWV9	bms:BRA0334	Efflux pump membrane transporter BepG	Brucella suis biovar 1 (strain 1330)	-	diaminopyrimidine antibiotic;fluoroquinolone antibiotic;glycylcycline;nitrofuran antibiotic;tetracycline antibiotic	antibiotic efflux	0.095	2
TRINITY_DN506534_c2_g2_i2	AAF67494.2	ARO:3002522	J9VF33	-	ABC multidrug transporter MDR1	Cryptococcus neoformans var. grubii serotype A (strain H99 / ATCC 208821 / CBS 10515 / FGSC 9487)	-	aminocoumarin antibiotic	antibiotic efflux	0.095	2
TRINITY_DN506961_c13_g1_i1	CAA37477.1	ARO:3002891	Q748Y8	gsu:GSU2860	Elongation factor G 2	Geobacter sulfurreducens (strain ATCC 51573 / DSM 12127 / PCA)	-	tetracycline antibiotic	antibiotic target protection	0.095	2
TRINITY_DN580291_c0_g1_i1	AAK76137.1	ARO:3000024	P54719	bsu:BSU08220	Uncharacterized ABC transporter ATP-binding protein YfiC	Bacillus subtilis (strain 168)	02010|ABC transporters	fluoroquinolone antibiotic	antibiotic efflux	0.095	2
TRINITY_DN502066_c9_g5_i1	APB03219.1	ARO:3003986	A0A0H2VFI8	ecc:c5478	Energy-dependent translational throttle protein EttA	Escherichia coli O6:H1 (strain CFT073 / ATCC 700928 / UPEC)	-	pleuromutilin antibiotic	antibiotic efflux	0.095	2
TRINITY_DN506248_c14_g3_i1	AAK37618.1	ARO:3005008	P10046	-	C4-dicarboxylate transport transcriptional regulatory protein DctD	Rhizobium leguminosarum	-	tetracycline antibiotic	antibiotic efflux	0.095	2
TRINITY_DN511829_c7_g1_i1	AAK37618.1	ARO:3005008	Q06065	eco:b2220	Regulatory protein AtoC	Escherichia coli (strain K12)	02020|Two-component system	tetracycline antibiotic	antibiotic efflux	0.095	2
TRINITY_DN513494_c8_g7_i1	BAD59497.1	ARO:3000501	C1DKK5	avn:Avin_06170	DNA-directed RNA polymerase subunit beta	Azotobacter vinelandii (strain DJ / ATCC BAA-1303)	03020|RNA polymerase	peptide antibiotic;rifamycin antibiotic	antibiotic target alteration;antibiotic target replacement	0.095	2
TRINITY_DN59341_c0_g1_i1	SIP52035.1	ARO:3004054	A0A4P7TS68	-	DNA-binding dual transcriptional regulator OmpR	Shigella flexneri serotype 5a (strain M90T)	-	aminocoumarin antibiotic;aminoglycoside antibiotic;carbapenem;cephalosporin;cephamycin;diaminopyrimidine antibiotic;fluoroquinolone antibiotic;macrolide antibiotic;monobactam;penam;penem;peptide antibiotic;phenicol antibiotic;sulfonamide antibiotic;tetracycline antibiotic	antibiotic efflux	0.095	2
TRINITY_DN483674_c1_g1_i1	AAF67494.2	ARO:3002522	Q46Y89	reu:Reut_A2533	ATP-dependent lipid A-core flippase	Cupriavidus pinatubonensis (strain JMP 134 / LMG 1197)	02010|ABC transporters	aminocoumarin antibiotic	antibiotic efflux	0.095	2
TRINITY_DN442125_c2_g1_i1	AAK37618.1	ARO:3005008	O25408	hpy:HP_0703	Transcriptional regulatory protein FlgR	Helicobacter pylori (strain ATCC 700392 / 26695)	-	tetracycline antibiotic	antibiotic efflux	0.095	2
TRINITY_DN489086_c1_g1_i1	AAC74000.1	ARO:3003950	P71082	bsu:BSU08690	Putative multidrug export ATP-binding/permease protein YgaD	Bacillus subtilis (strain 168)	-	nitroimidazole antibiotic	antibiotic efflux	0.095	2
TRINITY_DN472575_c0_g1_i1	AAK37618.1	ARO:3005008	G3XCV0	pae:PA1097	Transcriptional regulator FleQ	Pseudomonas aeruginosa (strain ATCC 15692 / DSM 22644 / CIP 104116 / JCM 14847 / LMG 12228 / 1C / PRS 101 / PAO1)	02020|Two-component system;02025|Biofilm formation - Pseudomonas aeruginosa;02040|Flagellar assembly	tetracycline antibiotic	antibiotic efflux	0.095	2
TRINITY_DN238440_c0_g1_i1	AAV85982.1	ARO:3000535	Q58206	mja:MJ_0796	Uncharacterized ABC transporter ATP-binding protein MJ0796	Methanocaldococcus jannaschii (strain ATCC 43067 / DSM 2661 / JAL-1 / JCM 10045 / NBRC 100440)	-	macrolide antibiotic	antibiotic efflux	0.089	2
TRINITY_DN286180_c0_g1_i1	AET10445.1	ARO:3004033	Q3SP57	nwi:Nwi_2681	Beta-(1-->2)glucan export ATP-binding/permease protein NdvA	Nitrobacter winogradskyi (strain ATCC 25391 / DSM 10237 / CIP 104748 / NCIMB 11846 / Nb-255)	-	tetracycline antibiotic	antibiotic efflux	0.089	2
TRINITY_DN609737_c0_g1_i1	CAA53189	ARO:3000521	P56690	ttj:TTHA1067	Isoleucine--tRNA ligase	Thermus thermophilus (strain ATCC 27634 / DSM 579 / HB8)	00970|Aminoacyl-tRNA biosynthesis	mupirocin	antibiotic target alteration	0.089	2
TRINITY_DN671819_c0_g1_i1	AAF67494.2	ARO:3002522	Q9M0M2	ath:AT4G18050	ABC transporter B family member 9	Arabidopsis thaliana	02010|ABC transporters	aminocoumarin antibiotic	antibiotic efflux	0.089	2
TRINITY_DN823447_c0_g1_i1	WP_041777404.1	ARO:3004480	B4UDT2	ank:AnaeK_2271	DNA-directed RNA polymerase subunit beta	Anaeromyxobacter sp. (strain K)	03020|RNA polymerase	peptide antibiotic;rifamycin antibiotic	antibiotic target alteration;antibiotic target replacement	0.089	2
TRINITY_DN849315_c0_g1_i1	AAV85982.1	ARO:3000535	Q58903	mja:MJ_1508	Uncharacterized ABC transporter ATP-binding protein MJ1508	Methanocaldococcus jannaschii (strain ATCC 43067 / DSM 2661 / JAL-1 / JCM 10045 / NBRC 100440)	-	macrolide antibiotic	antibiotic efflux	0.089	2
TRINITY_DN891512_c0_g1_i1	AAG05882.1	ARO:3000804	Q8G2M6	bms:BR0292	Efflux pump membrane transporter BepE	Brucella suis biovar 1 (strain 1330)	01501|beta-Lactam resistance;01503|Cationic antimicrobial peptide (CAMP) resistance	diaminopyrimidine antibiotic;fluoroquinolone antibiotic;phenicol antibiotic	antibiotic efflux	0.089	2
TRINITY_DN504424_c6_g1_i1	WP_041777404.1	ARO:3004480	B2FQ38	sml:Smlt0898	DNA-directed RNA polymerase subunit beta	Stenotrophomonas maltophilia (strain K279a)	03020|RNA polymerase	peptide antibiotic;rifamycin antibiotic	antibiotic target alteration;antibiotic target replacement	0.089	2
TRINITY_DN528880_c0_g1_i1	BAD59497.1	ARO:3000501	Q01VB1	sus:Acid_5457	DNA-directed RNA polymerase subunit beta	Solibacter usitatus (strain Ellin6076)	03020|RNA polymerase	peptide antibiotic;rifamycin antibiotic	antibiotic target alteration;antibiotic target replacement	0.089	2
TRINITY_DN511160_c16_g1_i2	AAK37618.1	ARO:3005008	P56266	-	Nif-specific regulatory protein	Klebsiella oxytoca	-	tetracycline antibiotic	antibiotic efflux	0.089	2
TRINITY_DN506961_c0_g1_i1	AAA20117.1	ARO:3000195	B8F7Z4	hap:HAPS_1968	Elongation factor G	Haemophilus parasuis serovar 5 (strain SH0165)	-	tetracycline antibiotic	antibiotic target protection	0.089	2
TRINITY_DN503356_c17_g1_i1	AAK37618.1	ARO:3005008	P0AFU5	ece:Z3830	Transcriptional regulatory protein QseF	Escherichia coli O157:H7	02020|Two-component system;02024|Quorum sensing	tetracycline antibiotic	antibiotic efflux	0.089	2
TRINITY_DN514925_c3_g1_i1	BAD59497.1	ARO:3000501	A0LII4	sfu:Sfum_1549	DNA-directed RNA polymerase subunit beta	Syntrophobacter fumaroxidans (strain DSM 10017 / MPOB)	03020|RNA polymerase	peptide antibiotic;rifamycin antibiotic	antibiotic target alteration;antibiotic target replacement	0.089	2
TRINITY_DN406654_c0_g1_i1	AAK37618.1	ARO:3005008	Q06065	eco:b2220	Regulatory protein AtoC	Escherichia coli (strain K12)	02020|Two-component system	tetracycline antibiotic	antibiotic efflux	0.089	2
TRINITY_DN243009_c0_g1_i1	WP_041777404.1	ARO:3004480	Q2W2I1	mag:amb3140	DNA-directed RNA polymerase subunit beta	Magnetospirillum magneticum (strain AMB-1 / ATCC 700264)	03020|RNA polymerase	peptide antibiotic;rifamycin antibiotic	antibiotic target alteration;antibiotic target replacement	0.083	2
TRINITY_DN689132_c0_g1_i1	BAD59497.1	ARO:3000501	B9M6V2	geo:Geob_3632	DNA-directed RNA polymerase subunit beta	Geobacter daltonii (strain DSM 22248 / JCM 15807 / FRC-32)	03020|RNA polymerase	peptide antibiotic;rifamycin antibiotic	antibiotic target alteration;antibiotic target replacement	0.083	2
TRINITY_DN630039_c0_g1_i1	AAG05914	ARO:3004075	P25197	sme:SMa0875	Nodulation protein NolG	Rhizobium meliloti (strain 1021)	-	aminocoumarin antibiotic;macrolide antibiotic;monobactam;tetracycline antibiotic	antibiotic efflux	0.083	2
TRINITY_DN763909_c0_g1_i1	AAG06942.1	ARO:3002985	B4ETL7	pmr:PMI1045	Bifunctional polymyxin resistance protein ArnA	Proteus mirabilis (strain HI4320)	00520|Amino sugar and nucleotide sugar metabolism;01503|Cationic antimicrobial peptide (CAMP) resistance	peptide antibiotic	antibiotic target alteration	0.083	2
TRINITY_DN898212_c0_g1_i1	WP_041777404.1	ARO:3004480	B9MQG5	ate:Athe_0804	DNA-directed RNA polymerase subunit beta	Caldicellulosiruptor bescii (strain ATCC BAA-1888 / DSM 6725 / Z-1320)	03020|RNA polymerase	peptide antibiotic;rifamycin antibiotic	antibiotic target alteration;antibiotic target replacement	0.083	2
TRINITY_DN506904_c9_g3_i1	BAD59497.1	ARO:3000501	Q2W2I1	mag:amb3140	DNA-directed RNA polymerase subunit beta	Magnetospirillum magneticum (strain AMB-1 / ATCC 700264)	03020|RNA polymerase	peptide antibiotic;rifamycin antibiotic	antibiotic target alteration;antibiotic target replacement	0.083	2
TRINITY_DN525368_c0_g1_i1	AAK37618.1	ARO:3005008	Q8X613	ece:Z5580	Transcriptional regulatory protein ZraR	Escherichia coli O157:H7	02020|Two-component system	tetracycline antibiotic	antibiotic efflux	0.083	2
TRINITY_DN93497_c0_g1_i1	AAG07763.1	ARO:3003031	Q57124	hin:HI_0895	Uncharacterized transporter HI_0895	Haemophilus influenzae (strain ATCC 51907 / DSM 11121 / KW20 / Rd)	01501|beta-Lactam resistance;01503|Cationic antimicrobial peptide (CAMP) resistance	disinfecting agents and antiseptics;fluoroquinolone antibiotic;macrolide antibiotic;phenicol antibiotic;tetracycline antibiotic	antibiotic efflux	0.083	2
TRINITY_DN61004_c0_g1_i1	ABD30512.1	ARO:3000839	P23545	bsu:BSU29100	Alkaline phosphatase synthesis sensor protein PhoR	Bacillus subtilis (strain 168)	02020|Two-component system	disinfecting agents and antiseptics;fluoroquinolone antibiotic	antibiotic efflux	0.083	2
TRINITY_DN438275_c0_g1_i1	AAK37618.1	ARO:3005008	Q06065	eco:b2220	Regulatory protein AtoC	Escherichia coli (strain K12)	02020|Two-component system	tetracycline antibiotic	antibiotic efflux	0.083	2
TRINITY_DN487848_c2_g1_i1	AAV85982.1	ARO:3000535	Q39T41	gme:Gmet_2358	Lipoprotein-releasing system ATP-binding protein LolD	Geobacter metallireducens (strain ATCC 53774 / DSM 7210 / GS-15)	02010|ABC transporters	macrolide antibiotic	antibiotic efflux	0.083	2
TRINITY_DN497864_c2_g1_i1	CCP46065.1	ARO:3000816	P54884	mle:ML2439	Sensory transduction protein RegX3	Mycobacterium leprae (strain TN)	02020|Two-component system	macrolide antibiotic;penam	antibiotic efflux	0.083	2
TRINITY_DN477884_c0_g1_i1	CDO61516.1	ARO:3003949	Q9WYC4	tma:TM0288	Uncharacterized ABC transporter ATP-binding protein TM_0288	Thermotoga maritima (strain ATCC 43589 / DSM 3109 / JCM 10099 / NBRC 100826 / MSB8)	02010|ABC transporters	fluoroquinolone antibiotic;macrolide antibiotic;rifamycin antibiotic	antibiotic efflux	0.083	2
TRINITY_DN442012_c0_g1_i1	AAA26793	ARO:3003748	Q39GT7	bur:Bcep18194_A4734	Nod factor export ATP-binding protein I	Burkholderia lata (strain ATCC 17760 / DSM 23089 / LMG 22485 / NCIMB 9086 / R18194 / 383)	02010|ABC transporters	macrolide antibiotic	antibiotic efflux	0.083	2
TRINITY_DN294624_c0_g1_i1	AAK37618.1	ARO:3005008	G3XCV0	pae:PA1097	Transcriptional regulator FleQ	Pseudomonas aeruginosa (strain ATCC 15692 / DSM 22644 / CIP 104116 / JCM 14847 / LMG 12228 / 1C / PRS 101 / PAO1)	02020|Two-component system;02025|Biofilm formation - Pseudomonas aeruginosa;02040|Flagellar assembly	tetracycline antibiotic	antibiotic efflux	0.077	2
TRINITY_DN170551_c0_g1_i1	ANZ79240.1	ARO:3004035	O07550	bsu:BSU09710	Probable multidrug resistance ABC transporter ATP-binding/permease protein YheI	Bacillus subtilis (strain 168)	02010|ABC transporters	tetracycline antibiotic	antibiotic efflux	0.077	2
TRINITY_DN740935_c0_g1_i1	AAK37618.1	ARO:3005008	P26047	-	Signal-transduction and transcriptional-control protein	Clostridium beijerinckii	-	tetracycline antibiotic	antibiotic efflux	0.077	2
TRINITY_DN781917_c0_g1_i1	ADP36409.1	ARO:3003730	Q8TWY2	mka:MK0899	Isoleucine--tRNA ligase	Methanopyrus kandleri (strain AV19 / DSM 6324 / JCM 9639 / NBRC 100938)	00970|Aminoacyl-tRNA biosynthesis	mupirocin	antibiotic target alteration	0.077	2
TRINITY_DN847138_c0_g1_i1	AAK37618.1	ARO:3005008	P09570	-	Nif-specific regulatory protein	Azotobacter vinelandii	-	tetracycline antibiotic	antibiotic efflux	0.077	2
TRINITY_DN815190_c0_g1_i1	BAA15934.1	ARO:3000829	P30847	eco:b2078	Signal transduction histidine-protein kinase BaeS	Escherichia coli (strain K12)	02020|Two-component system	aminocoumarin antibiotic;aminoglycoside antibiotic	antibiotic efflux	0.077	2
TRINITY_DN535906_c0_g1_i1	CDO61516.1	ARO:3003949	Q2LVL0	sat:SYN_01564	ATP-dependent lipid A-core flippase	Syntrophus aciditrophicus (strain SB)	02010|ABC transporters	fluoroquinolone antibiotic;macrolide antibiotic;rifamycin antibiotic	antibiotic efflux	0.077	2
TRINITY_DN524637_c0_g1_i1	AAK37618.1	ARO:3005008	P54930	-	Nif-specific regulatory protein	Enterobacter agglomerans	-	tetracycline antibiotic	antibiotic efflux	0.077	2
TRINITY_DN535116_c0_g1_i1	AAK37618.1	ARO:3005008	P12627	-	Nitrogen fixation protein VnfA	Azotobacter vinelandii	-	tetracycline antibiotic	antibiotic efflux	0.077	2
TRINITY_DN501280_c0_g1_i1	WP_041777404.1	ARO:3004480	A5USR7	rrs:RoseRS_1265	DNA-directed RNA polymerase subunit beta	Roseiflexus sp. (strain RS-1)	03020|RNA polymerase	peptide antibiotic;rifamycin antibiotic	antibiotic target alteration;antibiotic target replacement	0.077	2
TRINITY_DN504938_c11_g2_i1	AAK37618.1	ARO:3005008	P12627	-	Nitrogen fixation protein VnfA	Azotobacter vinelandii	-	tetracycline antibiotic	antibiotic efflux	0.077	2
TRINITY_DN504848_c2_g1_i1	ANZ79241.1	ARO:3004036	O31708	bsu:BSU14330	Uncharacterized ABC transporter ATP-binding protein YknV	Bacillus subtilis (strain 168)	02010|ABC transporters	tetracycline antibiotic	antibiotic efflux	0.077	2
TRINITY_DN508002_c3_g2_i2	AAK37618.1	ARO:3005008	Q3YYF5	ssn:SSON_2853	Anaerobic nitric oxide reductase transcription regulator NorR	Shigella sonnei (strain Ss046)	-	tetracycline antibiotic	antibiotic efflux	0.077	2
TRINITY_DN504522_c15_g1_i1	AEY83581	ARO:3000510	Q8ET99	oih:OB0362	Isoleucine--tRNA ligase 2	Oceanobacillus iheyensis (strain DSM 14371 / CIP 107618 / JCM 11309 / KCTC 3954 / HTE831)	00970|Aminoacyl-tRNA biosynthesis	mupirocin	antibiotic target alteration	0.077	2
TRINITY_DN17166_c0_g1_i1	ACX65640.1	ARO:3003907	Q01QF9	sus:Acid_7200	Probable dual-specificity RNA methyltransferase RlmN	Solibacter usitatus (strain Ellin6076)	-	lincosamide antibiotic;oxazolidinone antibiotic;phenicol antibiotic;pleuromutilin antibiotic;streptogramin antibiotic	antibiotic target alteration	0.077	2
TRINITY_DN58440_c0_g1_i1	AEY83581	ARO:3000510	Q7UNZ2	rba:RB7259	Isoleucine--tRNA ligase	Rhodopirellula baltica (strain DSM 10527 / NCIMB 13988 / SH1)	00970|Aminoacyl-tRNA biosynthesis	mupirocin	antibiotic target alteration	0.077	2
TRINITY_DN473659_c0_g1_i1	AAV85982.1	ARO:3000535	Q9WYI7	tma:TM0352	Uncharacterized ABC transporter ATP-binding protein TM_0352	Thermotoga maritima (strain ATCC 43589 / DSM 3109 / JCM 10099 / NBRC 100826 / MSB8)	-	macrolide antibiotic	antibiotic efflux	0.077	2
TRINITY_DN496747_c5_g2_i2	AXY65402.1	ARO:3005021	A0LQM1	sfu:Sfum_4057	Dual-specificity RNA methyltransferase RlmN	Syntrophobacter fumaroxidans (strain DSM 10017 / MPOB)	-	lincosamide antibiotic;oxazolidinone antibiotic;phenicol antibiotic;streptogramin antibiotic	antibiotic target alteration	0.077	2
TRINITY_DN453801_c0_g1_i1	AAF67494.2	ARO:3002522	Q9M0M2	ath:AT4G18050	ABC transporter B family member 9	Arabidopsis thaliana	02010|ABC transporters	aminocoumarin antibiotic	antibiotic efflux	0.077	2
TRINITY_DN122311_c0_g1_i1	AAV85982.1	ARO:3000535	Q58903	mja:MJ_1508	Uncharacterized ABC transporter ATP-binding protein MJ1508	Methanocaldococcus jannaschii (strain ATCC 43067 / DSM 2661 / JAL-1 / JCM 10045 / NBRC 100440)	-	macrolide antibiotic	antibiotic efflux	0.071	2
TRINITY_DN620666_c0_g1_i1	AAC74000.1	ARO:3003950	P54718	bsu:BSU08210	Uncharacterized ABC transporter ATP-binding protein YfiB	Bacillus subtilis (strain 168)	02010|ABC transporters	nitroimidazole antibiotic	antibiotic efflux	0.071	2
TRINITY_DN602084_c0_g1_i1	CAA53189	ARO:3000521	O29622	afu:AF_0633	Isoleucine--tRNA ligase	Archaeoglobus fulgidus (strain ATCC 49558 / DSM 4304 / JCM 9628 / NBRC 100126 / VC-16)	00970|Aminoacyl-tRNA biosynthesis	mupirocin	antibiotic target alteration	0.071	2
TRINITY_DN774275_c0_g1_i1	CAA53189	ARO:3000521	Q21HK3	sde:Sde_2566	Isoleucine--tRNA ligase	Saccharophagus degradans (strain 2-40 / ATCC 43961 / DSM 17024)	00970|Aminoacyl-tRNA biosynthesis	mupirocin	antibiotic target alteration	0.071	2
TRINITY_DN737696_c0_g1_i1	AAD51347.1	ARO:3003067	P35164	bsu:BSU23110	Sensor histidine kinase ResE	Bacillus subtilis (strain 168)	02020|Two-component system	aminoglycoside antibiotic;cephalosporin;cephamycin;penam	antibiotic efflux	0.071	2
TRINITY_DN896351_c0_g1_i1	AAF67494.2	ARO:3002522	O31707	bsu:BSU14320	Uncharacterized ABC transporter ATP-binding protein YknU	Bacillus subtilis (strain 168)	02010|ABC transporters	aminocoumarin antibiotic	antibiotic efflux	0.071	2
TRINITY_DN510446_c10_g4_i2	AAK37618.1	ARO:3005008	Q00934	pae:PA4547	Response regulator protein PilR	Pseudomonas aeruginosa (strain ATCC 15692 / DSM 22644 / CIP 104116 / JCM 14847 / LMG 12228 / 1C / PRS 101 / PAO1)	02020|Two-component system	tetracycline antibiotic	antibiotic efflux	0.071	2
TRINITY_DN508020_c8_g1_i1	AAK37618.1	ARO:3005008	P24426	-	Nif-specific regulatory protein	Rhizobium leguminosarum bv. trifolii	-	tetracycline antibiotic	antibiotic efflux	0.071	2
TRINITY_DN82529_c0_g1_i1	AAF36802.1	ARO:3002945	P73821	syn:sll1908	D-3-phosphoglycerate dehydrogenase	Synechocystis sp. (strain PCC 6803 / Kazusa)	"00260|Glycine, serine and threonine metabolism;00270|Cysteine and methionine metabolism;00680|Methane metabolism"	glycopeptide antibiotic	antibiotic target alteration	0.071	2
TRINITY_DN58876_c0_g1_i1	BAD59497.1	ARO:3000501	Q2RFN9	mta:Moth_2468	DNA-directed RNA polymerase subunit beta	Moorella thermoacetica (strain ATCC 39073 / JCM 9320)	03020|RNA polymerase	peptide antibiotic;rifamycin antibiotic	antibiotic target alteration;antibiotic target replacement	0.071	2
TRINITY_DN455319_c0_g1_i1	AEY83581	ARO:3000510	P56690	ttj:TTHA1067	Isoleucine--tRNA ligase	Thermus thermophilus (strain ATCC 27634 / DSM 579 / HB8)	00970|Aminoacyl-tRNA biosynthesis	mupirocin	antibiotic target alteration	0.071	2
TRINITY_DN446512_c0_g1_i1	CCP46065.1	ARO:3000816	P54884	mle:ML2439	Sensory transduction protein RegX3	Mycobacterium leprae (strain TN)	02020|Two-component system	macrolide antibiotic;penam	antibiotic efflux	0.071	2
TRINITY_DN496872_c0_g1_i2	AAK37618.1	ARO:3005008	P30667	-	Nif-specific regulatory protein	Azospirillum brasilense	-	tetracycline antibiotic	antibiotic efflux	0.071	2
TRINITY_DN495985_c2_g1_i3	AAC75137.1	ARO:3000794	P25197	sme:SMa0875	Nodulation protein NolG	Rhizobium meliloti (strain 1021)	-	aminocoumarin antibiotic	antibiotic efflux	0.071	2
TRINITY_DN499988_c7_g1_i1	AAV85982.1	ARO:3000535	Q3B5J7	plt:Plut_0496	Macrolide export ATP-binding/permease protein MacB	Chlorobium luteolum (strain DSM 273 / BCRC 81028 / 2530)	02010|ABC transporters	macrolide antibiotic	antibiotic efflux	0.071	2
TRINITY_DN182010_c0_g1_i1	CAL84423.1	ARO:3004146	Q1H0U6	mfa:Mfla_1623	Dual-specificity RNA methyltransferase RlmN	Methylobacillus flagellatus (strain KT / ATCC 51484 / DSM 6875)	-	lincosamide antibiotic;oxazolidinone antibiotic;phenicol antibiotic;streptogramin antibiotic	antibiotic target alteration	0.066	2
TRINITY_DN921139_c0_g1_i1	BAD59497.1	ARO:3000501	Q1D7U3	mxa:MXAN_3077	DNA-directed RNA polymerase subunit beta	Myxococcus xanthus (strain DK1622)	03020|RNA polymerase	peptide antibiotic;rifamycin antibiotic	antibiotic target alteration;antibiotic target replacement	0.066	2
TRINITY_DN399444_c0_g1_i1	AAA99504.1	ARO:3002987	Q05067	ana:all4389	Uncharacterized ABC transporter ATP-binding protein all4389	Nostoc sp. (strain PCC 7120 / SAG 25.82 / UTEX 2576)	-	peptide antibiotic	antibiotic efflux	0.066	2
TRINITY_DN376393_c0_g2_i1	APB03214.1	ARO:3003980	P36879	eco:b0127	Uncharacterized ABC transporter ATP-binding protein YadG	Escherichia coli (strain K12)	-	tetracycline antibiotic	antibiotic efflux	0.066	2
TRINITY_DN603818_c0_g1_i1	AAK37618.1	ARO:3005008	P27713	-	Nif-specific regulatory protein	Herbaspirillum seropedicae	-	tetracycline antibiotic	antibiotic efflux	0.066	2
TRINITY_DN826955_c0_g1_i1	AAA99504.1	ARO:3002987	P94440	bsu:BSU08310	Linearmycin resistance ATP-binding protein LnrL	Bacillus subtilis (strain 168)	-	peptide antibiotic	antibiotic efflux	0.066	2
TRINITY_DN546763_c0_g1_i1	ABA71733.1	ARO:3002972	Q8RAK6	tte:TTE1207	Alanine racemase 1	Caldanaerobacter subterraneus subsp. tengcongensis (strain DSM 15242 / JCM 11007 / NBRC 100824 / MB4)	00470|D-Amino acid metabolism;01502|Vancomycin resistance	glycopeptide antibiotic	antibiotic target alteration	0.066	2
TRINITY_DN503367_c11_g8_i1	CDO61516.1	ARO:3003949	P54719	bsu:BSU08220	Uncharacterized ABC transporter ATP-binding protein YfiC	Bacillus subtilis (strain 168)	02010|ABC transporters	fluoroquinolone antibiotic;macrolide antibiotic;rifamycin antibiotic	antibiotic efflux	0.066	2
TRINITY_DN503367_c11_g9_i1	AAK76136.1	ARO:3000025	Q9WYC4	tma:TM0288	Uncharacterized ABC transporter ATP-binding protein TM_0288	Thermotoga maritima (strain ATCC 43589 / DSM 3109 / JCM 10099 / NBRC 100826 / MSB8)	02010|ABC transporters	fluoroquinolone antibiotic	antibiotic efflux	0.066	2
TRINITY_DN506435_c8_g1_i3	AAK37618.1	ARO:3005008	P27713	-	Nif-specific regulatory protein	Herbaspirillum seropedicae	-	tetracycline antibiotic	antibiotic efflux	0.066	2
TRINITY_DN506435_c9_g1_i1	AAK37618.1	ARO:3005008	P17899	ccr:CC_0909	Transcriptional regulatory protein FlbD	Caulobacter vibrioides (strain ATCC 19089 / CB15)	-	tetracycline antibiotic	antibiotic efflux	0.066	2
TRINITY_DN524460_c0_g1_i1	AET10445.1	ARO:3004033	Q9WYC4	tma:TM0288	Uncharacterized ABC transporter ATP-binding protein TM_0288	Thermotoga maritima (strain ATCC 43589 / DSM 3109 / JCM 10099 / NBRC 100826 / MSB8)	02010|ABC transporters	tetracycline antibiotic	antibiotic efflux	0.066	2
TRINITY_DN541338_c0_g1_i1	APB03214.1	ARO:3003980	Q2SVP3	bte:BTH_I2485	Nod factor export ATP-binding protein I	Burkholderia thailandensis (strain ATCC 700388 / DSM 13276 / CIP 106301 / E264)	02010|ABC transporters	tetracycline antibiotic	antibiotic efflux	0.066	2
TRINITY_DN508051_c11_g8_i1	AAF67494.2	ARO:3002522	P54719	bsu:BSU08220	Uncharacterized ABC transporter ATP-binding protein YfiC	Bacillus subtilis (strain 168)	02010|ABC transporters	aminocoumarin antibiotic	antibiotic efflux	0.066	2
TRINITY_DN79957_c0_g1_i1	AAV85982.1	ARO:3000535	Q9WYI7	tma:TM0352	Uncharacterized ABC transporter ATP-binding protein TM_0352	Thermotoga maritima (strain ATCC 43589 / DSM 3109 / JCM 10099 / NBRC 100826 / MSB8)	-	macrolide antibiotic	antibiotic efflux	0.066	2
TRINITY_DN94600_c0_g1_i1	CDO61516.1	ARO:3003949	P35598	spn:SP_1839	Putative ABC transporter ATP-binding protein exp8	Streptococcus pneumoniae serotype 4 (strain ATCC BAA-334 / TIGR4)	02010|ABC transporters	fluoroquinolone antibiotic;macrolide antibiotic;rifamycin antibiotic	antibiotic efflux	0.066	2
TRINITY_DN485421_c0_g1_i1	WP_041777404.1	ARO:3004480	O28392	afu:AF_1887	DNA-directed RNA polymerase subunit Rpo2C	Archaeoglobus fulgidus (strain ATCC 49558 / DSM 4304 / JCM 9628 / NBRC 100126 / VC-16)	03020|RNA polymerase	peptide antibiotic;rifamycin antibiotic	antibiotic target alteration;antibiotic target replacement	0.066	2
TRINITY_DN484385_c0_g1_i1	AAK76137.1	ARO:3000024	O31707	bsu:BSU14320	Uncharacterized ABC transporter ATP-binding protein YknU	Bacillus subtilis (strain 168)	02010|ABC transporters	fluoroquinolone antibiotic	antibiotic efflux	0.066	2
TRINITY_DN457342_c0_g1_i1	BAD59497.1	ARO:3000501	Q3ZX01	deh:cbdbA586	DNA-directed RNA polymerase subunit beta	Dehalococcoides mccartyi (strain CBDB1)	03020|RNA polymerase	peptide antibiotic;rifamycin antibiotic	antibiotic target alteration;antibiotic target replacement	0.066	2
TRINITY_DN442373_c0_g1_i2	ADM92605.1	ARO:3000553	Q04942	sco:SCO4907	Transcriptional regulatory protein AfsQ1	Streptomyces coelicolor (strain ATCC BAA-471 / A3(2) / M145)	-	glycylcycline;tetracycline antibiotic	antibiotic efflux	0.066	2
TRINITY_DN206322_c0_g1_i1	AAK37618.1	ARO:3005008	Q06065	eco:b2220	Regulatory protein AtoC	Escherichia coli (strain K12)	02020|Two-component system	tetracycline antibiotic	antibiotic efflux	0.06	2
TRINITY_DN297599_c0_g1_i1	AAF67494.2	ARO:3002522	O80725	ath:AT2G47000	ABC transporter B family member 4	Arabidopsis thaliana	02010|ABC transporters	aminocoumarin antibiotic	antibiotic efflux	0.06	2
TRINITY_DN288489_c0_g1_i1	AAX14803.1	ARO:3000782	Q51487	pae:PA0427	Outer membrane protein OprM	Pseudomonas aeruginosa (strain ATCC 15692 / DSM 22644 / CIP 104116 / JCM 14847 / LMG 12228 / 1C / PRS 101 / PAO1)	01501|beta-Lactam resistance;02024|Quorum sensing	carbapenem;cephalosporin;diaminopyrimidine antibiotic;fluoroquinolone antibiotic;lincosamide antibiotic;macrolide antibiotic;penem;phenicol antibiotic;rifamycin antibiotic;tetracycline antibiotic	antibiotic efflux	0.06	2
TRINITY_DN115870_c0_g1_i1	AAC74000.1	ARO:3003950	Q8XXB6	rso:RSc2200	ATP-dependent lipid A-core flippase	Ralstonia solanacearum (strain GMI1000)	02010|ABC transporters	nitroimidazole antibiotic	antibiotic efflux	0.06	2
TRINITY_DN183954_c0_g1_i1	ACL82957.1	ARO:3002928	P28835	-	Probable transcriptional regulator ycf27	Porphyridium aerugineum	-	glycopeptide antibiotic	antibiotic target alteration	0.06	2
TRINITY_DN365928_c0_g1_i1	AAV85982.1	ARO:3000535	O31711	bsu:BSU14360	Uncharacterized ABC transporter ATP-binding protein YknY	Bacillus subtilis (strain 168)	-	macrolide antibiotic	antibiotic efflux	0.06	2
TRINITY_DN681764_c0_g1_i1	AAK37618.1	ARO:3005008	P25852	stm:STM4174	Transcriptional regulatory protein ZraR	Salmonella typhimurium (strain LT2 / SGSC1412 / ATCC 700720)	02020|Two-component system	tetracycline antibiotic	antibiotic efflux	0.06	2
TRINITY_DN643335_c0_g1_i1	WP_041777404.1	ARO:3004480	A5FRK5	deb:DehaBAV1_0578	DNA-directed RNA polymerase subunit beta	Dehalococcoides mccartyi (strain ATCC BAA-2100 / JCM 16839 / KCTC 5957 / BAV1)	03020|RNA polymerase	peptide antibiotic;rifamycin antibiotic	antibiotic target alteration;antibiotic target replacement	0.06	2
TRINITY_DN736637_c0_g1_i1	AAW66497.1	ARO:3000566	P33733	ag:CAA46706	"Tetracycline resistance protein, class D"	Salmonella ordonez	-	tetracycline antibiotic	antibiotic efflux	0.06	2
TRINITY_DN757030_c0_g1_i1	AAV85982.1	ARO:3000535	Q58206	mja:MJ_0796	Uncharacterized ABC transporter ATP-binding protein MJ0796	Methanocaldococcus jannaschii (strain ATCC 43067 / DSM 2661 / JAL-1 / JCM 10045 / NBRC 100440)	-	macrolide antibiotic	antibiotic efflux	0.06	2
TRINITY_DN822089_c0_g1_i1	AAK37618.1	ARO:3005008	P54930	-	Nif-specific regulatory protein	Enterobacter agglomerans	-	tetracycline antibiotic	antibiotic efflux	0.06	2
TRINITY_DN842842_c0_g1_i1	AAF67494.2	ARO:3002522	P45861	bsu:BSU37230	Uncharacterized ABC transporter ATP-binding protein YwjA	Bacillus subtilis (strain 168)	-	aminocoumarin antibiotic	antibiotic efflux	0.06	2
TRINITY_DN828929_c0_g1_i1	BAD59497.1	ARO:3000501	Q11QA5	chu:CHU_3169	DNA-directed RNA polymerase subunit beta	Cytophaga hutchinsonii (strain ATCC 33406 / DSM 1761 / CIP 103989 / NBRC 15051 / NCIMB 9469 / D465)	03020|RNA polymerase	peptide antibiotic;rifamycin antibiotic	antibiotic target alteration;antibiotic target replacement	0.06	2
TRINITY_DN515853_c1_g1_i1	AAV85982.1	ARO:3000535	P9WQK1	mtu:Rv0986	Uncharacterized ABC transporter ATP-binding protein Rv0986	Mycobacterium tuberculosis (strain ATCC 25618 / H37Rv)	-	macrolide antibiotic	antibiotic efflux	0.06	2
TRINITY_DN500736_c10_g6_i1	APB03214.1	ARO:3003980	P46903	bsu:BSU02750	ABC transporter ATP-binding protein NatA	Bacillus subtilis (strain 168)	02010|ABC transporters;02020|Two-component system	tetracycline antibiotic	antibiotic efflux	0.06	2
TRINITY_DN511160_c23_g1_i1	AAK37618.1	ARO:3005008	P0AFU5	ece:Z3830	Transcriptional regulatory protein QseF	Escherichia coli O157:H7	02020|Two-component system;02024|Quorum sensing	tetracycline antibiotic	antibiotic efflux	0.06	2
TRINITY_DN506955_c8_g2_i3	CAA37477.1	ARO:3002891	A6LLL1	tme:Tmel_0951	Elongation factor Tu	Thermosipho melanesiensis (strain DSM 12029 / CIP 104789 / BI429)	-	tetracycline antibiotic	antibiotic target protection	0.06	2
TRINITY_DN596318_c0_g1_i1	AAK37618.1	ARO:3005008	Q06065	eco:b2220	Regulatory protein AtoC	Escherichia coli (strain K12)	02020|Two-component system	tetracycline antibiotic	antibiotic efflux	0.06	2
TRINITY_DN535510_c0_g1_i1	AAV85982.1	ARO:3000535	Q58903	mja:MJ_1508	Uncharacterized ABC transporter ATP-binding protein MJ1508	Methanocaldococcus jannaschii (strain ATCC 43067 / DSM 2661 / JAL-1 / JCM 10045 / NBRC 100440)	-	macrolide antibiotic	antibiotic efflux	0.06	2
TRINITY_DN507444_c12_g11_i1	AAK37618.1	ARO:3005008	P25852	stm:STM4174	Transcriptional regulatory protein ZraR	Salmonella typhimurium (strain LT2 / SGSC1412 / ATCC 700720)	02020|Two-component system	tetracycline antibiotic	antibiotic efflux	0.06	2
TRINITY_DN507330_c8_g2_i1	AAF67494.2	ARO:3002522	Q8LPK2	ath:AT4G25960	ABC transporter B family member 2	Arabidopsis thaliana	02010|ABC transporters	aminocoumarin antibiotic	antibiotic efflux	0.06	2
TRINITY_DN512160_c2_g1_i2	AAK37618.1	ARO:3005008	P12626	-	Nitrogen fixation protein AnfA	Azotobacter vinelandii	-	tetracycline antibiotic	antibiotic efflux	0.06	2
TRINITY_DN505738_c15_g1_i1	AAK37618.1	ARO:3005008	P0AFU5	ece:Z3830	Transcriptional regulatory protein QseF	Escherichia coli O157:H7	02020|Two-component system;02024|Quorum sensing	tetracycline antibiotic	antibiotic efflux	0.06	2
TRINITY_DN585776_c0_g1_i1	AAK37618.1	ARO:3005008	Q9I4N3	pae:PA1099	Response regulator protein FleR	Pseudomonas aeruginosa (strain ATCC 15692 / DSM 22644 / CIP 104116 / JCM 14847 / LMG 12228 / 1C / PRS 101 / PAO1)	02020|Two-component system;02040|Flagellar assembly	tetracycline antibiotic	antibiotic efflux	0.06	2
TRINITY_DN45755_c0_g1_i1	BAE85478.1	ARO:3003728	P13792	bsu:BSU29110	Alkaline phosphatase synthesis transcriptional regulatory protein PhoP	Bacillus subtilis (strain 168)	02020|Two-component system	glycopeptide antibiotic	antibiotic target alteration	0.06	2
TRINITY_DN478259_c3_g1_i1	BAA15935.1	ARO:3000828	P28835	-	Probable transcriptional regulator ycf27	Porphyridium aerugineum	-	aminocoumarin antibiotic;aminoglycoside antibiotic	antibiotic efflux	0.06	2
TRINITY_DN496623_c16_g1_i1	AAV85982.1	ARO:3000535	Q5E0B3	vfi:VF_A0463	Lipoprotein-releasing system ATP-binding protein LolD	Aliivibrio fischeri (strain ATCC 700601 / ES114)	02010|ABC transporters	macrolide antibiotic	antibiotic efflux	0.06	2
TRINITY_DN494395_c6_g3_i1	AAV85982.1	ARO:3000535	A1U0A9	maq:Maqu_1340	Macrolide export ATP-binding/permease protein MacB	Marinobacter hydrocarbonoclasticus (strain ATCC 700491 / DSM 11845 / VT8)	02010|ABC transporters	macrolide antibiotic	antibiotic efflux	0.06	2
TRINITY_DN929710_c0_g1_i1	AAV85982.1	ARO:3000535	Q87R20	vpa:VP0978	Lipoprotein-releasing system ATP-binding protein LolD	Vibrio parahaemolyticus serotype O3:K6 (strain RIMD 2210633)	02010|ABC transporters	macrolide antibiotic	antibiotic efflux	0.054	2
TRINITY_DN901585_c0_g1_i1	APB03214.1	ARO:3003980	P94440	bsu:BSU08310	Linearmycin resistance ATP-binding protein LnrL	Bacillus subtilis (strain 168)	-	tetracycline antibiotic	antibiotic efflux	0.054	2
TRINITY_DN692750_c0_g1_i1	AAA26793	ARO:3003748	P46903	bsu:BSU02750	ABC transporter ATP-binding protein NatA	Bacillus subtilis (strain 168)	02010|ABC transporters;02020|Two-component system	macrolide antibiotic	antibiotic efflux	0.054	2
TRINITY_DN632479_c0_g1_i1	WP_102607457.1	ARO:3004361	P43776	hin:HI_1336	Dihydropteroate synthase	Haemophilus influenzae (strain ATCC 51907 / DSM 11121 / KW20 / Rd)	00790|Folate biosynthesis	sulfonamide antibiotic	antibiotic target replacement	0.054	2
TRINITY_DN685440_c0_g1_i1	CAC14595.1	ARO:3003056	P31224	eco:b0462	Multidrug efflux pump subunit AcrB	Escherichia coli (strain K12)	01501|beta-Lactam resistance;01503|Cationic antimicrobial peptide (CAMP) resistance	fluoroquinolone antibiotic;macrolide antibiotic;phenicol antibiotic;tetracycline antibiotic	antibiotic efflux	0.054	2
TRINITY_DN810867_c0_g1_i1	AAF86641.1	ARO:3002922	Q8CQK0	sep:SE_0018	Transcriptional regulatory protein WalR	Staphylococcus epidermidis (strain ATCC 12228 / FDA PCI 1200)	02020|Two-component system	glycopeptide antibiotic	antibiotic target alteration	0.054	2
TRINITY_DN803182_c0_g1_i1	AAC60780.1	ARO:3003049	P39830	eco:b0478	Putative cation/proton antiporter YbaL	Escherichia coli (strain K12)	-	peptide antibiotic	antibiotic efflux	0.054	2
TRINITY_DN501976_c11_g1_i2	AAV85982.1	ARO:3000535	Q9WYI7	tma:TM0352	Uncharacterized ABC transporter ATP-binding protein TM_0352	Thermotoga maritima (strain ATCC 43589 / DSM 3109 / JCM 10099 / NBRC 100826 / MSB8)	-	macrolide antibiotic	antibiotic efflux	0.054	2
TRINITY_DN574462_c0_g1_i1	AAK76137.1	ARO:3000024	P26760	-	Toxin RTX-I translocation ATP-binding protein	Actinobacillus pleuropneumoniae	-	fluoroquinolone antibiotic	antibiotic efflux	0.054	2
TRINITY_DN544817_c0_g1_i1	AAK37618.1	ARO:3005008	Q9K4V0	reh:PHG246	Nitric oxide reductase transcription regulator NorR1	Cupriavidus necator (strain ATCC 17699 / DSM 428 / KCTC 22496 / NCIMB 10442 / H16 / Stanier 337)	-	tetracycline antibiotic	antibiotic efflux	0.054	2
TRINITY_DN506248_c21_g1_i1	AAK37618.1	ARO:3005008	P27713	-	Nif-specific regulatory protein	Herbaspirillum seropedicae	-	tetracycline antibiotic	antibiotic efflux	0.054	2
TRINITY_DN507991_c3_g3_i1	AAK37618.1	ARO:3005008	P56266	-	Nif-specific regulatory protein	Klebsiella oxytoca	-	tetracycline antibiotic	antibiotic efflux	0.054	2
TRINITY_DN504952_c14_g1_i1	AAA99504.1	ARO:3002987	P0A9U2	sfl:SF0744	Probable multidrug ABC transporter ATP-binding protein YbhF	Shigella flexneri	-	peptide antibiotic	antibiotic efflux	0.054	2
TRINITY_DN512160_c4_g1_i1	AAK37618.1	ARO:3005008	O85057	ag:AAC25032	Limonene hydroxylase	Geobacillus stearothermophilus	-	tetracycline antibiotic	antibiotic efflux	0.054	2
TRINITY_DN571034_c0_g1_i1	AAG06942.1	ARO:3002985	Q182S2	cdf:CD630_25840	Methionyl-tRNA formyltransferase	Clostridioides difficile (strain 630)	00670|One carbon pool by folate;00970|Aminoacyl-tRNA biosynthesis	peptide antibiotic	antibiotic target alteration	0.054	2
TRINITY_DN508020_c13_g1_i4	AAK37618.1	ARO:3005008	Q8Z333	sty:STY3711	Transcriptional regulatory protein ZraR	Salmonella typhi	02020|Two-component system	tetracycline antibiotic	antibiotic efflux	0.054	2
TRINITY_DN514925_c3_g1_i2	BAD59497.1	ARO:3000501	A0LII4	sfu:Sfum_1549	DNA-directed RNA polymerase subunit beta	Syntrophobacter fumaroxidans (strain DSM 10017 / MPOB)	03020|RNA polymerase	peptide antibiotic;rifamycin antibiotic	antibiotic target alteration;antibiotic target replacement	0.054	2
TRINITY_DN91505_c0_g1_i1	APB03214.1	ARO:3003980	P36879	eco:b0127	Uncharacterized ABC transporter ATP-binding protein YadG	Escherichia coli (strain K12)	-	tetracycline antibiotic	antibiotic efflux	0.054	2
TRINITY_DN442125_c0_g1_i1	AAK37618.1	ARO:3005008	P09570	-	Nif-specific regulatory protein	Azotobacter vinelandii	-	tetracycline antibiotic	antibiotic efflux	0.054	2
TRINITY_DN478340_c0_g1_i1	AAC73788.1	ARO:3003841	Q04942	sco:SCO4907	Transcriptional regulatory protein AfsQ1	Streptomyces coelicolor (strain ATCC BAA-471 / A3(2) / M145)	-	aminoglycoside antibiotic	antibiotic efflux	0.054	2
TRINITY_DN407585_c0_g1_i1	ATC67679.1	ARO:3000838	Q9CD68	mle:ML0174	Response regulator MprA	Mycobacterium leprae (strain TN)	02020|Two-component system	disinfecting agents and antiseptics;fluoroquinolone antibiotic	antibiotic efflux	0.054	2
TRINITY_DN444562_c1_g1_i1	AAF67494.2	ARO:3002522	O31708	bsu:BSU14330	Uncharacterized ABC transporter ATP-binding protein YknV	Bacillus subtilis (strain 168)	02010|ABC transporters	aminocoumarin antibiotic	antibiotic efflux	0.054	2
TRINITY_DN485655_c1_g1_i1	APB03222.1	ARO:3003992	O29548	afu:AF_0710	Probable phosphoenolpyruvate synthase	Archaeoglobus fulgidus (strain ATCC 49558 / DSM 4304 / JCM 9628 / NBRC 100126 / VC-16)	00010|Glycolysis / Gluconeogenesis;00620|Pyruvate metabolism;00680|Methane metabolism;00720|Carbon fixation pathways in prokaryotes	rifamycin antibiotic	antibiotic inactivation	0.054	2
TRINITY_DN470928_c0_g1_i1	ACN32294.1	ARO:3000237	Q9K2Y1	vch:VC_2436	Outer membrane protein TolC	Vibrio cholerae serotype O1 (strain ATCC 39315 / El Tor Inaba N16961)	01501|beta-Lactam resistance;01503|Cationic antimicrobial peptide (CAMP) resistance;02020|Two-component system;03070|Bacterial secretion system	aminocoumarin antibiotic;aminoglycoside antibiotic;carbapenem;cephalosporin;cephamycin;disinfecting agents and antiseptics;fluoroquinolone antibiotic;glycylcycline;macrolide antibiotic;penam;penem;peptide antibiotic;phenicol antibiotic;rifamycin antibiotic;tetracycline antibiotic	antibiotic efflux	0.054	2
TRINITY_DN247909_c0_g1_i1	AAB05626.1	ARO:3002943	P0A9T3	sfl:SF2898	D-3-phosphoglycerate dehydrogenase	Shigella flexneri	"00260|Glycine, serine and threonine metabolism;00270|Cysteine and methionine metabolism;00680|Methane metabolism"	glycopeptide antibiotic	antibiotic target alteration	0.048	2
TRINITY_DN211568_c0_g1_i1	AAA20117.1	ARO:3000195	B3EUF3	aas:Aasi_0125	Elongation factor G	Amoebophilus asiaticus (strain 5a2)	-	tetracycline antibiotic	antibiotic target protection	0.048	2
TRINITY_DN128088_c0_g1_i1	BAE85478.1	ARO:3003728	A0A4P7TS68	-	DNA-binding dual transcriptional regulator OmpR	Shigella flexneri serotype 5a (strain M90T)	-	glycopeptide antibiotic	antibiotic target alteration	0.048	2
TRINITY_DN910958_c0_g1_i1	ABA71733.1	ARO:3002972	A5D4I1	pth:PTH_0660	Alanine racemase	Pelotomaculum thermopropionicum (strain DSM 13744 / JCM 10971 / SI)	00470|D-Amino acid metabolism;01502|Vancomycin resistance	glycopeptide antibiotic	antibiotic target alteration	0.048	2
TRINITY_DN605945_c0_g1_i1	AAC73788.1	ARO:3003841	P21866	eco:b0694	KDP operon transcriptional regulatory protein KdpE	Escherichia coli (strain K12)	02020|Two-component system;02024|Quorum sensing	aminoglycoside antibiotic	antibiotic efflux	0.048	2
TRINITY_DN743076_c0_g1_i1	AAA20117.1	ARO:3000195	B9L7K0	nam:NAMH_0184	Elongation factor G	Nautilia profundicola (strain ATCC BAA-1463 / DSM 18972 / AmH)	-	tetracycline antibiotic	antibiotic target protection	0.048	2
TRINITY_DN719517_c0_g1_i1	AAK37618.1	ARO:3005008	Q04849	azc:AZC_3083	Nitrogen assimilation regulatory protein NtrX	Azorhizobium caulinodans (strain ATCC 43989 / DSM 5975 / JCM 20966 / LMG 6465 / NBRC 14845 / NCIMB 13405 / ORS 571)	02020|Two-component system	tetracycline antibiotic	antibiotic efflux	0.048	2
TRINITY_DN898975_c0_g1_i1	AEY83581	ARO:3000510	Q97ES0	cac:CA_C3038	Isoleucine--tRNA ligase	Clostridium acetobutylicum (strain ATCC 824 / DSM 792 / JCM 1419 / LMG 5710 / VKM B-1787)	00970|Aminoacyl-tRNA biosynthesis	mupirocin	antibiotic target alteration	0.048	2
TRINITY_DN505873_c5_g2_i1	APB03214.1	ARO:3003980	P33982	azc:AZC_3926	Probable ABC transporter ATP-binding protein AZC_3926	Azorhizobium caulinodans (strain ATCC 43989 / DSM 5975 / JCM 20966 / LMG 6465 / NBRC 14845 / NCIMB 13405 / ORS 571)	02010|ABC transporters	tetracycline antibiotic	antibiotic efflux	0.048	2
TRINITY_DN515804_c10_g1_i1	BAD59497.1	ARO:3000501	B4UDT2	ank:AnaeK_2271	DNA-directed RNA polymerase subunit beta	Anaeromyxobacter sp. (strain K)	03020|RNA polymerase	peptide antibiotic;rifamycin antibiotic	antibiotic target alteration;antibiotic target replacement	0.048	2
TRINITY_DN500736_c2_g1_i1	APB03214.1	ARO:3003980	P0A9U2	sfl:SF0744	Probable multidrug ABC transporter ATP-binding protein YbhF	Shigella flexneri	-	tetracycline antibiotic	antibiotic efflux	0.048	2
TRINITY_DN508479_c10_g2_i1	AAK37618.1	ARO:3005008	P0AFB8	eco:b3868	DNA-binding transcriptional regulator NtrC	Escherichia coli (strain K12)	02020|Two-component system	tetracycline antibiotic	antibiotic efflux	0.048	2
TRINITY_DN508375_c3_g11_i1	APB03222.1	ARO:3003992	P56070	hpy:HP_0121	Phosphoenolpyruvate synthase	Helicobacter pylori (strain ATCC 700392 / 26695)	00010|Glycolysis / Gluconeogenesis;00620|Pyruvate metabolism;00680|Methane metabolism	rifamycin antibiotic	antibiotic inactivation	0.048	2
TRINITY_DN506345_c3_g2_i1	AAV85982.1	ARO:3000535	Q9KTJ5	vch:VC_0907	Methionine import ATP-binding protein MetN	Vibrio cholerae serotype O1 (strain ATCC 39315 / El Tor Inaba N16961)	02010|ABC transporters	macrolide antibiotic	antibiotic efflux	0.048	2
TRINITY_DN506955_c0_g1_i1	CAA10975.1	ARO:3000194	B3E7T2	glo:Glov_1343	Elongation factor G	Geobacter lovleyi (strain ATCC BAA-1151 / DSM 17278 / SZ)	-	tetracycline antibiotic	antibiotic target protection	0.048	2
TRINITY_DN506138_c2_g1_i1	AAK37618.1	ARO:3005008	P17899	ccr:CC_0909	Transcriptional regulatory protein FlbD	Caulobacter vibrioides (strain ATCC 19089 / CB15)	-	tetracycline antibiotic	antibiotic efflux	0.048	2
TRINITY_DN503120_c2_g1_i1	AAG05915.1	ARO:3004074	D0ZEW1	etr:ETAE_1070	Multidrug resistance protein MdtB	Edwardsiella tarda (strain EIB202)	02020|Two-component system	aminocoumarin antibiotic;macrolide antibiotic;monobactam;tetracycline antibiotic	antibiotic efflux	0.048	2
TRINITY_DN505103_c9_g1_i1	BAD59497.1	ARO:3000501	B6IRP6	rce:RC1_0701	DNA-directed RNA polymerase subunit beta	Rhodospirillum centenum (strain ATCC 51521 / SW)	03020|RNA polymerase	peptide antibiotic;rifamycin antibiotic	antibiotic target alteration;antibiotic target replacement	0.048	2
TRINITY_DN508057_c7_g2_i4	BAD59497.1	ARO:3000501	Q39Y13	gme:Gmet_0619	DNA-directed RNA polymerase subunit beta	Geobacter metallireducens (strain ATCC 53774 / DSM 7210 / GS-15)	03020|RNA polymerase	peptide antibiotic;rifamycin antibiotic	antibiotic target alteration;antibiotic target replacement	0.048	2
TRINITY_DN491606_c4_g1_i1	APB03214.1	ARO:3003980	P9WQL9	mtu:Rv2936	Doxorubicin resistance ATP-binding protein DrrA	Mycobacterium tuberculosis (strain ATCC 25618 / H37Rv)	-	tetracycline antibiotic	antibiotic efflux	0.048	2
TRINITY_DN497044_c1_g1_i1	AAC75314.1	ARO:3003578	Q1MJ95	rle:RL1470	Dodecaprenyl-phosphate galacturonate synthase	Rhizobium leguminosarum bv. viciae (strain 3841)	-	peptide antibiotic	antibiotic target alteration	0.048	2
TRINITY_DN413974_c0_g1_i1	AAA99504.1	ARO:3002987	P94374	bsu:BSU38660	Uncharacterized ABC transporter ATP-binding protein YxlF	Bacillus subtilis (strain 168)	-	peptide antibiotic	antibiotic efflux	0.048	2
TRINITY_DN495872_c3_g3_i1	AAV85982.1	ARO:3000535	Q39T41	gme:Gmet_2358	Lipoprotein-releasing system ATP-binding protein LolD	Geobacter metallireducens (strain ATCC 53774 / DSM 7210 / GS-15)	02010|ABC transporters	macrolide antibiotic	antibiotic efflux	0.048	2
TRINITY_DN499491_c0_g1_i1	AAV85982.1	ARO:3000535	O31712	bsu:BSU14370	Uncharacterized ABC transporter permease YknZ	Bacillus subtilis (strain 168)	-	macrolide antibiotic	antibiotic efflux	0.048	2
TRINITY_DN499940_c1_g1_i1	AAK37618.1	ARO:3005008	Q06065	eco:b2220	Regulatory protein AtoC	Escherichia coli (strain K12)	02020|Two-component system	tetracycline antibiotic	antibiotic efflux	0.048	2
TRINITY_DN299833_c0_g1_i1	AAB41059.1	ARO:3002884	P42535	-	Pentachlorophenol 4-monooxygenase	Sphingobium chlorophenolicum	-	rifamycin antibiotic	antibiotic inactivation	0.042	2
TRINITY_DN360523_c1_g1_i1	AAG05188.1	ARO:3005068	A0A4P7TS68	-	DNA-binding dual transcriptional regulator OmpR	Shigella flexneri serotype 5a (strain M90T)	-	aminoglycoside antibiotic;carbapenem;cephalosporin;cephamycin;disinfecting agents and antiseptics;fluoroquinolone antibiotic;macrolide antibiotic;monobactam;penam;penem;phenicol antibiotic;tetracycline antibiotic	antibiotic efflux;reduced permeability to antibiotic	0.042	2
TRINITY_DN666367_c0_g1_i1	AAC74000.1	ARO:3003950	P71082	bsu:BSU08690	Putative multidrug export ATP-binding/permease protein YgaD	Bacillus subtilis (strain 168)	-	nitroimidazole antibiotic	antibiotic efflux	0.042	2
TRINITY_DN790765_c0_g1_i1	APB03214.1	ARO:3003980	P94440	bsu:BSU08310	Linearmycin resistance ATP-binding protein LnrL	Bacillus subtilis (strain 168)	-	tetracycline antibiotic	antibiotic efflux	0.042	2
TRINITY_DN819396_c0_g1_i1	AAC74000.1	ARO:3003950	Q7NZU6	cvi:CV_0825	ATP-dependent lipid A-core flippase	Chromobacterium violaceum (strain ATCC 12472 / DSM 30191 / JCM 1249 / NBRC 12614 / NCIMB 9131 / NCTC 9757)	02010|ABC transporters	nitroimidazole antibiotic	antibiotic efflux	0.042	2
TRINITY_DN505873_c5_g3_i1	APB03214.1	ARO:3003980	P24693	-	Lipopolysaccharide export system ATP-binding protein LptB	Acidithiobacillus ferridurans	-	tetracycline antibiotic	antibiotic efflux	0.042	2
TRINITY_DN504424_c3_g1_i1	WP_041777404.1	ARO:3004480	A0LII4	sfu:Sfum_1549	DNA-directed RNA polymerase subunit beta	Syntrophobacter fumaroxidans (strain DSM 10017 / MPOB)	03020|RNA polymerase	peptide antibiotic;rifamycin antibiotic	antibiotic target alteration;antibiotic target replacement	0.042	2
TRINITY_DN512337_c2_g1_i1	AAK37618.1	ARO:3005008	P14375	eco:b4004	Transcriptional regulatory protein ZraR	Escherichia coli (strain K12)	02020|Two-component system	tetracycline antibiotic	antibiotic efflux	0.042	2
TRINITY_DN594192_c0_g1_i1	AAV85982.1	ARO:3000535	Q39T41	gme:Gmet_2358	Lipoprotein-releasing system ATP-binding protein LolD	Geobacter metallireducens (strain ATCC 53774 / DSM 7210 / GS-15)	02010|ABC transporters	macrolide antibiotic	antibiotic efflux	0.042	2
TRINITY_DN504349_c11_g1_i1	AAK37618.1	ARO:3005008	Q06065	eco:b2220	Regulatory protein AtoC	Escherichia coli (strain K12)	02020|Two-component system	tetracycline antibiotic	antibiotic efflux	0.042	2
TRINITY_DN529150_c0_g1_i1	AAG05914	ARO:3004075	Q7N3E1	plu:plu2776	Multidrug resistance protein MdtC	Photorhabdus laumondii subsp. laumondii (strain DSM 15139 / CIP 105565 / TT01)	02020|Two-component system	aminocoumarin antibiotic;macrolide antibiotic;monobactam;tetracycline antibiotic	antibiotic efflux	0.042	2
TRINITY_DN502723_c10_g1_i1	APB03219.1	ARO:3003986	P45127	hin:HI_1252	Energy-dependent translational throttle protein EttA	Haemophilus influenzae (strain ATCC 51907 / DSM 11121 / KW20 / Rd)	-	pleuromutilin antibiotic	antibiotic efflux	0.042	2
TRINITY_DN506464_c7_g6_i1	BAD59497.1	ARO:3000501	A5USR7	rrs:RoseRS_1265	DNA-directed RNA polymerase subunit beta	Roseiflexus sp. (strain RS-1)	03020|RNA polymerase	peptide antibiotic;rifamycin antibiotic	antibiotic target alteration;antibiotic target replacement	0.042	2
TRINITY_DN508064_c9_g1_i1	AAV85982.1	ARO:3000535	Q9WYI7	tma:TM0352	Uncharacterized ABC transporter ATP-binding protein TM_0352	Thermotoga maritima (strain ATCC 43589 / DSM 3109 / JCM 10099 / NBRC 100826 / MSB8)	-	macrolide antibiotic	antibiotic efflux	0.042	2
TRINITY_DN494181_c0_g1_i1	AAF67494.2	ARO:3002522	P54719	bsu:BSU08220	Uncharacterized ABC transporter ATP-binding protein YfiC	Bacillus subtilis (strain 168)	02010|ABC transporters	aminocoumarin antibiotic	antibiotic efflux	0.042	2
TRINITY_DN439091_c0_g1_i1	ADZ12699.1	ARO:3005091	P46920	bsu:BSU02980	Glycine betaine transport ATP-binding protein OpuAA	Bacillus subtilis (strain 168)	02010|ABC transporters	aminoglycoside antibiotic	antibiotic efflux	0.042	2
TRINITY_DN472444_c0_g1_i1	AEY83581	ARO:3000510	Q9YF67	ape:APE_0374	Isoleucine--tRNA ligase	Aeropyrum pernix (strain ATCC 700893 / DSM 11879 / JCM 9820 / NBRC 100138 / K1)	00970|Aminoacyl-tRNA biosynthesis	mupirocin	antibiotic target alteration	0.042	2
TRINITY_DN491047_c1_g2_i1	AAA99504.1	ARO:3002987	P94374	bsu:BSU38660	Uncharacterized ABC transporter ATP-binding protein YxlF	Bacillus subtilis (strain 168)	-	peptide antibiotic	antibiotic efflux	0.042	2
TRINITY_DN400893_c0_g1_i1	AEY83581	ARO:3000510	A0Q3B0	cno:NT01CX_0646	Isoleucine--tRNA ligase	Clostridium novyi (strain NT)	00970|Aminoacyl-tRNA biosynthesis	mupirocin	antibiotic target alteration	0.042	2
TRINITY_DN498021_c5_g4_i3	AAA99504.1	ARO:3002987	P22040	syn:sll0415	Uncharacterized ABC transporter ATP-binding protein sll0415	Synechocystis sp. (strain PCC 6803 / Kazusa)	-	peptide antibiotic	antibiotic efflux	0.042	2
TRINITY_DN295038_c0_g1_i1	AAC74000.1	ARO:3003950	O31707	bsu:BSU14320	Uncharacterized ABC transporter ATP-binding protein YknU	Bacillus subtilis (strain 168)	02010|ABC transporters	nitroimidazole antibiotic	antibiotic efflux	0.036	2
TRINITY_DN339008_c1_g1_i1	AEY83581	ARO:3000510	A4VI60	psa:PST_0964	Isoleucine--tRNA ligase	Pseudomonas stutzeri (strain A1501)	00970|Aminoacyl-tRNA biosynthesis	mupirocin	antibiotic target alteration	0.036	2
TRINITY_DN354368_c0_g1_i1	ADZ12699.1	ARO:3005091	P45031	hin:HI_1087	Intermembrane phospholipid transport system ATP-binding protein MlaF	Haemophilus influenzae (strain ATCC 51907 / DSM 11121 / KW20 / Rd)	02010|ABC transporters	aminoglycoside antibiotic	antibiotic efflux	0.036	2
TRINITY_DN382715_c0_g1_i1	BAD63613.1	ARO:3002816	Q0I7M1	syg:sync_2354	Probable dual-specificity RNA methyltransferase RlmN	Synechococcus sp. (strain CC9311)	-	lincosamide antibiotic;oxazolidinone antibiotic;phenicol antibiotic;pleuromutilin antibiotic;streptogramin antibiotic	antibiotic target alteration	0.036	2
TRINITY_DN373597_c0_g1_i1	AEY83581	ARO:3000510	Q8TN62	mac:MA_2431	Isoleucine--tRNA ligase	Methanosarcina acetivorans (strain ATCC 35395 / DSM 2834 / JCM 12185 / C2A)	00970|Aminoacyl-tRNA biosynthesis	mupirocin	antibiotic target alteration	0.036	2
TRINITY_DN862113_c0_g1_i1	AAC73788.1	ARO:3003841	Q1XDC9	-	Probable transcriptional regulator ycf27	Pyropia yezoensis	-	aminoglycoside antibiotic	antibiotic efflux	0.036	2
TRINITY_DN508331_c9_g5_i1	APB03219.1	ARO:3003986	P0A9W5	sfl:SF4423	Energy-dependent translational throttle protein EttA	Shigella flexneri	-	pleuromutilin antibiotic	antibiotic efflux	0.036	2
TRINITY_DN502544_c2_g1_i1	AAF67494.2	ARO:3002522	Q2LVL0	sat:SYN_01564	ATP-dependent lipid A-core flippase	Syntrophus aciditrophicus (strain SB)	02010|ABC transporters	aminocoumarin antibiotic	antibiotic efflux	0.036	2
TRINITY_DN509142_c0_g1_i1	ACJ63262.1	ARO:3003107	P86889	-	Macrolide efflux protein A (Fragment)	Enterococcus faecalis	-	macrolide antibiotic	antibiotic efflux	0.036	2
TRINITY_DN509188_c9_g7_i1	CAA79727.1	ARO:3000191	H9L427	stm:STM4009	50S ribosomal subunit assembly factor BipA	Salmonella typhimurium (strain LT2 / SGSC1412 / ATCC 700720)	-	tetracycline antibiotic	antibiotic target protection	0.036	2
TRINITY_DN508935_c3_g1_i1	AAV85982.1	ARO:3000535	Q58206	mja:MJ_0796	Uncharacterized ABC transporter ATP-binding protein MJ0796	Methanocaldococcus jannaschii (strain ATCC 43067 / DSM 2661 / JAL-1 / JCM 10045 / NBRC 100440)	-	macrolide antibiotic	antibiotic efflux	0.036	2
TRINITY_DN507276_c13_g1_i2	ADZ12699.1	ARO:3005091	Q65UE1	msu:MS0812	Spermidine/putrescine import ATP-binding protein PotA	Mannheimia succiniciproducens (strain MBEL55E)	02010|ABC transporters	aminoglycoside antibiotic	antibiotic efflux	0.036	2
TRINITY_DN436654_c1_g1_i1	ANZ79240.1	ARO:3004035	P45861	bsu:BSU37230	Uncharacterized ABC transporter ATP-binding protein YwjA	Bacillus subtilis (strain 168)	-	tetracycline antibiotic	antibiotic efflux	0.036	2
TRINITY_DN495872_c3_g2_i1	AAV85982.1	ARO:3000535	Q080S4	sfr:Sfri_2396	Lipoprotein-releasing system ATP-binding protein LolD	Shewanella frigidimarina (strain NCIMB 400)	02010|ABC transporters	macrolide antibiotic	antibiotic efflux	0.036	2
TRINITY_DN492169_c2_g1_i1	ADZ12699.1	ARO:3005091	P9WQL5	mtu:Rv0655	Probable ribonucleotide transport ATP-binding protein mkl	Mycobacterium tuberculosis (strain ATCC 25618 / H37Rv)	02010|ABC transporters	aminoglycoside antibiotic	antibiotic efflux	0.036	2
TRINITY_DN487502_c1_g1_i2	AAB05626.1	ARO:3002943	P73821	syn:sll1908	D-3-phosphoglycerate dehydrogenase	Synechocystis sp. (strain PCC 6803 / Kazusa)	"00260|Glycine, serine and threonine metabolism;00270|Cysteine and methionine metabolism;00680|Methane metabolism"	glycopeptide antibiotic	antibiotic target alteration	0.036	2
TRINITY_DN200376_c0_g1_i1	AAF67494.2	ARO:3002522	Q03024	pae:PA1246	Alkaline protease secretion ATP-binding protein AprD	Pseudomonas aeruginosa (strain ATCC 15692 / DSM 22644 / CIP 104116 / JCM 14847 / LMG 12228 / 1C / PRS 101 / PAO1)	02010|ABC transporters	aminocoumarin antibiotic	antibiotic efflux	0.03	2
TRINITY_DN109958_c0_g1_i1	APB03214.1	ARO:3003980	P94440	bsu:BSU08310	Linearmycin resistance ATP-binding protein LnrL	Bacillus subtilis (strain 168)	-	tetracycline antibiotic	antibiotic efflux	0.03	2
TRINITY_DN905075_c0_g1_i1	AAG05915.1	ARO:3004074	P25197	sme:SMa0875	Nodulation protein NolG	Rhizobium meliloti (strain 1021)	-	aminocoumarin antibiotic;macrolide antibiotic;monobactam;tetracycline antibiotic	antibiotic efflux	0.03	2
TRINITY_DN901710_c0_g1_i1	AAV85982.1	ARO:3000535	Q58903	mja:MJ_1508	Uncharacterized ABC transporter ATP-binding protein MJ1508	Methanocaldococcus jannaschii (strain ATCC 43067 / DSM 2661 / JAL-1 / JCM 10045 / NBRC 100440)	-	macrolide antibiotic	antibiotic efflux	0.03	2
TRINITY_DN895064_c0_g1_i1	AEP40503.1	ARO:3002929	A1TEL7	mva:Mvan_4844	Response regulator MprA	Mycolicibacterium vanbaalenii (strain DSM 7251 / JCM 13017 / BCRC 16820 / KCTC 9966 / NRRL B-24157 / PYR-1)	02020|Two-component system	glycopeptide antibiotic	antibiotic target alteration	0.03	2
TRINITY_DN555281_c0_g1_i1	AAV85982.1	ARO:3000535	Q8RQL7	cef:CE1844	Glutamate transport ATP-binding protein GluA	Corynebacterium efficiens (strain DSM 44549 / YS-314 / AJ 12310 / JCM 11189 / NBRC 100395)	02010|ABC transporters	macrolide antibiotic	antibiotic efflux	0.03	2
TRINITY_DN510446_c10_g6_i1	AAK37618.1	ARO:3005008	P09570	-	Nif-specific regulatory protein	Azotobacter vinelandii	-	tetracycline antibiotic	antibiotic efflux	0.03	2
TRINITY_DN506138_c7_g1_i1	AAK37618.1	ARO:3005008	P27713	-	Nif-specific regulatory protein	Herbaspirillum seropedicae	-	tetracycline antibiotic	antibiotic efflux	0.03	2
TRINITY_DN9375_c0_g1_i1	AAV85982.1	ARO:3000535	Q9WYI7	tma:TM0352	Uncharacterized ABC transporter ATP-binding protein TM_0352	Thermotoga maritima (strain ATCC 43589 / DSM 3109 / JCM 10099 / NBRC 100826 / MSB8)	-	macrolide antibiotic	antibiotic efflux	0.03	2
TRINITY_DN491896_c0_g1_i1	APB03214.1	ARO:3003980	P94440	bsu:BSU08310	Linearmycin resistance ATP-binding protein LnrL	Bacillus subtilis (strain 168)	-	tetracycline antibiotic	antibiotic efflux	0.03	2
TRINITY_DN460201_c1_g1_i1	APB03214.1	ARO:3003980	P36879	eco:b0127	Uncharacterized ABC transporter ATP-binding protein YadG	Escherichia coli (strain K12)	-	tetracycline antibiotic	antibiotic efflux	0.03	2
TRINITY_DN438159_c0_g1_i1	AAK76136.1	ARO:3000025	Q9WYC4	tma:TM0288	Uncharacterized ABC transporter ATP-binding protein TM_0288	Thermotoga maritima (strain ATCC 43589 / DSM 3109 / JCM 10099 / NBRC 100826 / MSB8)	02010|ABC transporters	fluoroquinolone antibiotic	antibiotic efflux	0.03	2
TRINITY_DN494095_c0_g1_i3	APB03214.1	ARO:3003980	O07016	bsu:BSU34090	Uncharacterized ABC transporter ATP-binding protein YvfR	Bacillus subtilis (strain 168)	-	tetracycline antibiotic	antibiotic efflux	0.03	2
TRINITY_DN495985_c2_g1_i2	AAC75137.1	ARO:3000794	D0ZEW1	etr:ETAE_1070	Multidrug resistance protein MdtB	Edwardsiella tarda (strain EIB202)	02020|Two-component system	aminocoumarin antibiotic	antibiotic efflux	0.03	2
TRINITY_DN502105_c10_g1_i3	AAA99504.1	ARO:3002987	Q8XXY9	rso:RSc1974	Nod factor export ATP-binding protein I	Ralstonia solanacearum (strain GMI1000)	02010|ABC transporters	peptide antibiotic	antibiotic efflux	0.024	2
TRINITY_DN506524_c5_g2_i1	AAK37618.1	ARO:3005008	O87455	vco:VC0395_1095	Regulatory protein LuxO	Vibrio cholerae serotype O1 (strain ATCC 39541 / Classical Ogawa 395 / O395)	-	tetracycline antibiotic	antibiotic efflux	0.024	2
TRINITY_DN502317_c0_g1_i2	AAB05626.1	ARO:3002943	B6YWH0	ton:TON_0945	Glyoxylate reductase	Thermococcus onnurineus (strain NA1)	00630|Glyoxylate and dicarboxylate metabolism	glycopeptide antibiotic	antibiotic target alteration	0.024	2
TRINITY_DN515117_c2_g3_i6	APB03222.1	ARO:3003992	Q02KR1	pau:PA14_41670	Phosphoenolpyruvate synthase	Pseudomonas aeruginosa (strain UCBPP-PA14)	00010|Glycolysis / Gluconeogenesis;00620|Pyruvate metabolism;00680|Methane metabolism	rifamycin antibiotic	antibiotic inactivation	0.024	2
TRINITY_DN509118_c8_g1_i1	AAV85982.1	ARO:3000535	Q9WYI7	tma:TM0352	Uncharacterized ABC transporter ATP-binding protein TM_0352	Thermotoga maritima (strain ATCC 43589 / DSM 3109 / JCM 10099 / NBRC 100826 / MSB8)	-	macrolide antibiotic	antibiotic efflux	0.024	2
TRINITY_DN490258_c0_g1_i1	AAA65955.1	ARO:3002942	B1L765	kcr:Kcr_1548	Glyoxylate reductase	Korarchaeum cryptofilum (strain OPF8)	00630|Glyoxylate and dicarboxylate metabolism	glycopeptide antibiotic	antibiotic target alteration	0.024	2
TRINITY_DN497514_c0_g1_i1	AAC75314.1	ARO:3003578	P74505	syn:slr1943	Uncharacterized glycosyltransferase slr1943	Synechocystis sp. (strain PCC 6803 / Kazusa)	-	peptide antibiotic	antibiotic target alteration	0.018	2
TRINITY_DN494415_c0_g2_i1	AYV52072.1	ARO:3002882	Q9WYC4	tma:TM0288	Uncharacterized ABC transporter ATP-binding protein TM_0288	Thermotoga maritima (strain ATCC 43589 / DSM 3109 / JCM 10099 / NBRC 100826 / MSB8)	02010|ABC transporters	lincosamide antibiotic	antibiotic efflux	0.018	2
TRINITY_DN501370_c0_g1_i2	CAL84423.1	ARO:3004146	B1JDQ5	ppw:PputW619_4328	Dual-specificity RNA methyltransferase RlmN	Pseudomonas putida (strain W619)	-	lincosamide antibiotic;oxazolidinone antibiotic;phenicol antibiotic;streptogramin antibiotic	antibiotic target alteration	0.006	2
TRINITY_DN514774_c0_g1_i1	AAA26793	ARO:3003748	C0SPB4	bsu:BSU09890	Uncharacterized ABC transporter ATP-binding protein YhaQ	Bacillus subtilis (strain 168)	-	macrolide antibiotic	antibiotic efflux	0.006	2
TRINITY_DN422096_c0_g1_i1	AKA86814	ARO:3003746	P25997	cal:CAALFM_C501580CA	Elongation factor 3	Candida albicans (strain SC5314 / ATCC MYA-2876)	-	lincosamide antibiotic;macrolide antibiotic;oxazolidinone antibiotic;phenicol antibiotic;pleuromutilin antibiotic;streptogramin antibiotic;tetracycline antibiotic	antibiotic target protection	0.006	2
TRINITY_DN445874_c0_g1_i1	BAE85478.1	ARO:3003728	P37478	bsu:BSU40410	Transcriptional regulatory protein WalR	Bacillus subtilis (strain 168)	02020|Two-component system	glycopeptide antibiotic	antibiotic target alteration	0.054	1.97
TRINITY_DN56359_c0_g1_i1	AAB58161.1	ARO:3003010	P25197	sme:SMa0875	Nodulation protein NolG	Rhizobium meliloti (strain 1021)	-	aminoglycoside antibiotic;fluoroquinolone antibiotic	antibiotic efflux	0.042	1.97
TRINITY_DN507853_c10_g3_i1	AAK37618.1	ARO:3005008	Q845S7	-	Sigma54-dependent transcriptional activator SfnR	Pseudomonas putida	-	tetracycline antibiotic	antibiotic efflux	0.03	1.95
TRINITY_DN537605_c0_g1_i1	AAC74000.1	ARO:3003950	Q6AJW3	dps:DP2634	ATP-dependent lipid A-core flippase	Desulfotalea psychrophila (strain LSv54 / DSM 12343)	02010|ABC transporters	nitroimidazole antibiotic	antibiotic efflux	0.101	1.94
TRINITY_DN507184_c5_g1_i1	APB03219.1	ARO:3003986	P45127	hin:HI_1252	Energy-dependent translational throttle protein EttA	Haemophilus influenzae (strain ATCC 51907 / DSM 11121 / KW20 / Rd)	-	pleuromutilin antibiotic	antibiotic efflux	0.03	1.94
TRINITY_DN498021_c1_g1_i2	ADZ12699.1	ARO:3005091	P30769	mle:ML1892	Probable ribonucleotide transport ATP-binding protein mkl	Mycobacterium leprae (strain TN)	02010|ABC transporters	aminoglycoside antibiotic	antibiotic efflux	0.048	1.93
TRINITY_DN446482_c0_g1_i1	ALH22601.1	ARO:3000620	P67662	eco:b3243	HTH-type transcriptional activator AaeR	Escherichia coli (strain K12)	-	fluoroquinolone antibiotic;tetracycline antibiotic	antibiotic efflux	0.03	1.93
TRINITY_DN495056_c0_g1_i1	AAG04750.1	ARO:3004077	Q05497	sce:YDR338C	Uncharacterized transporter YDR338C	Saccharomyces cerevisiae (strain ATCC 204508 / S288c)	-	aminoglycoside antibiotic;disinfecting agents and antiseptics;fluoroquinolone antibiotic	antibiotic efflux	0.006	1.91
TRINITY_DN743774_c0_g1_i1	CAL84423.1	ARO:3004146	Q39S71	gme:Gmet_2685	Dual-specificity RNA methyltransferase RlmN	Geobacter metallireducens (strain ATCC 53774 / DSM 7210 / GS-15)	-	lincosamide antibiotic;oxazolidinone antibiotic;phenicol antibiotic;streptogramin antibiotic	antibiotic target alteration	0.042	1.86
TRINITY_DN382569_c0_g1_i1	BAD59497.1	ARO:3000501	A0LII4	sfu:Sfum_1549	DNA-directed RNA polymerase subunit beta	Syntrophobacter fumaroxidans (strain DSM 10017 / MPOB)	03020|RNA polymerase	peptide antibiotic;rifamycin antibiotic	antibiotic target alteration;antibiotic target replacement	0.113	1.85
TRINITY_DN817616_c0_g1_i1	AAF67494.2	ARO:3002522	Q933E0	-	Leukotoxin translocation ATP-binding protein LktB	Bibersteinia trehalosi	-	aminocoumarin antibiotic	antibiotic efflux	0.018	1.85
TRINITY_DN505152_c3_g1_i2	APB03214.1	ARO:3003980	P0A9U2	sfl:SF0744	Probable multidrug ABC transporter ATP-binding protein YbhF	Shigella flexneri	-	tetracycline antibiotic	antibiotic efflux	0.054	1.84
TRINITY_DN135684_c0_g1_i1	AAF67494.2	ARO:3002522	Q54RU1	ddi:DDB_G0282931	ABC transporter B family member 6	Dictyostelium discoideum	-	aminocoumarin antibiotic	antibiotic efflux	0.197	1.8
TRINITY_DN422550_c2_g1_i1	ATC67679.1	ARO:3000838	Q9F868	msm:MSMEG_0937	Sensory transduction protein RegX3	Mycolicibacterium smegmatis (strain ATCC 700084 / mc(2)155)	02020|Two-component system	disinfecting agents and antiseptics;fluoroquinolone antibiotic	antibiotic efflux	0.036	1.8
TRINITY_DN821075_c0_g1_i1	AAM09850.1	ARO:3002944	Q59516	mea:Mex_1p1727	Glycerate dehydrogenase	Methylorubrum extorquens (strain ATCC 14718 / DSM 1338 / JCM 2805 / NCIMB 9133 / AM1)	"00260|Glycine, serine and threonine metabolism;00630|Glyoxylate and dicarboxylate metabolism;00680|Methane metabolism"	glycopeptide antibiotic	antibiotic target alteration	0.089	1.79
TRINITY_DN505680_c16_g1_i2	AAK37618.1	ARO:3005008	Q9APD9	-	Transcriptional regulatory protein ZraR	Klebsiella oxytoca	-	tetracycline antibiotic	antibiotic efflux	0.06	1.77
TRINITY_DN914145_c0_g1_i1	AAF67494.2	ARO:3002522	Q0VQP5	abo:ABO_1055	ATP-dependent lipid A-core flippase	Alcanivorax borkumensis (strain ATCC 700651 / DSM 11573 / NCIMB 13689 / SK2)	02010|ABC transporters	aminocoumarin antibiotic	antibiotic efflux	0.03	1.77
TRINITY_DN506816_c0_g2_i1	AAC74000.1	ARO:3003950	O31707	bsu:BSU14320	Uncharacterized ABC transporter ATP-binding protein YknU	Bacillus subtilis (strain 168)	02010|ABC transporters	nitroimidazole antibiotic	antibiotic efflux	0.024	1.77
TRINITY_DN665610_c0_g1_i1	ADP36409.1	ARO:3003730	Q6MKX0	bba:Bd2257	Isoleucine--tRNA ligase	Bdellovibrio bacteriovorus (strain ATCC 15356 / DSM 50701 / NCIMB 9529 / HD100)	00970|Aminoacyl-tRNA biosynthesis	mupirocin	antibiotic target alteration	0.03	1.75
TRINITY_DN477704_c0_g1_i1	ACL82957.1	ARO:3002928	P13792	bsu:BSU29110	Alkaline phosphatase synthesis transcriptional regulatory protein PhoP	Bacillus subtilis (strain 168)	02020|Two-component system	glycopeptide antibiotic	antibiotic target alteration	0.024	1.75
TRINITY_DN505278_c0_g3_i2	AAV85982.1	ARO:3000535	O34979	bsu:BSU33270	Uncharacterized ABC transporter ATP-binding protein YvrO	Bacillus subtilis (strain 168)	-	macrolide antibiotic	antibiotic efflux	0.036	1.74
TRINITY_DN486530_c0_g1_i2	ATC67679.1	ARO:3000838	Q7A0U4	sam:MW1446	Transcriptional regulatory protein SrrA	Staphylococcus aureus (strain MW2)	02020|Two-component system	disinfecting agents and antiseptics;fluoroquinolone antibiotic	antibiotic efflux	0.012	1.71
TRINITY_DN508057_c9_g1_i2	WP_041777404.1	ARO:3004480	C4KZQ4	eat:EAT1b_1641	DNA-directed RNA polymerase subunit beta	Exiguobacterium sp. (strain ATCC BAA-1283 / AT1b)	03020|RNA polymerase	peptide antibiotic;rifamycin antibiotic	antibiotic target alteration;antibiotic target replacement	0.006	1.71
TRINITY_DN667375_c0_g2_i1	AAF67494.2	ARO:3002522	P26760	-	Toxin RTX-I translocation ATP-binding protein	Actinobacillus pleuropneumoniae	-	aminocoumarin antibiotic	antibiotic efflux	0.095	1.69
TRINITY_DN884801_c0_g1_i1	AAK37618.1	ARO:3005008	P17899	ccr:CC_0909	Transcriptional regulatory protein FlbD	Caulobacter vibrioides (strain ATCC 19089 / CB15)	-	tetracycline antibiotic	antibiotic efflux	0.083	1.69
TRINITY_DN507330_c12_g8_i1	AET10445.1	ARO:3004033	Q63VX7	bps:BPSL1118	ATP-dependent lipid A-core flippase	Burkholderia pseudomallei (strain K96243)	02010|ABC transporters	tetracycline antibiotic	antibiotic efflux	0.03	1.68
TRINITY_DN507751_c12_g3_i1	AAK37618.1	ARO:3005008	Q00934	pae:PA4547	Response regulator protein PilR	Pseudomonas aeruginosa (strain ATCC 15692 / DSM 22644 / CIP 104116 / JCM 14847 / LMG 12228 / 1C / PRS 101 / PAO1)	02020|Two-component system	tetracycline antibiotic	antibiotic efflux	0.101	1.65
TRINITY_DN501870_c6_g2_i1	AEY83581	ARO:3000510	Q3J8W1	noc:Noc_2277	Isoleucine--tRNA ligase	Nitrosococcus oceani (strain ATCC 19707 / BCRC 17464 / NCIMB 11848 / C-107)	00970|Aminoacyl-tRNA biosynthesis	mupirocin	antibiotic target alteration	0.03	1.65
TRINITY_DN507874_c10_g4_i1	AAK37618.1	ARO:3005008	P71229	eco:b2491	DNA-binding transcriptional activator HyfR	Escherichia coli (strain K12)	-	tetracycline antibiotic	antibiotic efflux	0.024	1.65
TRINITY_DN478432_c0_g1_i1	BAA15934.1	ARO:3000829	P23545	bsu:BSU29100	Alkaline phosphatase synthesis sensor protein PhoR	Bacillus subtilis (strain 168)	02020|Two-component system	aminocoumarin antibiotic;aminoglycoside antibiotic	antibiotic efflux	0.012	1.64
TRINITY_DN459703_c0_g1_i1	AKA86814	ARO:3003746	O05519	bsu:BSU05950	Putative ATP-binding protein YdiF	Bacillus subtilis (strain 168)	-	lincosamide antibiotic;macrolide antibiotic;oxazolidinone antibiotic;phenicol antibiotic;pleuromutilin antibiotic;streptogramin antibiotic;tetracycline antibiotic	antibiotic target protection	0.03	1.62
TRINITY_DN57625_c1_g1_i1	CCP46065.1	ARO:3000816	A0QTK2	msm:MSMEG_1874	DNA-binding response regulator MtrA	Mycolicibacterium smegmatis (strain ATCC 700084 / mc(2)155)	02020|Two-component system	macrolide antibiotic;penam	antibiotic efflux	0.089	1.61
TRINITY_DN725379_c0_g1_i1	AAK37618.1	ARO:3005008	P12626	-	Nitrogen fixation protein AnfA	Azotobacter vinelandii	-	tetracycline antibiotic	antibiotic efflux	0.054	1.57
TRINITY_DN676171_c0_g1_i1	AEY83581	ARO:3000510	Q3Z7P5	det:DET1038	Isoleucine--tRNA ligase	Dehalococcoides mccartyi (strain ATCC BAA-2266 / KCTC 15142 / 195)	00970|Aminoacyl-tRNA biosynthesis	mupirocin	antibiotic target alteration	0.054	1.51
TRINITY_DN509922_c10_g1_i1	AAK37618.1	ARO:3005008	P0AFU5	ece:Z3830	Transcriptional regulatory protein QseF	Escherichia coli O157:H7	02020|Two-component system;02024|Quorum sensing	tetracycline antibiotic	antibiotic efflux	0.113	1.5
TRINITY_DN502723_c10_g2_i1	AKA86814	ARO:3003746	P0A9U3	eco:b0820	Probable ATP-binding protein YbiT	Escherichia coli (strain K12)	-	lincosamide antibiotic;macrolide antibiotic;oxazolidinone antibiotic;phenicol antibiotic;pleuromutilin antibiotic;streptogramin antibiotic;tetracycline antibiotic	antibiotic target protection	0.03	1.5
TRINITY_DN815810_c0_g1_i1	AEY83581	ARO:3000510	Q3Z7P5	det:DET1038	Isoleucine--tRNA ligase	Dehalococcoides mccartyi (strain ATCC BAA-2266 / KCTC 15142 / 195)	00970|Aminoacyl-tRNA biosynthesis	mupirocin	antibiotic target alteration	0.054	1.49
TRINITY_DN504349_c6_g1_i2	AAK37618.1	ARO:3005008	Q06065	eco:b2220	Regulatory protein AtoC	Escherichia coli (strain K12)	02020|Two-component system	tetracycline antibiotic	antibiotic efflux	0.03	1.48
TRINITY_DN935880_c0_g1_i1	APB03222.1	ARO:3003992	Q9K0I2	nme:NMB0618	Phosphoenolpyruvate synthase	Neisseria meningitidis serogroup B (strain MC58)	00010|Glycolysis / Gluconeogenesis;00620|Pyruvate metabolism;00680|Methane metabolism	rifamycin antibiotic	antibiotic inactivation	0.036	1.47
TRINITY_DN32380_c0_g1_i2	ADP36409.1	ARO:3003730	Q73JB2	tde:TDE_2663	Isoleucine--tRNA ligase	Treponema denticola (strain ATCC 35405 / DSM 14222 / CIP 103919 / JCM 8153 / KCTC 15104)	00970|Aminoacyl-tRNA biosynthesis	mupirocin	antibiotic target alteration	0.048	1.45
TRINITY_DN506627_c4_g1_i1	CAA10975.1	ARO:3000194	A1VEB9	dvl:Dvul_1768	Elongation factor G	Desulfovibrio vulgaris subsp. vulgaris (strain DP4)	-	tetracycline antibiotic	antibiotic target protection	0.071	1.43
TRINITY_DN507874_c10_g7_i2	AAK37618.1	ARO:3005008	P0AFU5	ece:Z3830	Transcriptional regulatory protein QseF	Escherichia coli O157:H7	02020|Two-component system;02024|Quorum sensing	tetracycline antibiotic	antibiotic efflux	0.018	1.43
TRINITY_DN507991_c3_g1_i1	AAK37618.1	ARO:3005008	G3XCV0	pae:PA1097	Transcriptional regulator FleQ	Pseudomonas aeruginosa (strain ATCC 15692 / DSM 22644 / CIP 104116 / JCM 14847 / LMG 12228 / 1C / PRS 101 / PAO1)	02020|Two-component system;02025|Biofilm formation - Pseudomonas aeruginosa;02040|Flagellar assembly	tetracycline antibiotic	antibiotic efflux	0.113	1.39
TRINITY_DN500306_c3_g1_i1	AAF67494.2	ARO:3002522	H2LNR5	ola:101168300	"Iron-sulfur clusters transporter ABCB7, mitochondrial"	Oryzias latipes	02010|ABC transporters	aminocoumarin antibiotic	antibiotic efflux	0.06	1.39
TRINITY_DN507991_c3_g4_i1	AAK37618.1	ARO:3005008	P09570	-	Nif-specific regulatory protein	Azotobacter vinelandii	-	tetracycline antibiotic	antibiotic efflux	0.054	1.39
TRINITY_DN492381_c0_g1_i1	BAD59497.1	ARO:3000501	A0LII4	sfu:Sfum_1549	DNA-directed RNA polymerase subunit beta	Syntrophobacter fumaroxidans (strain DSM 10017 / MPOB)	03020|RNA polymerase	peptide antibiotic;rifamycin antibiotic	antibiotic target alteration;antibiotic target replacement	0.042	1.39
TRINITY_DN386092_c0_g1_i2	BAE83690.1	ARO:3003724	O34611	bsu:BSU18720	Uncharacterized protein YoaR	Bacillus subtilis (strain 168)	-	glycopeptide antibiotic	antibiotic target alteration	0.012	1.39
TRINITY_DN425368_c0_g1_i1	AAA20117.1	ARO:3000195	B8HY03	cyn:Cyan7425_1056	Peptide chain release factor 3	Cyanothece sp. (strain PCC 7425 / ATCC 29141)	-	tetracycline antibiotic	antibiotic target protection	0.018	1.38
TRINITY_DN425169_c1_g1_i1	AAC74000.1	ARO:3003950	Q2LVL0	sat:SYN_01564	ATP-dependent lipid A-core flippase	Syntrophus aciditrophicus (strain SB)	02010|ABC transporters	nitroimidazole antibiotic	antibiotic efflux	0.03	1.36
TRINITY_DN506286_c11_g2_i1	APB03214.1	ARO:3003980	P19844	-	Probable ABC transporter ATP-binding protein NosF	Pseudomonas stutzeri	-	tetracycline antibiotic	antibiotic efflux	0.036	1.33
TRINITY_DN477411_c0_g1_i1	AAD09860.1	ARO:3000561	P02980	-	"Tetracycline resistance protein, class B"	Escherichia coli	-	tetracycline antibiotic	antibiotic efflux	0.03	1.33
TRINITY_DN438264_c0_g1_i2	AAX14802.1	ARO:3000781	P52002	pae:PA0426	Multidrug resistance protein MexB	Pseudomonas aeruginosa (strain ATCC 15692 / DSM 22644 / CIP 104116 / JCM 14847 / LMG 12228 / 1C / PRS 101 / PAO1)	01501|beta-Lactam resistance;01503|Cationic antimicrobial peptide (CAMP) resistance	carbapenem;cephalosporin;diaminopyrimidine antibiotic;fluoroquinolone antibiotic;lincosamide antibiotic;macrolide antibiotic;penem;phenicol antibiotic;rifamycin antibiotic;tetracycline antibiotic	antibiotic efflux	0.018	1.33
TRINITY_DN477485_c0_g2_i1	CAA53189	ARO:3000521	Q12ZD1	mbu:Mbur_0185	Isoleucine--tRNA ligase	Methanococcoides burtonii (strain DSM 6242 / NBRC 107633 / OCM 468 / ACE-M)	00970|Aminoacyl-tRNA biosynthesis	mupirocin	antibiotic target alteration	0.036	1.32
TRINITY_DN682087_c0_g1_i1	AAC74000.1	ARO:3003950	Q3J7R8	noc:Noc_2675	ATP-dependent lipid A-core flippase	Nitrosococcus oceani (strain ATCC 19707 / BCRC 17464 / NCIMB 11848 / C-107)	02010|ABC transporters	nitroimidazole antibiotic	antibiotic efflux	0.048	1.31
TRINITY_DN685332_c0_g1_i1	AAF67494.2	ARO:3002522	P26760	-	Toxin RTX-I translocation ATP-binding protein	Actinobacillus pleuropneumoniae	-	aminocoumarin antibiotic	antibiotic efflux	0.042	1.31
TRINITY_DN505152_c4_g1_i1	ADZ12699.1	ARO:3005091	P46920	bsu:BSU02980	Glycine betaine transport ATP-binding protein OpuAA	Bacillus subtilis (strain 168)	02010|ABC transporters	aminoglycoside antibiotic	antibiotic efflux	0.03	1.29
TRINITY_DN500521_c10_g4_i2	AAK37618.1	ARO:3005008	P25852	stm:STM4174	Transcriptional regulatory protein ZraR	Salmonella typhimurium (strain LT2 / SGSC1412 / ATCC 700720)	02020|Two-component system	tetracycline antibiotic	antibiotic efflux	0.024	1.27
TRINITY_DN508285_c8_g5_i2	AAK37618.1	ARO:3005008	P27713	-	Nif-specific regulatory protein	Herbaspirillum seropedicae	-	tetracycline antibiotic	antibiotic efflux	0.018	1.27
TRINITY_DN489799_c0_g1_i1	BAB38260.1	ARO:3000830	P23545	bsu:BSU29100	Alkaline phosphatase synthesis sensor protein PhoR	Bacillus subtilis (strain 168)	02020|Two-component system	aminocoumarin antibiotic;aminoglycoside antibiotic	antibiotic efflux	0.018	1.27
TRINITY_DN478111_c0_g1_i1	ADZ12699.1	ARO:3005091	Q9AT00	ath:AT1G65410	"Protein TRIGALACTOSYLDIACYLGLYCEROL 3, chloroplastic"	Arabidopsis thaliana	-	aminoglycoside antibiotic	antibiotic efflux	0.018	1.25
TRINITY_DN328254_c0_g1_i1	CAC14595.1	ARO:3003056	P31224	eco:b0462	Multidrug efflux pump subunit AcrB	Escherichia coli (strain K12)	01501|beta-Lactam resistance;01503|Cationic antimicrobial peptide (CAMP) resistance	fluoroquinolone antibiotic;macrolide antibiotic;phenicol antibiotic;tetracycline antibiotic	antibiotic efflux	0.018	1.24
TRINITY_DN505680_c16_g1_i1	AAK37618.1	ARO:3005008	Q9APD9	-	Transcriptional regulatory protein ZraR	Klebsiella oxytoca	-	tetracycline antibiotic	antibiotic efflux	0.024	1.23
TRINITY_DN513393_c3_g2_i1	ADZ12699.1	ARO:3005091	O34992	bsu:BSU33830	Glycine betaine/carnitine/choline transport ATP-binding protein OpuCA	Bacillus subtilis (strain 168)	02010|ABC transporters	aminoglycoside antibiotic	antibiotic efflux	0.024	1.22
TRINITY_DN513494_c8_g3_i1	WP_041777404.1	ARO:3004480	Q3Z8V4	det:DET0603	DNA-directed RNA polymerase subunit beta	Dehalococcoides mccartyi (strain ATCC BAA-2266 / KCTC 15142 / 195)	03020|RNA polymerase	peptide antibiotic;rifamycin antibiotic	antibiotic target alteration;antibiotic target replacement	0.024	1.21
TRINITY_DN489074_c0_g1_i2	AAF67494.2	ARO:3002522	Q5WVN2	lpf:lpl1783	ATP-dependent lipid A-core flippase	Legionella pneumophila (strain Lens)	02010|ABC transporters	aminocoumarin antibiotic	antibiotic efflux	0.024	1.2
TRINITY_DN504848_c4_g1_i2	AAC74000.1	ARO:3003950	Q2LVL0	sat:SYN_01564	ATP-dependent lipid A-core flippase	Syntrophus aciditrophicus (strain SB)	02010|ABC transporters	nitroimidazole antibiotic	antibiotic efflux	0.024	1.18
TRINITY_DN483689_c0_g1_i1	CAA79966.1	ARO:3003665	P0A9F6	eco:b2808	Glycine cleavage system transcriptional activator	Escherichia coli (strain K12)	02026|Biofilm formation - Escherichia coli	carbapenem;cephalosporin;cephamycin;penam	antibiotic inactivation	0.012	1.18
TRINITY_DN395985_c0_g2_i2	AAA26793	ARO:3003748	P0A9U2	sfl:SF0744	Probable multidrug ABC transporter ATP-binding protein YbhF	Shigella flexneri	-	macrolide antibiotic	antibiotic efflux	0.03	1.17
TRINITY_DN502504_c6_g6_i2	APB03219.1	ARO:3003986	O06476	bsu:BSU07370	Uncharacterized ABC transporter ATP-binding protein YfmR	Bacillus subtilis (strain 168)	-	pleuromutilin antibiotic	antibiotic efflux	0.012	1.16
TRINITY_DN507030_c4_g2_i1	AAA26793	ARO:3003748	P94440	bsu:BSU08310	Linearmycin resistance ATP-binding protein LnrL	Bacillus subtilis (strain 168)	-	macrolide antibiotic	antibiotic efflux	0.036	1.13
TRINITY_DN508049_c16_g1_i1	AAK37618.1	ARO:3005008	P12626	-	Nitrogen fixation protein AnfA	Azotobacter vinelandii	-	tetracycline antibiotic	antibiotic efflux	0.03	1.12
TRINITY_DN466863_c0_g1_i2	AAF67494.2	ARO:3002522	Q5X498	lpp:lpp1782	ATP-dependent lipid A-core flippase	Legionella pneumophila (strain Paris)	02010|ABC transporters	aminocoumarin antibiotic	antibiotic efflux	0.018	1.07
TRINITY_DN922725_c0_g1_i1	AAC74000.1	ARO:3003950	Q2LVL0	sat:SYN_01564	ATP-dependent lipid A-core flippase	Syntrophus aciditrophicus (strain SB)	02010|ABC transporters	nitroimidazole antibiotic	antibiotic efflux	0.042	1.06
TRINITY_DN474407_c2_g1_i1	ABX00624.1	ARO:3002881	A0A0H2VBH0	ecc:c4127	Probable ATP-binding protein YheS	Escherichia coli O6:H1 (strain CFT073 / ATCC 700928 / UPEC)	-	lincosamide antibiotic;macrolide antibiotic;oxazolidinone antibiotic;phenicol antibiotic;pleuromutilin antibiotic;streptogramin antibiotic;tetracycline antibiotic	antibiotic target protection	0.018	1.04
TRINITY_DN551962_c0_g1_i1	WP_102607457.1	ARO:3004361	P28822	bsu:BSU00770	Dihydropteroate synthase	Bacillus subtilis (strain 168)	00790|Folate biosynthesis	sulfonamide antibiotic	antibiotic target replacement	0.03	1.01
TRINITY_DN237459_c0_g1_i1	WP_041777404.1	ARO:3004480	Q7URW6	rba:RB5414	DNA-directed RNA polymerase subunit beta	Rhodopirellula baltica (strain DSM 10527 / NCIMB 13988 / SH1)	03020|RNA polymerase	peptide antibiotic;rifamycin antibiotic	antibiotic target alteration;antibiotic target replacement	0.209	1
TRINITY_DN866068_c0_g1_i1	AAC76298.1	ARO:3000502	P24181	eco:b3266	Multidrug export protein AcrF	Escherichia coli (strain K12)	-	cephalosporin;cephamycin;fluoroquinolone antibiotic;penam	antibiotic efflux	0.209	1
TRINITY_DN659071_c0_g1_i1	WP_104671188.1	ARO:3003948	P71082	bsu:BSU08690	Putative multidrug export ATP-binding/permease protein YgaD	Bacillus subtilis (strain 168)	-	fluoroquinolone antibiotic;macrolide antibiotic;rifamycin antibiotic	antibiotic efflux	0.203	1
TRINITY_DN500533_c3_g9_i1	BAD59497.1	ARO:3000501	Q7URW6	rba:RB5414	DNA-directed RNA polymerase subunit beta	Rhodopirellula baltica (strain DSM 10527 / NCIMB 13988 / SH1)	03020|RNA polymerase	peptide antibiotic;rifamycin antibiotic	antibiotic target alteration;antibiotic target replacement	0.203	1
TRINITY_DN513494_c8_g2_i3	BAD59497.1	ARO:3000501	Q3A6Q4	pca:Pcar_0694	DNA-directed RNA polymerase subunit beta	Pelobacter carbinolicus (strain DSM 2380 / NBRC 103641 / GraBd1)	03020|RNA polymerase	peptide antibiotic;rifamycin antibiotic	antibiotic target alteration;antibiotic target replacement	0.203	1
TRINITY_DN773106_c0_g1_i1	AAF67494.2	ARO:3002522	O31707	bsu:BSU14320	Uncharacterized ABC transporter ATP-binding protein YknU	Bacillus subtilis (strain 168)	02010|ABC transporters	aminocoumarin antibiotic	antibiotic efflux	0.191	1
TRINITY_DN841733_c0_g1_i1	BAD59497.1	ARO:3000501	A6Q1M3	nis:NIS_0268	DNA-directed RNA polymerase subunit beta	Nitratiruptor sp. (strain SB155-2)	03020|RNA polymerase	peptide antibiotic;rifamycin antibiotic	antibiotic target alteration;antibiotic target replacement	0.191	1
TRINITY_DN506904_c2_g1_i1	WP_041777404.1	ARO:3004480	Q2W2I1	mag:amb3140	DNA-directed RNA polymerase subunit beta	Magnetospirillum magneticum (strain AMB-1 / ATCC 700264)	03020|RNA polymerase	peptide antibiotic;rifamycin antibiotic	antibiotic target alteration;antibiotic target replacement	0.191	1
TRINITY_DN462142_c0_g1_i1	AEY83581	ARO:3000510	Q72JR6	tth:TT_C0702	Isoleucine--tRNA ligase	Thermus thermophilus (strain ATCC BAA-163 / DSM 7039 / HB27)	00970|Aminoacyl-tRNA biosynthesis	mupirocin	antibiotic target alteration	0.191	1
TRINITY_DN511332_c12_g4_i1	AAK37618.1	ARO:3005008	G3XCV0	pae:PA1097	Transcriptional regulator FleQ	Pseudomonas aeruginosa (strain ATCC 15692 / DSM 22644 / CIP 104116 / JCM 14847 / LMG 12228 / 1C / PRS 101 / PAO1)	02020|Two-component system;02025|Biofilm formation - Pseudomonas aeruginosa;02040|Flagellar assembly	tetracycline antibiotic	antibiotic efflux	0.185	1
TRINITY_DN515241_c0_g1_i1	WP_041777404.1	ARO:3004480	A9GRB1	scl:sce0410	DNA-directed RNA polymerase subunit beta	Sorangium cellulosum (strain So ce56)	03020|RNA polymerase	peptide antibiotic;rifamycin antibiotic	antibiotic target alteration;antibiotic target replacement	0.185	1
TRINITY_DN465028_c0_g1_i1	ATC67679.1	ARO:3000838	Q1B3X8	mmc:Mmcs_4301	Response regulator MprA	Mycobacterium sp. (strain MCS)	02020|Two-component system	disinfecting agents and antiseptics;fluoroquinolone antibiotic	antibiotic efflux	0.185	1
TRINITY_DN920655_c0_g1_i1	BAD59497.1	ARO:3000501	Q3ZX01	deh:cbdbA586	DNA-directed RNA polymerase subunit beta	Dehalococcoides mccartyi (strain CBDB1)	03020|RNA polymerase	peptide antibiotic;rifamycin antibiotic	antibiotic target alteration;antibiotic target replacement	0.179	1
TRINITY_DN727104_c0_g1_i1	AAG03814.1	ARO:3000377	P52477	pae:PA0425	Multidrug resistance protein MexA	Pseudomonas aeruginosa (strain ATCC 15692 / DSM 22644 / CIP 104116 / JCM 14847 / LMG 12228 / 1C / PRS 101 / PAO1)	01501|beta-Lactam resistance;01503|Cationic antimicrobial peptide (CAMP) resistance	aminocoumarin antibiotic;carbapenem;cephalosporin;cephamycin;diaminopyrimidine antibiotic;fluoroquinolone antibiotic;macrolide antibiotic;monobactam;penam;penem;peptide antibiotic;phenicol antibiotic;sulfonamide antibiotic;tetracycline antibiotic	antibiotic efflux	0.179	1
TRINITY_DN729310_c0_g1_i1	AAA25550.1	ARO:3003105	P12833	ag:AAA25550	Dihydrofolate reductase type 3	Salmonella typhimurium	-	diaminopyrimidine antibiotic	antibiotic target replacement	0.179	1
TRINITY_DN508057_c4_g1_i1	BAD59497.1	ARO:3000501	Q18CF1	cdf:CD630_00660	DNA-directed RNA polymerase subunit beta	Clostridioides difficile (strain 630)	03020|RNA polymerase	peptide antibiotic;rifamycin antibiotic	antibiotic target alteration;antibiotic target replacement	0.173	1
TRINITY_DN405837_c0_g1_i1	AAK37618.1	ARO:3005008	P54930	-	Nif-specific regulatory protein	Enterobacter agglomerans	-	tetracycline antibiotic	antibiotic efflux	0.173	1
TRINITY_DN479784_c0_g1_i1	AAC74000.1	ARO:3003950	Q2ULH4	aor:AO090003000411	"Iron-sulfur clusters transporter atm1, mitochondrial"	Aspergillus oryzae (strain ATCC 42149 / RIB 40)	02010|ABC transporters	nitroimidazole antibiotic	antibiotic efflux	0.173	1
TRINITY_DN506534_c2_g1_i1	AAF67494.2	ARO:3002522	G5EFD4	cel:CELE_W09D6.6	Heavy metal tolerance factor 1	Caenorhabditis elegans	02010|ABC transporters	aminocoumarin antibiotic	antibiotic efflux	0.167	1
TRINITY_DN506904_c6_g2_i2	BAD59497.1	ARO:3000501	B8G4U9	cag:Cagg_2707	DNA-directed RNA polymerase subunit beta	Chloroflexus aggregans (strain MD-66 / DSM 9485)	03020|RNA polymerase	peptide antibiotic;rifamycin antibiotic	antibiotic target alteration;antibiotic target replacement	0.167	1
TRINITY_DN500533_c3_g5_i1	WP_041777404.1	ARO:3004480	Q7URW6	rba:RB5414	DNA-directed RNA polymerase subunit beta	Rhodopirellula baltica (strain DSM 10527 / NCIMB 13988 / SH1)	03020|RNA polymerase	peptide antibiotic;rifamycin antibiotic	antibiotic target alteration;antibiotic target replacement	0.161	1
TRINITY_DN472274_c0_g1_i1	AAD51348.1	ARO:3003066	P37478	bsu:BSU40410	Transcriptional regulatory protein WalR	Bacillus subtilis (strain 168)	02020|Two-component system	aminoglycoside antibiotic;cephalosporin;cephamycin;penam	antibiotic efflux	0.161	1
TRINITY_DN655128_c0_g1_i1	APB03222.1	ARO:3003992	Q9YEC5	ape:APE_0650.1	Phosphoenolpyruvate synthase	Aeropyrum pernix (strain ATCC 700893 / DSM 11879 / JCM 9820 / NBRC 100138 / K1)	00010|Glycolysis / Gluconeogenesis;00620|Pyruvate metabolism;00680|Methane metabolism;00720|Carbon fixation pathways in prokaryotes	rifamycin antibiotic	antibiotic inactivation	0.155	1
TRINITY_DN755376_c0_g1_i1	BAE85478.1	ARO:3003728	P33112	-	Transcriptional regulatory protein SpaR	Bacillus subtilis	-	glycopeptide antibiotic	antibiotic target alteration	0.155	1
TRINITY_DN515804_c5_g1_i1	BAD59497.1	ARO:3000501	A6LPQ4	cbe:Cbei_0144	DNA-directed RNA polymerase subunit beta	Clostridium beijerinckii (strain ATCC 51743 / NCIMB 8052)	03020|RNA polymerase	peptide antibiotic;rifamycin antibiotic	antibiotic target alteration;antibiotic target replacement	0.155	1
TRINITY_DN511160_c22_g1_i1	AAK37618.1	ARO:3005008	P09570	-	Nif-specific regulatory protein	Azotobacter vinelandii	-	tetracycline antibiotic	antibiotic efflux	0.155	1
TRINITY_DN502544_c12_g3_i1	AAF67494.2	ARO:3002522	Q54BU4	ddi:DDB_G0293416	ABC transporter B family member 1	Dictyostelium discoideum	-	aminocoumarin antibiotic	antibiotic efflux	0.155	1
TRINITY_DN505738_c11_g4_i1	AAK37618.1	ARO:3005008	P09570	-	Nif-specific regulatory protein	Azotobacter vinelandii	-	tetracycline antibiotic	antibiotic efflux	0.155	1
TRINITY_DN488053_c2_g1_i1	BAD59497.1	ARO:3000501	Q2II86	ade:Adeh_1592	DNA-directed RNA polymerase subunit beta	Anaeromyxobacter dehalogenans (strain 2CP-C)	03020|RNA polymerase	peptide antibiotic;rifamycin antibiotic	antibiotic target alteration;antibiotic target replacement	0.155	1
TRINITY_DN427506_c0_g1_i1	AAK37618.1	ARO:3005008	A8GG93	spe:Spro_3032	Anaerobic nitric oxide reductase transcription regulator NorR	Serratia proteamaculans (strain 568)	-	tetracycline antibiotic	antibiotic efflux	0.155	1
TRINITY_DN508057_c11_g1_i1	WP_041777404.1	ARO:3004480	Q8R7U6	tte:TTE2301	DNA-directed RNA polymerase subunit beta	Caldanaerobacter subterraneus subsp. tengcongensis (strain DSM 15242 / JCM 11007 / NBRC 100824 / MB4)	03020|RNA polymerase	peptide antibiotic;rifamycin antibiotic	antibiotic target alteration;antibiotic target replacement	0.149	1
TRINITY_DN273216_c0_g1_i1	AAC76298.1	ARO:3000502	P24181	eco:b3266	Multidrug export protein AcrF	Escherichia coli (strain K12)	-	cephalosporin;cephamycin;fluoroquinolone antibiotic;penam	antibiotic efflux	0.143	1
TRINITY_DN504970_c12_g2_i2	AAV85982.1	ARO:3000535	O31711	bsu:BSU14360	Uncharacterized ABC transporter ATP-binding protein YknY	Bacillus subtilis (strain 168)	-	macrolide antibiotic	antibiotic efflux	0.143	1
TRINITY_DN504788_c3_g1_i1	AAK37618.1	ARO:3005008	P17899	ccr:CC_0909	Transcriptional regulatory protein FlbD	Caulobacter vibrioides (strain ATCC 19089 / CB15)	-	tetracycline antibiotic	antibiotic efflux	0.143	1
TRINITY_DN227215_c0_g1_i1	WP_041777404.1	ARO:3004480	Q3Z8V4	det:DET0603	DNA-directed RNA polymerase subunit beta	Dehalococcoides mccartyi (strain ATCC BAA-2266 / KCTC 15142 / 195)	03020|RNA polymerase	peptide antibiotic;rifamycin antibiotic	antibiotic target alteration;antibiotic target replacement	0.137	1
TRINITY_DN123021_c0_g1_i2	BAD59497.1	ARO:3000501	P60281	msm:MSMEG_1367	DNA-directed RNA polymerase subunit beta	Mycolicibacterium smegmatis (strain ATCC 700084 / mc(2)155)	03020|RNA polymerase	peptide antibiotic;rifamycin antibiotic	antibiotic target alteration;antibiotic target replacement	0.137	1
TRINITY_DN329452_c0_g1_i1	BAD59497.1	ARO:3000501	Q7URW6	rba:RB5414	DNA-directed RNA polymerase subunit beta	Rhodopirellula baltica (strain DSM 10527 / NCIMB 13988 / SH1)	03020|RNA polymerase	peptide antibiotic;rifamycin antibiotic	antibiotic target alteration;antibiotic target replacement	0.137	1
TRINITY_DN798756_c0_g1_i1	AAC75089.1	ARO:3003577	O33952	-	UDP-glucose 6-dehydrogenase	Escherichia coli	-	peptide antibiotic	antibiotic target alteration	0.137	1
TRINITY_DN418940_c1_g1_i1	BAD59497.1	ARO:3000501	A5D5I2	pth:PTH_0312	DNA-directed RNA polymerase subunit beta	Pelotomaculum thermopropionicum (strain DSM 13744 / JCM 10971 / SI)	03020|RNA polymerase	peptide antibiotic;rifamycin antibiotic	antibiotic target alteration;antibiotic target replacement	0.137	1
TRINITY_DN339550_c0_g1_i1	AAK76136.1	ARO:3000025	P54719	bsu:BSU08220	Uncharacterized ABC transporter ATP-binding protein YfiC	Bacillus subtilis (strain 168)	02010|ABC transporters	fluoroquinolone antibiotic	antibiotic efflux	0.131	1
TRINITY_DN655980_c0_g1_i1	APB03222.1	ARO:3003992	Q55905	syn:slr0301	Phosphoenolpyruvate synthase	Synechocystis sp. (strain PCC 6803 / Kazusa)	00010|Glycolysis / Gluconeogenesis;00620|Pyruvate metabolism;00680|Methane metabolism	rifamycin antibiotic	antibiotic inactivation	0.131	1
TRINITY_DN511332_c12_g5_i1	AAK37618.1	ARO:3005008	Q06065	eco:b2220	Regulatory protein AtoC	Escherichia coli (strain K12)	02020|Two-component system	tetracycline antibiotic	antibiotic efflux	0.131	1
TRINITY_DN95017_c0_g1_i1	AAK76136.1	ARO:3000025	O31708	bsu:BSU14330	Uncharacterized ABC transporter ATP-binding protein YknV	Bacillus subtilis (strain 168)	02010|ABC transporters	fluoroquinolone antibiotic	antibiotic efflux	0.131	1
TRINITY_DN8604_c0_g1_i1	AAC74000.1	ARO:3003950	Q3SFZ6	tbd:Tbd_2507	ATP-dependent lipid A-core flippase	Thiobacillus denitrificans (strain ATCC 25259)	02010|ABC transporters	nitroimidazole antibiotic	antibiotic efflux	0.131	1
TRINITY_DN475234_c0_g2_i1	BAD59497.1	ARO:3000501	B0K5G8	tex:Teth514_0859	DNA-directed RNA polymerase subunit beta	Thermoanaerobacter sp. (strain X514)	03020|RNA polymerase	peptide antibiotic;rifamycin antibiotic	antibiotic target alteration;antibiotic target replacement	0.131	1
TRINITY_DN258378_c0_g1_i2	BAD59497.1	ARO:3000501	Q1D7U3	mxa:MXAN_3077	DNA-directed RNA polymerase subunit beta	Myxococcus xanthus (strain DK1622)	03020|RNA polymerase	peptide antibiotic;rifamycin antibiotic	antibiotic target alteration;antibiotic target replacement	0.125	1
TRINITY_DN500146_c5_g1_i1	AAD51348.1	ARO:3003066	Q52990	sme:SMc02140	Phosphate regulon transcriptional regulatory protein PhoB	Rhizobium meliloti (strain 1021)	02020|Two-component system	aminoglycoside antibiotic;cephalosporin;cephamycin;penam	antibiotic efflux	0.125	1
TRINITY_DN500533_c3_g11_i1	BAD59497.1	ARO:3000501	B8IS78	mno:Mnod_1901	DNA-directed RNA polymerase subunit beta	Methylobacterium nodulans (strain LMG 21967 / CNCM I-2342 / ORS 2060)	03020|RNA polymerase	peptide antibiotic;rifamycin antibiotic	antibiotic target alteration;antibiotic target replacement	0.125	1
TRINITY_DN505777_c2_g5_i1	WP_041777404.1	ARO:3004480	Q7URW6	rba:RB5414	DNA-directed RNA polymerase subunit beta	Rhodopirellula baltica (strain DSM 10527 / NCIMB 13988 / SH1)	03020|RNA polymerase	peptide antibiotic;rifamycin antibiotic	antibiotic target alteration;antibiotic target replacement	0.125	1
TRINITY_DN499850_c14_g4_i1	AAK37618.1	ARO:3005008	G3XCV0	pae:PA1097	Transcriptional regulator FleQ	Pseudomonas aeruginosa (strain ATCC 15692 / DSM 22644 / CIP 104116 / JCM 14847 / LMG 12228 / 1C / PRS 101 / PAO1)	02020|Two-component system;02025|Biofilm formation - Pseudomonas aeruginosa;02040|Flagellar assembly	tetracycline antibiotic	antibiotic efflux	0.125	1
TRINITY_DN307029_c0_g1_i1	CAA53189	ARO:3000521	Q97ES0	cac:CA_C3038	Isoleucine--tRNA ligase	Clostridium acetobutylicum (strain ATCC 824 / DSM 792 / JCM 1419 / LMG 5710 / VKM B-1787)	00970|Aminoacyl-tRNA biosynthesis	mupirocin	antibiotic target alteration	0.119	1
TRINITY_DN365412_c0_g1_i1	BAE77933.1	ARO:3000518	P0ACK1	sfl:SF3376	cAMP-activated global transcriptional regulator CRP	Shigella flexneri	02020|Two-component system;02024|Quorum sensing	fluoroquinolone antibiotic;macrolide antibiotic;penam	antibiotic efflux	0.119	1
TRINITY_DN896182_c0_g1_i1	BAD59497.1	ARO:3000501	Q3Z8V4	det:DET0603	DNA-directed RNA polymerase subunit beta	Dehalococcoides mccartyi (strain ATCC BAA-2266 / KCTC 15142 / 195)	03020|RNA polymerase	peptide antibiotic;rifamycin antibiotic	antibiotic target alteration;antibiotic target replacement	0.119	1
TRINITY_DN864242_c0_g1_i1	AAA74437.1	ARO:3000378	Q9KJC2	-	Antibiotic efflux pump membrane transporter ArpB	Pseudomonas putida	-	aminocoumarin antibiotic;carbapenem;cephalosporin;cephamycin;diaminopyrimidine antibiotic;fluoroquinolone antibiotic;macrolide antibiotic;monobactam;penam;penem;peptide antibiotic;phenicol antibiotic;sulfonamide antibiotic;tetracycline antibiotic	antibiotic efflux	0.119	1
TRINITY_DN629841_c0_g1_i1	WP_041777404.1	ARO:3004480	Q2II86	ade:Adeh_1592	DNA-directed RNA polymerase subunit beta	Anaeromyxobacter dehalogenans (strain 2CP-C)	03020|RNA polymerase	peptide antibiotic;rifamycin antibiotic	antibiotic target alteration;antibiotic target replacement	0.113	1
TRINITY_DN772822_c0_g1_i1	AAF67494.2	ARO:3002522	G5EFD4	cel:CELE_W09D6.6	Heavy metal tolerance factor 1	Caenorhabditis elegans	02010|ABC transporters	aminocoumarin antibiotic	antibiotic efflux	0.113	1
TRINITY_DN502868_c1_g2_i1	BAD59497.1	ARO:3000501	Q3J8Q7	noc:Noc_2331	DNA-directed RNA polymerase subunit beta	Nitrosococcus oceani (strain ATCC 19707 / BCRC 17464 / NCIMB 11848 / C-107)	03020|RNA polymerase	peptide antibiotic;rifamycin antibiotic	antibiotic target alteration;antibiotic target replacement	0.113	1
TRINITY_DN507751_c7_g1_i1	AAK37618.1	ARO:3005008	P17899	ccr:CC_0909	Transcriptional regulatory protein FlbD	Caulobacter vibrioides (strain ATCC 19089 / CB15)	-	tetracycline antibiotic	antibiotic efflux	0.113	1
TRINITY_DN446967_c0_g1_i1	AAK37618.1	ARO:3005008	P71229	eco:b2491	DNA-binding transcriptional activator HyfR	Escherichia coli (strain K12)	-	tetracycline antibiotic	antibiotic efflux	0.113	1
TRINITY_DN489814_c1_g1_i1	ADP36409.1	ARO:3003730	A5N3P1	ckl:CKL_3752	Isoleucine--tRNA ligase	Clostridium kluyveri (strain ATCC 8527 / DSM 555 / NCIMB 10680)	00970|Aminoacyl-tRNA biosynthesis	mupirocin	antibiotic target alteration	0.113	1
TRINITY_DN660163_c0_g1_i1	AAK37618.1	ARO:3005008	P0AFU5	ece:Z3830	Transcriptional regulatory protein QseF	Escherichia coli O157:H7	02020|Two-component system;02024|Quorum sensing	tetracycline antibiotic	antibiotic efflux	0.107	1
TRINITY_DN746040_c0_g1_i1	BAD59497.1	ARO:3000501	A5FRK5	deb:DehaBAV1_0578	DNA-directed RNA polymerase subunit beta	Dehalococcoides mccartyi (strain ATCC BAA-2100 / JCM 16839 / KCTC 5957 / BAV1)	03020|RNA polymerase	peptide antibiotic;rifamycin antibiotic	antibiotic target alteration;antibiotic target replacement	0.107	1
TRINITY_DN507874_c10_g6_i1	AAK37618.1	ARO:3005008	P05407	bja:blr2037	Nif-specific regulatory protein	Bradyrhizobium diazoefficiens (strain JCM 10833 / BCRC 13528 / IAM 13628 / NBRC 14792 / USDA 110)	02020|Two-component system	tetracycline antibiotic	antibiotic efflux	0.107	1
TRINITY_DN500521_c10_g7_i1	AAK37618.1	ARO:3005008	P0AFU5	ece:Z3830	Transcriptional regulatory protein QseF	Escherichia coli O157:H7	02020|Two-component system;02024|Quorum sensing	tetracycline antibiotic	antibiotic efflux	0.107	1
TRINITY_DN10826_c0_g1_i1	BAD59497.1	ARO:3000501	B8GV65	tgr:Tgr7_2331	DNA-directed RNA polymerase subunit beta	Thioalkalivibrio sulfidiphilus (strain HL-EbGR7)	03020|RNA polymerase	peptide antibiotic;rifamycin antibiotic	antibiotic target alteration;antibiotic target replacement	0.107	1
TRINITY_DN468315_c0_g1_i1	WP_102607457.1	ARO:3004361	P05382	spn:SP_0289	Dihydropteroate synthase	Streptococcus pneumoniae serotype 4 (strain ATCC BAA-334 / TIGR4)	00790|Folate biosynthesis	sulfonamide antibiotic	antibiotic target replacement	0.107	1
TRINITY_DN450557_c0_g1_i1	CDO61516.1	ARO:3003949	Q9WYC4	tma:TM0288	Uncharacterized ABC transporter ATP-binding protein TM_0288	Thermotoga maritima (strain ATCC 43589 / DSM 3109 / JCM 10099 / NBRC 100826 / MSB8)	02010|ABC transporters	fluoroquinolone antibiotic;macrolide antibiotic;rifamycin antibiotic	antibiotic efflux	0.107	1
TRINITY_DN224152_c0_g1_i1	AAD51348.1	ARO:3003066	Q52990	sme:SMc02140	Phosphate regulon transcriptional regulatory protein PhoB	Rhizobium meliloti (strain 1021)	02020|Two-component system	aminoglycoside antibiotic;cephalosporin;cephamycin;penam	antibiotic efflux	0.101	1
TRINITY_DN918491_c0_g1_i1	AAB58161.1	ARO:3003010	Q8G2M6	bms:BR0292	Efflux pump membrane transporter BepE	Brucella suis biovar 1 (strain 1330)	01501|beta-Lactam resistance;01503|Cationic antimicrobial peptide (CAMP) resistance	aminoglycoside antibiotic;fluoroquinolone antibiotic	antibiotic efflux	0.101	1
TRINITY_DN383956_c0_g1_i1	AAK37618.1	ARO:3005008	P26047	-	Signal-transduction and transcriptional-control protein	Clostridium beijerinckii	-	tetracycline antibiotic	antibiotic efflux	0.101	1
TRINITY_DN385241_c2_g1_i1	AAK37618.1	ARO:3005008	Q00934	pae:PA4547	Response regulator protein PilR	Pseudomonas aeruginosa (strain ATCC 15692 / DSM 22644 / CIP 104116 / JCM 14847 / LMG 12228 / 1C / PRS 101 / PAO1)	02020|Two-component system	tetracycline antibiotic	antibiotic efflux	0.101	1
TRINITY_DN626185_c0_g1_i1	TKW44661.1	ARO:3005040	P0AE00	sfl:SF0344	Sec translocon accessory complex subunit YajC	Shigella flexneri	02024|Quorum sensing;03060|Protein export;03070|Bacterial secretion system	cephalosporin;disinfecting agents and antiseptics;fluoroquinolone antibiotic;glycylcycline;penam;phenicol antibiotic;rifamycin antibiotic;tetracycline antibiotic	antibiotic efflux	0.101	1
TRINITY_DN594420_c0_g1_i1	AAK76136.1	ARO:3000025	P71082	bsu:BSU08690	Putative multidrug export ATP-binding/permease protein YgaD	Bacillus subtilis (strain 168)	-	fluoroquinolone antibiotic	antibiotic efflux	0.101	1
TRINITY_DN505666_c8_g5_i2	AAV85982.1	ARO:3000535	Q9WYI7	tma:TM0352	Uncharacterized ABC transporter ATP-binding protein TM_0352	Thermotoga maritima (strain ATCC 43589 / DSM 3109 / JCM 10099 / NBRC 100826 / MSB8)	-	macrolide antibiotic	antibiotic efflux	0.101	1
TRINITY_DN503367_c11_g1_i1	CDO61516.1	ARO:3003949	P54719	bsu:BSU08220	Uncharacterized ABC transporter ATP-binding protein YfiC	Bacillus subtilis (strain 168)	02010|ABC transporters	fluoroquinolone antibiotic;macrolide antibiotic;rifamycin antibiotic	antibiotic efflux	0.101	1
TRINITY_DN503367_c11_g11_i1	AAF67494.2	ARO:3002522	Q8T9W2	ddi:DDB_G0292554	ABC transporter B family member 5	Dictyostelium discoideum	02010|ABC transporters	aminocoumarin antibiotic	antibiotic efflux	0.101	1
TRINITY_DN507261_c8_g4_i1	BAD59497.1	ARO:3000501	B1ZGS0	mpo:Mpop_4499	DNA-directed RNA polymerase subunit beta	Methylorubrum populi (strain ATCC BAA-705 / NCIMB 13946 / BJ001)	03020|RNA polymerase	peptide antibiotic;rifamycin antibiotic	antibiotic target alteration;antibiotic target replacement	0.101	1
TRINITY_DN89815_c0_g1_i1	BAD59497.1	ARO:3000501	Q7URW6	rba:RB5414	DNA-directed RNA polymerase subunit beta	Rhodopirellula baltica (strain DSM 10527 / NCIMB 13988 / SH1)	03020|RNA polymerase	peptide antibiotic;rifamycin antibiotic	antibiotic target alteration;antibiotic target replacement	0.101	1
TRINITY_DN400471_c0_g1_i1	BAE85478.1	ARO:3003728	A0A4P7TS68	-	DNA-binding dual transcriptional regulator OmpR	Shigella flexneri serotype 5a (strain M90T)	-	glycopeptide antibiotic	antibiotic target alteration	0.101	1
TRINITY_DN918161_c0_g1_i1	BAA15934.1	ARO:3000829	Q04943	sco:SCO4906	Signal transduction histidine-protein kinase AfsQ2	Streptomyces coelicolor (strain ATCC BAA-471 / A3(2) / M145)	02020|Two-component system	aminocoumarin antibiotic;aminoglycoside antibiotic	antibiotic efflux	0.095	1
TRINITY_DN392150_c0_g1_i1	WP_041777404.1	ARO:3004480	Q3Z8V4	det:DET0603	DNA-directed RNA polymerase subunit beta	Dehalococcoides mccartyi (strain ATCC BAA-2266 / KCTC 15142 / 195)	03020|RNA polymerase	peptide antibiotic;rifamycin antibiotic	antibiotic target alteration;antibiotic target replacement	0.095	1
TRINITY_DN673556_c0_g1_i1	AIA08936.1	ARO:3000444	P42850	pfu:PF0043	Phosphoenolpyruvate synthase	Pyrococcus furiosus (strain ATCC 43587 / DSM 3638 / JCM 8422 / Vc1)	00010|Glycolysis / Gluconeogenesis;00620|Pyruvate metabolism;00680|Methane metabolism;00720|Carbon fixation pathways in prokaryotes	rifamycin antibiotic	antibiotic inactivation	0.095	1
TRINITY_DN771238_c0_g1_i1	AET10445.1	ARO:3004033	Q6C6N0	yli:YALI0E08030g	"Iron-sulfur clusters transporter ATM1, mitochondrial"	Yarrowia lipolytica (strain CLIB 122 / E 150)	02010|ABC transporters	tetracycline antibiotic	antibiotic efflux	0.095	1
TRINITY_DN724901_c0_g1_i1	AAC16242.1	ARO:3005069	Q5QUV8	ilo:IL1737	Translational regulator CsrA	Idiomarina loihiensis (strain ATCC BAA-735 / DSM 15497 / L2-TR)	02020|Two-component system	diaminopyrimidine antibiotic;fluoroquinolone antibiotic;phenicol antibiotic	antibiotic efflux	0.095	1
TRINITY_DN506385_c8_g1_i2	AAK37618.1	ARO:3005008	D5ARW9	rcp:RCAP_rcc03267	Nif-specific regulatory protein	Rhodobacter capsulatus (strain ATCC BAA-309 / NBRC 16581 / SB1003)	02020|Two-component system	tetracycline antibiotic	antibiotic efflux	0.095	1
TRINITY_DN511160_c16_g1_i1	AAK37618.1	ARO:3005008	P09133	azc:AZC_1049	Nif-specific regulatory protein	Azorhizobium caulinodans (strain ATCC 43989 / DSM 5975 / JCM 20966 / LMG 6465 / NBRC 14845 / NCIMB 13405 / ORS 571)	02020|Two-component system	tetracycline antibiotic	antibiotic efflux	0.095	1
TRINITY_DN513494_c6_g1_i1	BAD59497.1	ARO:3000501	B9LL91	chl:Chy400_0949	DNA-directed RNA polymerase subunit beta	Chloroflexus aurantiacus (strain ATCC 29364 / DSM 637 / Y-400-fl)	03020|RNA polymerase	peptide antibiotic;rifamycin antibiotic	antibiotic target alteration;antibiotic target replacement	0.095	1
TRINITY_DN404041_c0_g1_i1	AAC74000.1	ARO:3003950	Q8EDF0	son:SO_2802	ATP-dependent lipid A-core flippase	Shewanella oneidensis (strain MR-1)	02010|ABC transporters	nitroimidazole antibiotic	antibiotic efflux	0.095	1
TRINITY_DN935005_c0_g1_i1	AET10445.1	ARO:3004033	Q9WYC4	tma:TM0288	Uncharacterized ABC transporter ATP-binding protein TM_0288	Thermotoga maritima (strain ATCC 43589 / DSM 3109 / JCM 10099 / NBRC 100826 / MSB8)	02010|ABC transporters	tetracycline antibiotic	antibiotic efflux	0.089	1
TRINITY_DN320290_c0_g1_i1	AIA08936.1	ARO:3000444	O67899	aae:aq_2142	Phosphoenolpyruvate synthase	Aquifex aeolicus (strain VF5)	00010|Glycolysis / Gluconeogenesis;00620|Pyruvate metabolism;00680|Methane metabolism;00720|Carbon fixation pathways in prokaryotes	rifamycin antibiotic	antibiotic inactivation	0.089	1
TRINITY_DN703201_c0_g1_i1	AEY83581	ARO:3000510	P56690	ttj:TTHA1067	Isoleucine--tRNA ligase	Thermus thermophilus (strain ATCC 27634 / DSM 579 / HB8)	00970|Aminoacyl-tRNA biosynthesis	mupirocin	antibiotic target alteration	0.089	1
TRINITY_DN816597_c0_g1_i1	BAA16344.1	ARO:3000491	P24177	eco:b2470	Probable aminoglycoside efflux pump	Escherichia coli (strain K12)	02020|Two-component system	aminoglycoside antibiotic	antibiotic efflux	0.089	1
TRINITY_DN515853_c3_g1_i1	AAV85982.1	ARO:3000535	Q215F6	rpc:RPC_2429	Lipoprotein-releasing system ATP-binding protein LolD 1	Rhodopseudomonas palustris (strain BisB18)	02010|ABC transporters	macrolide antibiotic	antibiotic efflux	0.089	1
TRINITY_DN506534_c1_g1_i1	AAV85982.1	ARO:3000535	Q3B5J7	plt:Plut_0496	Macrolide export ATP-binding/permease protein MacB	Chlorobium luteolum (strain DSM 273 / BCRC 81028 / 2530)	02010|ABC transporters	macrolide antibiotic	antibiotic efflux	0.089	1
TRINITY_DN506293_c16_g1_i1	AAK37618.1	ARO:3005008	P23747	pae:PA5483	Alginate biosynthesis transcriptional regulatory protein AlgB	Pseudomonas aeruginosa (strain ATCC 15692 / DSM 22644 / CIP 104116 / JCM 14847 / LMG 12228 / 1C / PRS 101 / PAO1)	02020|Two-component system	tetracycline antibiotic	antibiotic efflux	0.089	1
TRINITY_DN502700_c9_g3_i1	AAA20117.1	ARO:3000195	B0WGM1	cqu:CpipJ_CPIJ005834	"Elongation factor G, mitochondrial"	Culex quinquefasciatus	-	tetracycline antibiotic	antibiotic target protection	0.089	1
TRINITY_DN502930_c5_g1_i1	AAK37618.1	ARO:3005008	P09570	-	Nif-specific regulatory protein	Azotobacter vinelandii	-	tetracycline antibiotic	antibiotic efflux	0.089	1
TRINITY_DN61530_c0_g1_i1	AAF67494.2	ARO:3002522	Q02592	spo:SPCC737.09c	Heavy metal tolerance protein	Schizosaccharomyces pombe (strain 972 / ATCC 24843)	-	aminocoumarin antibiotic	antibiotic efflux	0.089	1
TRINITY_DN499874_c11_g5_i1	AAV85982.1	ARO:3000535	Q9WYI7	tma:TM0352	Uncharacterized ABC transporter ATP-binding protein TM_0352	Thermotoga maritima (strain ATCC 43589 / DSM 3109 / JCM 10099 / NBRC 100826 / MSB8)	-	macrolide antibiotic	antibiotic efflux	0.089	1
TRINITY_DN423027_c0_g2_i1	AIA08936.1	ARO:3000444	Q9V2H7	pab:PAB0057	Probable phosphoenolpyruvate synthase	Pyrococcus abyssi (strain GE5 / Orsay)	00010|Glycolysis / Gluconeogenesis;00620|Pyruvate metabolism;00680|Methane metabolism;00720|Carbon fixation pathways in prokaryotes	rifamycin antibiotic	antibiotic inactivation	0.089	1
TRINITY_DN257387_c0_g1_i1	AAF67494.2	ARO:3002522	Q9FNU2	-	ABC transporter B family member 25	Oryza sativa subsp. japonica	-	aminocoumarin antibiotic	antibiotic efflux	0.083	1
TRINITY_DN217358_c0_g1_i1	AAA20117.1	ARO:3000195	A5V605	swi:Swit_1356	Elongation factor G	Sphingomonas wittichii (strain RW1 / DSM 6014 / JCM 10273)	-	tetracycline antibiotic	antibiotic target protection	0.083	1
TRINITY_DN370485_c0_g1_i1	CDO61516.1	ARO:3003949	Q20Z38	rpc:RPC_4072	Beta-(1-->2)glucan export ATP-binding/permease protein NdvA	Rhodopseudomonas palustris (strain BisB18)	-	fluoroquinolone antibiotic;macrolide antibiotic;rifamycin antibiotic	antibiotic efflux	0.083	1
TRINITY_DN389368_c0_g2_i1	AAV85982.1	ARO:3000535	Q7MJ01	vvy:VV2362	Lipoprotein-releasing system ATP-binding protein LolD	Vibrio vulnificus (strain YJ016)	02010|ABC transporters	macrolide antibiotic	antibiotic efflux	0.083	1
TRINITY_DN376406_c0_g1_i1	AYV52072.1	ARO:3002882	P71082	bsu:BSU08690	Putative multidrug export ATP-binding/permease protein YgaD	Bacillus subtilis (strain 168)	-	lincosamide antibiotic	antibiotic efflux	0.083	1
TRINITY_DN792520_c0_g1_i1	AAF67494.2	ARO:3002522	P71082	bsu:BSU08690	Putative multidrug export ATP-binding/permease protein YgaD	Bacillus subtilis (strain 168)	-	aminocoumarin antibiotic	antibiotic efflux	0.083	1
TRINITY_DN897382_c0_g1_i1	ADP36409.1	ARO:3003730	Q12ZD1	mbu:Mbur_0185	Isoleucine--tRNA ligase	Methanococcoides burtonii (strain DSM 6242 / NBRC 107633 / OCM 468 / ACE-M)	00970|Aminoacyl-tRNA biosynthesis	mupirocin	antibiotic target alteration	0.083	1
TRINITY_DN852671_c0_g1_i1	AAG03814.1	ARO:3000377	Q9WWZ9	ppx:T1E_0243	Toluene efflux pump periplasmic linker protein TtgA	Pseudomonas putida (strain DOT-T1E)	01501|beta-Lactam resistance;01503|Cationic antimicrobial peptide (CAMP) resistance	aminocoumarin antibiotic;carbapenem;cephalosporin;cephamycin;diaminopyrimidine antibiotic;fluoroquinolone antibiotic;macrolide antibiotic;monobactam;penam;penem;peptide antibiotic;phenicol antibiotic;sulfonamide antibiotic;tetracycline antibiotic	antibiotic efflux	0.083	1
TRINITY_DN515804_c10_g2_i2	BAD59497.1	ARO:3000501	A9GRB1	scl:sce0410	DNA-directed RNA polymerase subunit beta	Sorangium cellulosum (strain So ce56)	03020|RNA polymerase	peptide antibiotic;rifamycin antibiotic	antibiotic target alteration;antibiotic target replacement	0.083	1
TRINITY_DN508214_c0_g1_i1	AAK37618.1	ARO:3005008	Q3K999	pfo:Pfl01_3918	Sigma54-dependent transcriptional regulator SfnR	Pseudomonas fluorescens (strain Pf0-1)	-	tetracycline antibiotic	antibiotic efflux	0.083	1
TRINITY_DN506961_c8_g6_i1	CBH51823.1	ARO:3000556	Q2W2I8	mag:amb3133	Elongation factor G	Magnetospirillum magneticum (strain AMB-1 / ATCC 700264)	-	tetracycline antibiotic	antibiotic target protection	0.083	1
TRINITY_DN506955_c9_g1_i1	ACH87088.1	ARO:3000196	B3CLA3	wpi:WP0562	Elongation factor G	Wolbachia pipientis subsp. Culex pipiens (strain wPip)	-	tetracycline antibiotic	antibiotic target protection	0.083	1
TRINITY_DN506293_c15_g1_i1	AAK37618.1	ARO:3005008	P09133	azc:AZC_1049	Nif-specific regulatory protein	Azorhizobium caulinodans (strain ATCC 43989 / DSM 5975 / JCM 20966 / LMG 6465 / NBRC 14845 / NCIMB 13405 / ORS 571)	02020|Two-component system	tetracycline antibiotic	antibiotic efflux	0.083	1
TRINITY_DN509134_c3_g1_i2	BAD59497.1	ARO:3000501	O83269	tpa:TP_0241	DNA-directed RNA polymerase subunit beta	Treponema pallidum (strain Nichols)	03020|RNA polymerase	peptide antibiotic;rifamycin antibiotic	antibiotic target alteration;antibiotic target replacement	0.083	1
TRINITY_DN503367_c10_g1_i1	AET10445.1	ARO:3004033	O31708	bsu:BSU14330	Uncharacterized ABC transporter ATP-binding protein YknV	Bacillus subtilis (strain 168)	02010|ABC transporters	tetracycline antibiotic	antibiotic efflux	0.083	1
TRINITY_DN543705_c0_g1_i1	WP_041777404.1	ARO:3004480	A8LM40	dsh:Dshi_0268	DNA-directed RNA polymerase subunit beta	Dinoroseobacter shibae (strain DSM 16493 / NCIMB 14021 / DFL 12)	03020|RNA polymerase	peptide antibiotic;rifamycin antibiotic	antibiotic target alteration;antibiotic target replacement	0.083	1
TRINITY_DN508611_c6_g11_i1	BAD59497.1	ARO:3000501	Q7URW6	rba:RB5414	DNA-directed RNA polymerase subunit beta	Rhodopirellula baltica (strain DSM 10527 / NCIMB 13988 / SH1)	03020|RNA polymerase	peptide antibiotic;rifamycin antibiotic	antibiotic target alteration;antibiotic target replacement	0.083	1
TRINITY_DN50514_c0_g1_i1	AIA08936.1	ARO:3000444	O67899	aae:aq_2142	Phosphoenolpyruvate synthase	Aquifex aeolicus (strain VF5)	00010|Glycolysis / Gluconeogenesis;00620|Pyruvate metabolism;00680|Methane metabolism;00720|Carbon fixation pathways in prokaryotes	rifamycin antibiotic	antibiotic inactivation	0.083	1
TRINITY_DN32376_c0_g1_i1	AAF67494.2	ARO:3002522	P71082	bsu:BSU08690	Putative multidrug export ATP-binding/permease protein YgaD	Bacillus subtilis (strain 168)	-	aminocoumarin antibiotic	antibiotic efflux	0.083	1
TRINITY_DN417400_c0_g1_i1	AAF67494.2	ARO:3002522	Q54W24	ddi:DDB_G0279915	ABC transporter B family member 4	Dictyostelium discoideum	02010|ABC transporters	aminocoumarin antibiotic	antibiotic efflux	0.083	1
TRINITY_DN414362_c0_g1_i1	AAK37618.1	ARO:3005008	G3XCV0	pae:PA1097	Transcriptional regulator FleQ	Pseudomonas aeruginosa (strain ATCC 15692 / DSM 22644 / CIP 104116 / JCM 14847 / LMG 12228 / 1C / PRS 101 / PAO1)	02020|Two-component system;02025|Biofilm formation - Pseudomonas aeruginosa;02040|Flagellar assembly	tetracycline antibiotic	antibiotic efflux	0.083	1
TRINITY_DN265078_c0_g1_i1	CDO61516.1	ARO:3003949	Q9ZR72	ath:AT2G36910	ABC transporter B family member 1	Arabidopsis thaliana	02010|ABC transporters	fluoroquinolone antibiotic;macrolide antibiotic;rifamycin antibiotic	antibiotic efflux	0.077	1
TRINITY_DN193814_c0_g1_i1	AYV52072.1	ARO:3002882	P71082	bsu:BSU08690	Putative multidrug export ATP-binding/permease protein YgaD	Bacillus subtilis (strain 168)	-	lincosamide antibiotic	antibiotic efflux	0.077	1
[truncated: 371 more rows]
