# Supplementary material for: Insights into coastal microbial antibiotic resistome through a meta-transcriptomic approach in Yucatan
Source: Front Microbiol. 2022 Oct 17;13:972267. doi: 10.3389/fmicb.2022.972267 (PMC9618888; doi:10.3389/fmicb.2022.972267)
Supplement: Supplementary Table 2 — This table containing sequences annotated as antibiotic resistance genes (ARGs) in Sisal sample site, containing CARD IDs, ARO IDs, antibiotic classes, and mechanisms of action per line. [file Table_2.XLSX]

## Sheet: Dzilam_tablaFinal_TPM_TMM_Set02
TRINITY_ID	CARDID	AROID	UniID	KEGGID	Function	Organism	Pathway	Drug	Resistance_Mechanism	TPM_Dzilam	TMM_Dzilam
TRINITY_DN90776_c0_g1_i1	XP_753111.1	ARO:3003942	Q08234	sce:YOL075C	Uncharacterized ABC transporter ATP-binding protein/permease YOL075C	Saccharomyces cerevisiae (strain ATCC 204508 / S288c)	-	cephalosporin;penam;peptide antibiotic	antibiotic efflux	17.86	5898
TRINITY_DN482264_c0_g2_i1	ADZ12699.1	ARO:3005091	P24136	bsu:BSU11460	Oligopeptide transport ATP-binding protein OppD	Bacillus subtilis (strain 168)	01501|beta-Lactam resistance;02010|ABC transporters;02024|Quorum sensing	aminoglycoside antibiotic	antibiotic efflux	6.077	2973
TRINITY_DN517645_c3_g11_i1	XP_753111.1	ARO:3003942	Q08234	sce:YOL075C	Uncharacterized ABC transporter ATP-binding protein/permease YOL075C	Saccharomyces cerevisiae (strain ATCC 204508 / S288c)	-	cephalosporin;penam;peptide antibiotic	antibiotic efflux	6.849	2150.93
TRINITY_DN498500_c13_g1_i1	ADZ12699.1	ARO:3005091	O34677	bsu:BSU27430	Glutamine transport ATP-binding protein GlnQ	Bacillus subtilis (strain 168)	02010|ABC transporters	aminoglycoside antibiotic	antibiotic efflux	7.201	1917
TRINITY_DN422096_c0_g1_i1	AKA86814	ARO:3003746	P25997	cal:CAALFM_C501580CA	Elongation factor 3	Candida albicans (strain SC5314 / ATCC MYA-2876)	-	lincosamide antibiotic;macrolide antibiotic;oxazolidinone antibiotic;phenicol antibiotic;pleuromutilin antibiotic;streptogramin antibiotic;tetracycline antibiotic	antibiotic target protection	5.069	1355
TRINITY_DN519149_c3_g1_i2	ADZ12699.1	ARO:3005091	A9FK50	scl:sce4918	Alkanesulfonate monooxygenase	Sorangium cellulosum (strain So ce56)	00920|Sulfur metabolism	aminoglycoside antibiotic	antibiotic efflux	1.83	1111
TRINITY_DN90288_c0_g1_i1	ADZ12699.1	ARO:3005091	P54537	bsu:BSU23960	Arginine transport ATP-binding protein ArtM	Bacillus subtilis (strain 168)	02010|ABC transporters	aminoglycoside antibiotic	antibiotic efflux	5.623	1079
TRINITY_DN508575_c1_g5_i1	AAF01499.1	ARO:3000193	Q73F99	bca:BCE_0107	Elongation factor G	Bacillus cereus (strain ATCC 10987 / NRS 248)	-	tetracycline antibiotic	antibiotic target protection	7.05	1053
TRINITY_DN501393_c8_g6_i1	AAA99504.1	ARO:3002987	P42065	bsu:BSU11370	Oligopeptide transport ATP-binding protein AppF	Bacillus subtilis (strain 168)	02024|Quorum sensing	peptide antibiotic	antibiotic efflux	2.233	1047
TRINITY_DN519103_c12_g1_i2	AAN28945	ARO:3003785	Q5KUG7	gka:GK3384	UDP-N-acetylglucosamine 1-carboxyvinyltransferase 2	Geobacillus kaustophilus (strain HTA426)	00520|Amino sugar and nucleotide sugar metabolism;00550|Peptidoglycan biosynthesis	fosfomycin	antibiotic target alteration	3.038	1002.66
TRINITY_DN518424_c1_g2_i1	AAN28945	ARO:3003785	P70965	bsu:BSU36760	UDP-N-acetylglucosamine 1-carboxyvinyltransferase 1	Bacillus subtilis (strain 168)	00520|Amino sugar and nucleotide sugar metabolism;00550|Peptidoglycan biosynthesis	fosfomycin	antibiotic target alteration	3.072	830.47
TRINITY_DN520728_c4_g2_i1	BAD59497.1	ARO:3000501	Q65PB5	bli:BL02798	DNA-directed RNA polymerase subunit beta	Bacillus licheniformis (strain ATCC 14580 / DSM 13 / JCM 2505 / CCUG 7422 / NBRC 12200 / NCIMB 9375 / NCTC 10341 / NRRL NRS-1264 / Gibson 46)	03020|RNA polymerase	peptide antibiotic;rifamycin antibiotic	antibiotic target alteration;antibiotic target replacement	3.794	664
TRINITY_DN509528_c0_g1_i1	AAA25550.1	ARO:3003105	Q81E05	bce:BC2191	Thymidylate synthase	Bacillus cereus (strain ATCC 14579 / DSM 31 / CCUG 7414 / JCM 2152 / NBRC 15305 / NCIMB 9373 / NCTC 2599 / NRRL B-3711)	00240|Pyrimidine metabolism;00670|One carbon pool by folate;01232|	diaminopyrimidine antibiotic	antibiotic target replacement	0.906	620
TRINITY_DN512883_c1_g4_i2	BAD59497.1	ARO:3000501	B1HMZ6	lsp:Bsph_4630	DNA-directed RNA polymerase subunit beta	Lysinibacillus sphaericus (strain C3-41)	03020|RNA polymerase	peptide antibiotic;rifamycin antibiotic	antibiotic target alteration;antibiotic target replacement	2.014	572.04
TRINITY_DN517960_c0_g5_i3	ADZ12699.1	ARO:3005091	P24136	bsu:BSU11460	Oligopeptide transport ATP-binding protein OppD	Bacillus subtilis (strain 168)	01501|beta-Lactam resistance;02010|ABC transporters;02024|Quorum sensing	aminoglycoside antibiotic	antibiotic efflux	1.511	556.82
TRINITY_DN93698_c0_g1_i1	AAK37618.1	ARO:3005008	P30268	bpf:BpOF4_10225	Uncharacterized aminotransferase BpOF4_10225	Alkalihalobacillus pseudofirmus (strain ATCC BAA-2126 / JCM 17055 / OF4)	"00250|Alanine, aspartate and glutamate metabolism;00410|beta-Alanine metabolism;00640|Propanoate metabolism;00650|Butanoate metabolism"	tetracycline antibiotic	antibiotic efflux	1.679	553
TRINITY_DN507241_c0_g1_i2	ADZ12699.1	ARO:3005091	Q5KVK2	gka:GK2999	Methionine import ATP-binding protein MetN	Geobacillus kaustophilus (strain HTA426)	02010|ABC transporters	aminoglycoside antibiotic	antibiotic efflux	1.444	537.45
TRINITY_DN519755_c1_g1_i1	ABD30512.1	ARO:3000839	P39668	bsu:BSU40360	Uncharacterized serine protease YyxA	Bacillus subtilis (strain 168)	-	disinfecting agents and antiseptics;fluoroquinolone antibiotic	antibiotic efflux	1.561	531.79
TRINITY_DN520311_c5_g1_i2	ADZ12699.1	ARO:3005091	P42061	-	Oligopeptide-binding protein AppA	Bacillus subtilis (strain 168)	-	aminoglycoside antibiotic	antibiotic efflux	1.024	531.53
TRINITY_DN515803_c0_g1_i2	XP_753111.1	ARO:3003942	P43071	-	Multidrug resistance protein CDR1	Candida albicans	-	cephalosporin;penam;peptide antibiotic	antibiotic efflux	1.276	491.79
TRINITY_DN517047_c0_g1_i2	AAN28945	ARO:3003785	Q5KUL0	gka:GK3341	UDP-N-acetylglucosamine 1-carboxyvinyltransferase 1	Geobacillus kaustophilus (strain HTA426)	00520|Amino sugar and nucleotide sugar metabolism;00550|Peptidoglycan biosynthesis	fosfomycin	antibiotic target alteration	3.021	488.27
TRINITY_DN467313_c0_g1_i1	ADZ12699.1	ARO:3005091	O34814	bsu:BSU35260	Cell division ATP-binding protein FtsE	Bacillus subtilis (strain 168)	02010|ABC transporters	aminoglycoside antibiotic	antibiotic efflux	2.149	454
TRINITY_DN350618_c0_g1_i1	ADZ12699.1	ARO:3005091	Q8ZPK4	stm:STM1491	Osmoprotectant import ATP-binding protein OsmV	Salmonella typhimurium (strain LT2 / SGSC1412 / ATCC 700720)	02010|ABC transporters	aminoglycoside antibiotic	antibiotic efflux	1.561	449
TRINITY_DN512061_c1_g1_i1	AAN28945	ARO:3003785	Q65DX8	bli:BL04004	UDP-N-acetylglucosamine 1-carboxyvinyltransferase 1	Bacillus licheniformis (strain ATCC 14580 / DSM 13 / JCM 2505 / CCUG 7422 / NBRC 12200 / NCIMB 9375 / NCTC 10341 / NRRL NRS-1264 / Gibson 46)	00520|Amino sugar and nucleotide sugar metabolism;00550|Peptidoglycan biosynthesis	fosfomycin	antibiotic target alteration	1.914	430
TRINITY_DN495056_c0_g1_i1	AAG04750.1	ARO:3004077	Q05497	sce:YDR338C	Uncharacterized transporter YDR338C	Saccharomyces cerevisiae (strain ATCC 204508 / S288c)	-	aminoglycoside antibiotic;disinfecting agents and antiseptics;fluoroquinolone antibiotic	antibiotic efflux	2.115	413.62
TRINITY_DN518881_c3_g1_i2	APB03214.1	ARO:3003980	O34338	bsu:BSU30760	Manganese transport system ATP-binding protein MntB	Bacillus subtilis (strain 168)	02010|ABC transporters	tetracycline antibiotic	antibiotic efflux	1.611	408.28
TRINITY_DN519906_c3_g2_i1	WP_102607457.1	ARO:3004361	P37567	bsu:BSU00810	Probable tRNA-dihydrouridine synthase 1	Bacillus subtilis (strain 168)	-	sulfonamide antibiotic	antibiotic target replacement	0.974	382.59
TRINITY_DN503202_c0_g1_i1	ABA71733.1	ARO:3002972	Q9S5V6	-	Alanine racemase	Peribacillus psychrosaccharolyticus	-	glycopeptide antibiotic	antibiotic target alteration	1.83	379.47
TRINITY_DN507189_c0_g4_i1	AAN28945	ARO:3003785	Q5KUG7	gka:GK3384	UDP-N-acetylglucosamine 1-carboxyvinyltransferase 2	Geobacillus kaustophilus (strain HTA426)	00520|Amino sugar and nucleotide sugar metabolism;00550|Peptidoglycan biosynthesis	fosfomycin	antibiotic target alteration	0.789	372
TRINITY_DN518860_c4_g2_i3	AAF01499.1	ARO:3000193	Q88QN8	ppu:PP_0451	Elongation factor G 1	Pseudomonas putida (strain ATCC 47054 / DSM 6125 / CFBP 8728 / NCIMB 11950 / KT2440)	-	tetracycline antibiotic	antibiotic target protection	1.444	371.62
TRINITY_DN519061_c2_g1_i3	AEP40500.1	ARO:3002912	Q5L3G9	gka:GK0226	DEAD-box ATP-dependent RNA helicase CshA	Geobacillus kaustophilus (strain HTA426)	03018|RNA degradation	glycopeptide antibiotic	antibiotic target alteration	0.856	369.39
TRINITY_DN498033_c0_g2_i1	ALV80601.1	ARO:3003801	P96709	bsu:BSU05680	Uncharacterized MFS-type transporter YdgK	Bacillus subtilis (strain 168)	-	bicyclomycin	antibiotic efflux	3.206	358
TRINITY_DN515803_c0_g2_i1	XP_753111.1	ARO:3003942	P43071	-	Multidrug resistance protein CDR1	Candida albicans	-	cephalosporin;penam;peptide antibiotic	antibiotic efflux	0.906	356
TRINITY_DN516971_c0_g1_i1	BAB36671.1	ARO:3000832	P13799	bsu:BSU35500	Signal transduction histidine-protein kinase/phosphatase DegS	Bacillus subtilis (strain 168)	02020|Two-component system	fluoroquinolone antibiotic;macrolide antibiotic;penam;tetracycline antibiotic	antibiotic efflux	1.981	354.14
TRINITY_DN514282_c8_g1_i1	ADZ12699.1	ARO:3005091	Q1AS06	rxy:Rxyl_2912	Spermidine/putrescine import ATP-binding protein PotA	Rubrobacter xylanophilus (strain DSM 9941 / NBRC 16129 / PRD-1)	02010|ABC transporters	aminoglycoside antibiotic	antibiotic efflux	1.108	352.49
TRINITY_DN508389_c0_g2_i1	BAD59497.1	ARO:3000501	A7Z0M9	bay:RBAM_001320	DNA-directed RNA polymerase subunit beta	Bacillus velezensis (strain DSM 23117 / BGSC 10A6 / FZB42)	03020|RNA polymerase	peptide antibiotic;rifamycin antibiotic	antibiotic target alteration;antibiotic target replacement	2.77	333.16
TRINITY_DN510461_c0_g3_i1	CAA37477.1	ARO:3002891	O07631	bsu:BSU14770	50S ribosomal subunit assembly factor BipA	Bacillus subtilis (strain 168)	-	tetracycline antibiotic	antibiotic target protection	1.897	331
TRINITY_DN512883_c1_g4_i1	BAD59497.1	ARO:3000501	B1HMZ6	lsp:Bsph_4630	DNA-directed RNA polymerase subunit beta	Lysinibacillus sphaericus (strain C3-41)	03020|RNA polymerase	peptide antibiotic;rifamycin antibiotic	antibiotic target alteration;antibiotic target replacement	1.544	324.96
TRINITY_DN519341_c0_g1_i2	CAA53189	ARO:3000521	C1EPQ9	bcx:BCA_3999	Isoleucine--tRNA ligase	Bacillus cereus (strain 03BB102)	00970|Aminoacyl-tRNA biosynthesis	mupirocin	antibiotic target alteration	0.52	305.02
TRINITY_DN515241_c3_g1_i4	BAD59497.1	ARO:3000501	Q65PB5	bli:BL02798	DNA-directed RNA polymerase subunit beta	Bacillus licheniformis (strain ATCC 14580 / DSM 13 / JCM 2505 / CCUG 7422 / NBRC 12200 / NCIMB 9375 / NCTC 10341 / NRRL NRS-1264 / Gibson 46)	03020|RNA polymerase	peptide antibiotic;rifamycin antibiotic	antibiotic target alteration;antibiotic target replacement	4.482	304.74
TRINITY_DN506361_c0_g1_i1	ADZ12699.1	ARO:3005091	Q65M34	bli:BL03180	Methionine import ATP-binding protein MetN 1	Bacillus licheniformis (strain ATCC 14580 / DSM 13 / JCM 2505 / CCUG 7422 / NBRC 12200 / NCIMB 9375 / NCTC 10341 / NRRL NRS-1264 / Gibson 46)	02010|ABC transporters	aminoglycoside antibiotic	antibiotic efflux	0.906	302.66
TRINITY_DN508454_c0_g2_i2	AEP40500.1	ARO:3002912	Q8Y8N0	lmo:lmo0866	ATP-dependent RNA helicase CshA	Listeria monocytogenes serovar 1/2a (strain ATCC BAA-679 / EGD-e)	03018|RNA degradation	glycopeptide antibiotic	antibiotic target alteration	0.705	297
TRINITY_DN518789_c0_g2_i1	AAC75429.1	ARO:3000833	O07585	bsu:BSU09550	UPF0053 protein YhdP	Bacillus subtilis (strain 168)	-	fluoroquinolone antibiotic;macrolide antibiotic;penam;tetracycline antibiotic	antibiotic efflux	0.655	296.48
TRINITY_DN499711_c0_g1_i1	CAA53189	ARO:3000521	C5D8P2	gwc:GWCH70_1039	Isoleucine--tRNA ligase	Geobacillus sp. (strain WCH70)	00970|Aminoacyl-tRNA biosynthesis	mupirocin	antibiotic target alteration	1.41	286
TRINITY_DN510864_c1_g5_i1	BAD59497.1	ARO:3000501	B1HMZ6	lsp:Bsph_4630	DNA-directed RNA polymerase subunit beta	Lysinibacillus sphaericus (strain C3-41)	03020|RNA polymerase	peptide antibiotic;rifamycin antibiotic	antibiotic target alteration;antibiotic target replacement	2.149	285
TRINITY_DN516969_c0_g1_i1	AAN28945	ARO:3003785	P94453	-	Fructose-bisphosphate aldolase	Geobacillus stearothermophilus	-	fosfomycin	antibiotic target alteration	1.074	280.82
TRINITY_DN518164_c0_g1_i2	BAE85478.1	ARO:3003728	Q45614	bsu:BSU40400	Sensor histidine kinase WalK	Bacillus subtilis (strain 168)	02020|Two-component system	glycopeptide antibiotic	antibiotic target alteration	0.604	278.24
TRINITY_DN514223_c0_g2_i2	ABA71733.1	ARO:3002972	Q9S5V6	-	Alanine racemase	Peribacillus psychrosaccharolyticus	-	glycopeptide antibiotic	antibiotic target alteration	1.46	277.94
TRINITY_DN511227_c1_g2_i2	CAA79727.1	ARO:3000191	Q65PB0	bli:BL01057	Elongation factor G	Bacillus licheniformis (strain ATCC 14580 / DSM 13 / JCM 2505 / CCUG 7422 / NBRC 12200 / NCIMB 9375 / NCTC 10341 / NRRL NRS-1264 / Gibson 46)	-	tetracycline antibiotic	antibiotic target protection	3.508	273.34
TRINITY_DN511227_c1_g2_i1	AAF01499.1	ARO:3000193	Q9Z9L7	bha:BH0131	Elongation factor G	Alkalihalobacillus halodurans (strain ATCC BAA-125 / DSM 18197 / FERM 7344 / JCM 9153 / C-125)	-	tetracycline antibiotic	antibiotic target protection	6.681	268.66
TRINITY_DN514925_c5_g1_i1	BAD59497.1	ARO:3000501	A9VP69	bwe:BcerKBAB4_0097	DNA-directed RNA polymerase subunit beta	Bacillus mycoides (strain KBAB4)	03020|RNA polymerase	peptide antibiotic;rifamycin antibiotic	antibiotic target alteration;antibiotic target replacement	3.273	259.14
TRINITY_DN519923_c2_g1_i5	AAG06942.1	ARO:3002985	P94461	bsu:BSU15710	Primosomal protein N'	Bacillus subtilis (strain 168)	03440|Homologous recombination	peptide antibiotic	antibiotic target alteration	0.487	246.79
TRINITY_DN505428_c0_g1_i2	ATC67679.1	ARO:3000838	P23545	bsu:BSU29100	Alkaline phosphatase synthesis sensor protein PhoR	Bacillus subtilis (strain 168)	02020|Two-component system	disinfecting agents and antiseptics;fluoroquinolone antibiotic	antibiotic efflux	0.739	245
TRINITY_DN507393_c0_g1_i1	ANZ79240.1	ARO:3004035	O07550	bsu:BSU09710	Probable multidrug resistance ABC transporter ATP-binding/permease protein YheI	Bacillus subtilis (strain 168)	02010|ABC transporters	tetracycline antibiotic	antibiotic efflux	0.772	242
TRINITY_DN518237_c0_g1_i2	APB03219.1	ARO:3003986	O06476	bsu:BSU07370	Uncharacterized ABC transporter ATP-binding protein YfmR	Bacillus subtilis (strain 168)	-	pleuromutilin antibiotic	antibiotic efflux	0.688	240.95
TRINITY_DN502970_c0_g1_i1	AKA86814	ARO:3003746	O31716	bsu:BSU14430	Uncharacterized ABC transporter ATP-binding protein YkpA	Bacillus subtilis (strain 168)	-	lincosamide antibiotic;macrolide antibiotic;oxazolidinone antibiotic;phenicol antibiotic;pleuromutilin antibiotic;streptogramin antibiotic;tetracycline antibiotic	antibiotic target protection	0.806	236.9
TRINITY_DN519477_c1_g1_i1	BAA15934.1	ARO:3000829	Q45614	bsu:BSU40400	Sensor histidine kinase WalK	Bacillus subtilis (strain 168)	02020|Two-component system	aminocoumarin antibiotic;aminoglycoside antibiotic	antibiotic efflux	0.621	231
TRINITY_DN517080_c0_g1_i1	ADZ12699.1	ARO:3005091	P27675	-	Glutamine transport ATP-binding protein GlnQ	Geobacillus stearothermophilus	-	aminoglycoside antibiotic	antibiotic efflux	0.94	230.88
TRINITY_DN516748_c0_g1_i4	AAC74000.1	ARO:3003950	P23886	eco:b0886	ATP-binding/permease protein CydC	Escherichia coli (strain K12)	02010|ABC transporters	nitroimidazole antibiotic	antibiotic efflux	0.806	227.84
TRINITY_DN508575_c1_g2_i1	AAF01499.1	ARO:3000193	Q814C5	bce:BC0128	Elongation factor G	Bacillus cereus (strain ATCC 14579 / DSM 31 / CCUG 7414 / JCM 2152 / NBRC 15305 / NCIMB 9373 / NCTC 2599 / NRRL B-3711)	-	tetracycline antibiotic	antibiotic target protection	3.441	225.93
TRINITY_DN505886_c0_g1_i1	BAE85478.1	ARO:3003728	Q45614	bsu:BSU40400	Sensor histidine kinase WalK	Bacillus subtilis (strain 168)	02020|Two-component system	glycopeptide antibiotic	antibiotic target alteration	0.487	225
TRINITY_DN518828_c0_g1_i4	ANZ79241.1	ARO:3004036	O07549	bsu:BSU09720	Probable multidrug resistance ABC transporter ATP-binding/permease protein YheH	Bacillus subtilis (strain 168)	02010|ABC transporters	tetracycline antibiotic	antibiotic efflux	0.621	216.76
TRINITY_DN517451_c0_g1_i1	AAA99504.1	ARO:3002987	P94440	bsu:BSU08310	Linearmycin resistance ATP-binding protein LnrL	Bacillus subtilis (strain 168)	-	peptide antibiotic	antibiotic efflux	0.571	215.18
TRINITY_DN517858_c0_g2_i7	AAV85982.1	ARO:3000535	O34392	bsu:BSU30420	ABC transporter ATP-binding protein YtrE	Bacillus subtilis (strain 168)	02010|ABC transporters	macrolide antibiotic	antibiotic efflux	1.376	213.94
TRINITY_DN520728_c0_g1_i2	BAD59497.1	ARO:3000501	A7Z0M9	bay:RBAM_001320	DNA-directed RNA polymerase subunit beta	Bacillus velezensis (strain DSM 23117 / BGSC 10A6 / FZB42)	03020|RNA polymerase	peptide antibiotic;rifamycin antibiotic	antibiotic target alteration;antibiotic target replacement	2.199	213.56
TRINITY_DN514944_c0_g1_i1	AAC36944.1	ARO:3003006	P39843	bsu:BSU26590	Multidrug resistance protein 2	Bacillus subtilis (strain 168)	-	disinfecting agents and antiseptics;fluoroquinolone antibiotic	antibiotic efflux	1.091	210.02
TRINITY_DN518920_c2_g1_i1	ANZ79240.1	ARO:3004035	O07549	bsu:BSU09720	Probable multidrug resistance ABC transporter ATP-binding/permease protein YheH	Bacillus subtilis (strain 168)	02010|ABC transporters	tetracycline antibiotic	antibiotic efflux	0.537	209.19
TRINITY_DN519050_c1_g1_i1	ADZ12699.1	ARO:3005091	P63396	-	Uncharacterized ABC transporter ATP-binding protein Mb1312c	Mycobacterium bovis (strain ATCC BAA-935 / AF2122/97)	-	aminoglycoside antibiotic	antibiotic efflux	0.588	209.09
TRINITY_DN520728_c1_g1_i2	AAA20117.1	ARO:3000195	Q63H93	bcz:BCE33L0101	Elongation factor G	Bacillus cereus (strain ZK / E33L)	-	tetracycline antibiotic	antibiotic target protection	11.784	203
TRINITY_DN485895_c0_g1_i1	ADZ12699.1	ARO:3005091	Q5WJP0	bcl:ABC0876	Methionine import ATP-binding protein MetN 2	Bacillus clausii (strain KSM-K16)	02010|ABC transporters	aminoglycoside antibiotic	antibiotic efflux	0.688	202
TRINITY_DN514374_c1_g1_i1	AAV85982.1	ARO:3000535	Q8ENB3	oih:OB2574	Ribose import ATP-binding protein RbsA	Oceanobacillus iheyensis (strain DSM 14371 / CIP 107618 / JCM 11309 / KCTC 3954 / HTE831)	02010|ABC transporters	macrolide antibiotic	antibiotic efflux	0.554	199.25
TRINITY_DN517833_c0_g1_i3	ADZ12699.1	ARO:3005091	Q57855	mja:MJ_0412	Uncharacterized ABC transporter ATP-binding protein MJ0412	Methanocaldococcus jannaschii (strain ATCC 43067 / DSM 2661 / JAL-1 / JCM 10045 / NBRC 100440)	00920|Sulfur metabolism;02010|ABC transporters	aminoglycoside antibiotic	antibiotic efflux	0.621	194.4
TRINITY_DN490174_c0_g1_i1	AAA99504.1	ARO:3002987	Q926D8	lin:zurA	Zinc uptake system ATP-binding protein ZurA	Listeria innocua serovar 6a (strain ATCC BAA-680 / CLIP 11262)	02010|ABC transporters	peptide antibiotic	antibiotic efflux	1.141	192
TRINITY_DN427678_c0_g1_i2	ABO11759.2	ARO:3004573	P0AEX4	sfl:SF2649	Alpha-ketoglutarate permease	Shigella flexneri	-	fosfomycin	antibiotic efflux	1.695	189
TRINITY_DN517047_c0_g1_i4	AAN28945	ARO:3003785	Q6HAZ8	btk:BT9727_4969	UDP-N-acetylglucosamine 1-carboxyvinyltransferase 1	Bacillus thuringiensis subsp. konkukian (strain 97-27)	00520|Amino sugar and nucleotide sugar metabolism;00550|Peptidoglycan biosynthesis	fosfomycin	antibiotic target alteration	1.561	187.72
TRINITY_DN761310_c0_g1_i1	ACJ41547.2	ARO:3004574	O13880	spo:SPAC1B3.16c	Vitamin H transporter 1	Schizosaccharomyces pombe (strain 972 / ATCC 24843)	-	fluoroquinolone antibiotic	antibiotic efflux	1.494	185
TRINITY_DN497089_c0_g1_i1	AAN28945	ARO:3003785	Q6HAZ8	btk:BT9727_4969	UDP-N-acetylglucosamine 1-carboxyvinyltransferase 1	Bacillus thuringiensis subsp. konkukian (strain 97-27)	00520|Amino sugar and nucleotide sugar metabolism;00550|Peptidoglycan biosynthesis	fosfomycin	antibiotic target alteration	1.108	184
TRINITY_DN517858_c0_g2_i14	AAV85982.1	ARO:3000535	O35005	bsu:BSU30410	ABC transporter permease YtrF	Bacillus subtilis (strain 168)	02010|ABC transporters	macrolide antibiotic	antibiotic efflux	0.957	182.79
TRINITY_DN513030_c0_g2_i1	AAF01499.1	ARO:3000193	Q92D33	lin:lin0987	Peptide chain release factor 3	Listeria innocua serovar 6a (strain ATCC BAA-680 / CLIP 11262)	-	tetracycline antibiotic	antibiotic target protection	0.571	181
TRINITY_DN519958_c2_g1_i3	AAA26793	ARO:3003748	P94374	bsu:BSU38660	Uncharacterized ABC transporter ATP-binding protein YxlF	Bacillus subtilis (strain 168)	-	macrolide antibiotic	antibiotic efflux	0.453	180
TRINITY_DN510421_c7_g2_i1	ADZ12699.1	ARO:3005091	Q9I6J0	pae:PA0301	Spermidine-binding periplasmic protein SpuE	Pseudomonas aeruginosa (strain ATCC 15692 / DSM 22644 / CIP 104116 / JCM 14847 / LMG 12228 / 1C / PRS 101 / PAO1)	02010|ABC transporters	aminoglycoside antibiotic	antibiotic efflux	0.42	179.73
TRINITY_DN518523_c1_g1_i1	AAV85982.1	ARO:3000535	P94419	bsu:BSU03810	Petrobactin import system permease protein YclO	Bacillus subtilis (strain 168)	-	macrolide antibiotic	antibiotic efflux	0.537	174.18
TRINITY_DN519127_c2_g2_i12	BAD59497.1	ARO:3000501	B1JDX1	ppw:PputW619_4756	DNA-directed RNA polymerase subunit beta	Pseudomonas putida (strain W619)	03020|RNA polymerase	peptide antibiotic;rifamycin antibiotic	antibiotic target alteration;antibiotic target replacement	0.688	172.64
TRINITY_DN506396_c0_g1_i1	AAG06942.1	ARO:3002985	B1HQE4	lsp:Bsph_1489	Methionyl-tRNA formyltransferase	Lysinibacillus sphaericus (strain C3-41)	00670|One carbon pool by folate;00970|Aminoacyl-tRNA biosynthesis	peptide antibiotic	antibiotic target alteration	0.47	167
TRINITY_DN502490_c0_g1_i1	ADP36409.1	ARO:3003730	P09436	sce:YBL076C	"Isoleucine--tRNA ligase, cytoplasmic"	Saccharomyces cerevisiae (strain ATCC 204508 / S288c)	00970|Aminoacyl-tRNA biosynthesis	mupirocin	antibiotic target alteration	0.621	166
TRINITY_DN516315_c0_g1_i2	CAA37477.1	ARO:3002891	O07631	bsu:BSU14770	50S ribosomal subunit assembly factor BipA	Bacillus subtilis (strain 168)	-	tetracycline antibiotic	antibiotic target protection	0.923	165.97
TRINITY_DN518943_c1_g1_i2	ADZ12699.1	ARO:3005091	O32169	bsu:BSU32750	Methionine import ATP-binding protein MetN	Bacillus subtilis (strain 168)	02010|ABC transporters	aminoglycoside antibiotic	antibiotic efflux	0.453	165.45
TRINITY_DN513846_c0_g4_i1	WP_102607457.1	ARO:3004361	A7GJY9	bcy:Bcer98_0072	Lysine--tRNA ligase	Bacillus cytotoxicus (strain DSM 22905 / CIP 110041 / 391-98 / NVH 391-98)	00970|Aminoacyl-tRNA biosynthesis	sulfonamide antibiotic	antibiotic target replacement	0.722	165
TRINITY_DN516269_c1_g1_i1	AAN28945	ARO:3003785	Q03224	bsu:BSU37090	"Fructose-1,6-bisphosphatase class 2"	Bacillus subtilis (strain 168)	00010|Glycolysis / Gluconeogenesis;00030|Pentose phosphate pathway;00051|Fructose and mannose metabolism;00680|Methane metabolism	fosfomycin	antibiotic target alteration	0.772	160.46
TRINITY_DN511000_c0_g2_i4	APB03219.1	ARO:3003986	P54169	bsu:BSU21880	Uncharacterized protein YpgR	Bacillus subtilis (strain 168)	-	pleuromutilin antibiotic	antibiotic efflux	0.571	157.31
TRINITY_DN516940_c0_g1_i3	ADZ12699.1	ARO:3005091	P39456	bsu:BSU03590	L-cystine import ATP-binding protein TcyC	Bacillus subtilis (strain 168)	02010|ABC transporters	aminoglycoside antibiotic	antibiotic efflux	0.823	156.63
TRINITY_DN512872_c1_g5_i2	AAL19308.1	ARO:3000504	Q4L970	sha:SH0496	Copper-exporting P-type ATPase	Staphylococcus haemolyticus (strain JCSC1435)	-	carbapenem;cephalosporin;cephamycin;monobactam;penam;penem;phenicol antibiotic	antibiotic efflux	0.52	155.85
TRINITY_DN516940_c0_g1_i7	ADZ12699.1	ARO:3005091	P39456	bsu:BSU03590	L-cystine import ATP-binding protein TcyC	Bacillus subtilis (strain 168)	02010|ABC transporters	aminoglycoside antibiotic	antibiotic efflux	0.806	154.43
TRINITY_DN518917_c1_g2_i2	ADZ12699.1	ARO:3005091	P0A2V5	llc:LACR_D20	Oligopeptide transport ATP-binding protein OppF	Lactococcus lactis subsp. cremoris (strain SK11)	02024|Quorum sensing	aminoglycoside antibiotic	antibiotic efflux	0.369	153
TRINITY_DN518109_c1_g1_i1	APB03214.1	ARO:3003980	C0SPB4	bsu:BSU09890	Uncharacterized ABC transporter ATP-binding protein YhaQ	Bacillus subtilis (strain 168)	-	tetracycline antibiotic	antibiotic efflux	0.571	151
TRINITY_DN503282_c0_g1_i1	ANZ79241.1	ARO:3004036	P32386	sce:YLL048C	ATP-dependent bile acid permease	Saccharomyces cerevisiae (strain ATCC 204508 / S288c)	-	tetracycline antibiotic	antibiotic efflux	0.353	150
TRINITY_DN504256_c0_g1_i1	AAM09850.1	ARO:3002944	P35136	bsu:BSU23070	D-3-phosphoglycerate dehydrogenase	Bacillus subtilis (strain 168)	"00260|Glycine, serine and threonine metabolism;00270|Cysteine and methionine metabolism;00680|Methane metabolism"	glycopeptide antibiotic	antibiotic target alteration	0.655	148
TRINITY_DN465617_c0_g1_i1	ADZ12699.1	ARO:3005091	P94360	bsu:BSU38810	Oligosaccharides import ATP-binding protein MsmX	Bacillus subtilis (strain 168)	02010|ABC transporters	aminoglycoside antibiotic	antibiotic efflux	1.611	144
TRINITY_DN517096_c0_g1_i5	ADZ12699.1	ARO:3005091	O34814	bsu:BSU35260	Cell division ATP-binding protein FtsE	Bacillus subtilis (strain 168)	02010|ABC transporters	aminoglycoside antibiotic	antibiotic efflux	0.554	142.74
TRINITY_DN518018_c0_g2_i2	ADZ12699.1	ARO:3005091	O34814	bsu:BSU35260	Cell division ATP-binding protein FtsE	Bacillus subtilis (strain 168)	02010|ABC transporters	aminoglycoside antibiotic	antibiotic efflux	0.571	139.22
TRINITY_DN494374_c0_g1_i1	AAC75089.1	ARO:3003577	A4FY94	mmq:MmarC5_0870	UDP-N-acetyl-D-mannosamine dehydrogenase	Methanococcus maripaludis (strain C5 / ATCC BAA-1333)	00520|Amino sugar and nucleotide sugar metabolism;02020|Two-component system	peptide antibiotic	antibiotic target alteration	0.504	138
TRINITY_DN514960_c0_g1_i1	AMP42147.1	ARO:3004442	P37949	bsu:BSU25510	Elongation factor 4	Bacillus subtilis (strain 168)	-	tetracycline antibiotic	antibiotic target protection	0.52	135.77
TRINITY_DN516462_c0_g1_i1	ADZ12699.1	ARO:3005091	P39456	bsu:BSU03590	L-cystine import ATP-binding protein TcyC	Bacillus subtilis (strain 168)	02010|ABC transporters	aminoglycoside antibiotic	antibiotic efflux	0.755	135.06
TRINITY_DN502888_c0_g1_i1	AAC75089.1	ARO:3003577	O32271	bsu:BSU35580	UDP-glucose 6-dehydrogenase TuaD	Bacillus subtilis (strain 168)	00040|Pentose and glucuronate interconversions;00053|Ascorbate and aldarate metabolism;00520|Amino sugar and nucleotide sugar metabolism;00541|O-Antigen nucleotide sugar biosynthesis	peptide antibiotic	antibiotic target alteration	0.386	135
TRINITY_DN509638_c0_g1_i2	AAA65955.1	ARO:3002942	B6YWH0	ton:TON_0945	Glyoxylate reductase	Thermococcus onnurineus (strain NA1)	00630|Glyoxylate and dicarboxylate metabolism	glycopeptide antibiotic	antibiotic target alteration	0.386	133
TRINITY_DN508314_c0_g1_i1	AAC74000.1	ARO:3003950	Q2LVL0	sat:SYN_01564	ATP-dependent lipid A-core flippase	Syntrophus aciditrophicus (strain SB)	02010|ABC transporters	nitroimidazole antibiotic	antibiotic efflux	0.705	132.79
TRINITY_DN511845_c0_g3_i4	WP_102607457.1	ARO:3004361	P28822	bsu:BSU00770	Dihydropteroate synthase	Bacillus subtilis (strain 168)	00790|Folate biosynthesis	sulfonamide antibiotic	antibiotic target replacement	0.554	131.54
TRINITY_DN512866_c0_g1_i3	ABA71733.1	ARO:3002972	Q9S5V6	-	Alanine racemase	Peribacillus psychrosaccharolyticus	-	glycopeptide antibiotic	antibiotic target alteration	0.772	130.77
TRINITY_DN517271_c0_g2_i4	ABS43151.1	ARO:3000784	O31501	bsu:BSU06710	Swarming motility protein SwrC	Bacillus subtilis (strain 168)	-	cephalosporin;fluoroquinolone antibiotic;fusidic acid;macrolide antibiotic	antibiotic efflux	0.436	130
TRINITY_DN501553_c0_g1_i1	WP_104671188.1	ARO:3003948	P9WQJ3	mtu:Rv1272c	Fatty acid ABC transporter ATP-binding/permease protein	Mycobacterium tuberculosis (strain ATCC 25618 / H37Rv)	-	fluoroquinolone antibiotic;macrolide antibiotic;rifamycin antibiotic	antibiotic efflux	0.386	127
TRINITY_DN440187_c0_g1_i1	CAA53189	ARO:3000521	P07806	sce:YGR094W	"Valine--tRNA ligase, mitochondrial"	Saccharomyces cerevisiae (strain ATCC 204508 / S288c)	00970|Aminoacyl-tRNA biosynthesis	mupirocin	antibiotic target alteration	0.47	125
TRINITY_DN494669_c0_g1_i1	BAD59497.1	ARO:3000501	A5DHT2	pgu:PGUG_02833	DNA-directed RNA polymerase II subunit RPB2	Meyerozyma guilliermondii (strain ATCC 6260 / CBS 566 / DSM 6381 / JCM 1539 / NBRC 10279 / NRRL Y-324)	03020|RNA polymerase	peptide antibiotic;rifamycin antibiotic	antibiotic target alteration;antibiotic target replacement	0.403	125
TRINITY_DN514874_c0_g2_i2	AKA86814	ARO:3003746	O31716	bsu:BSU14430	Uncharacterized ABC transporter ATP-binding protein YkpA	Bacillus subtilis (strain 168)	-	lincosamide antibiotic;macrolide antibiotic;oxazolidinone antibiotic;phenicol antibiotic;pleuromutilin antibiotic;streptogramin antibiotic;tetracycline antibiotic	antibiotic target protection	0.99	123.73
TRINITY_DN486875_c0_g1_i1	AGC51118.1	ARO:3000617	P42971	bsu:BSU04140	Penicillin-binding protein 3	Bacillus subtilis (strain 168)	-	carbapenem;cephalosporin;cephamycin;monobactam;penam	antibiotic target replacement	0.688	123
TRINITY_DN517382_c0_g1_i5	CAL64019.1	ARO:3003441	A7Z4J5	bay:RBAM_015580	Probable dual-specificity RNA methyltransferase RlmN	Bacillus velezensis (strain DSM 23117 / BGSC 10A6 / FZB42)	-	lincosamide antibiotic;oxazolidinone antibiotic;phenicol antibiotic;pleuromutilin antibiotic;streptogramin antibiotic	antibiotic target alteration	0.235	121.24
TRINITY_DN506341_c6_g1_i1	ADZ12699.1	ARO:3005091	Q722B1	lmf:LMOf2365_0823	Spermidine/putrescine import ATP-binding protein PotA	Listeria monocytogenes serotype 4b (strain F2365)	02010|ABC transporters	aminoglycoside antibiotic	antibiotic efflux	1.427	121
TRINITY_DN515241_c3_g2_i1	BAD59497.1	ARO:3000501	A8F976	bpu:BPUM_0093	DNA-directed RNA polymerase subunit beta	Bacillus pumilus (strain SAFR-032)	03020|RNA polymerase	peptide antibiotic;rifamycin antibiotic	antibiotic target alteration;antibiotic target replacement	2.585	120.45
TRINITY_DN510272_c0_g1_i1	APB03222.1	ARO:3003992	O34309	bsu:BSU18830	Putative phosphoenolpyruvate synthase	Bacillus subtilis (strain 168)	-	rifamycin antibiotic	antibiotic inactivation	0.487	120.24
TRINITY_DN514288_c0_g1_i6	ABA71731.1	ARO:3002909	Q81IU1	bce:BC0257	D-alanine--D-alanine ligase B	Bacillus cereus (strain ATCC 14579 / DSM 31 / CCUG 7414 / JCM 2152 / NBRC 15305 / NCIMB 9373 / NCTC 2599 / NRRL B-3711)	00470|D-Amino acid metabolism;00550|Peptidoglycan biosynthesis;01502|Vancomycin resistance	glycopeptide antibiotic	antibiotic target alteration	0.47	117.77
TRINITY_DN514067_c0_g2_i3	AAA99504.1	ARO:3002987	P54592	bsu:BSU09080	Uncharacterized ABC transporter ATP-binding protein YhcH	Bacillus subtilis (strain 168)	-	peptide antibiotic	antibiotic efflux	0.705	114.41
TRINITY_DN511173_c0_g1_i1	ADZ12699.1	ARO:3005091	P54537	bsu:BSU23960	Arginine transport ATP-binding protein ArtM	Bacillus subtilis (strain 168)	02010|ABC transporters	aminoglycoside antibiotic	antibiotic efflux	0.638	114.27
TRINITY_DN476120_c0_g1_i1	ATC67679.1	ARO:3000838	O07608	bsu:BSU10250	Lipoate-protein ligase LplJ	Bacillus subtilis (strain 168)	00785|Lipoic acid metabolism	disinfecting agents and antiseptics;fluoroquinolone antibiotic	antibiotic efflux	0.688	114
TRINITY_DN518422_c1_g1_i1	AAC75137.1	ARO:3000794	O31501	bsu:BSU06710	Swarming motility protein SwrC	Bacillus subtilis (strain 168)	-	aminocoumarin antibiotic	antibiotic efflux	0.722	112.93
TRINITY_DN516788_c0_g1_i1	ADZ12699.1	ARO:3005091	P46920	bsu:BSU02980	Glycine betaine transport ATP-binding protein OpuAA	Bacillus subtilis (strain 168)	02010|ABC transporters	aminoglycoside antibiotic	antibiotic efflux	0.386	111.5
TRINITY_DN517100_c0_g1_i2	ADZ12699.1	ARO:3005091	O34992	bsu:BSU33830	Glycine betaine/carnitine/choline transport ATP-binding protein OpuCA	Bacillus subtilis (strain 168)	02010|ABC transporters	aminoglycoside antibiotic	antibiotic efflux	0.47	110.85
TRINITY_DN516748_c0_g1_i3	AAC74000.1	ARO:3003950	P23886	eco:b0886	ATP-binding/permease protein CydC	Escherichia coli (strain K12)	02010|ABC transporters	nitroimidazole antibiotic	antibiotic efflux	0.386	110.06
TRINITY_DN493394_c0_g1_i1	APB03214.1	ARO:3003980	O05253	bsu:BSU31550	Guanosine import ATP-binding protein NupO	Bacillus subtilis (strain 168)	02010|ABC transporters	tetracycline antibiotic	antibiotic efflux	0.554	110
TRINITY_DN501370_c0_g1_i2	CAL84423.1	ARO:3004146	B1JDQ5	ppw:PputW619_4328	Dual-specificity RNA methyltransferase RlmN	Pseudomonas putida (strain W619)	-	lincosamide antibiotic;oxazolidinone antibiotic;phenicol antibiotic;streptogramin antibiotic	antibiotic target alteration	0.823	109
TRINITY_DN515873_c0_g1_i1	BAE85478.1	ARO:3003728	P35161	bsu:BSU23140	Cytochrome c biogenesis protein ResB	Bacillus subtilis (strain 168)	-	glycopeptide antibiotic	antibiotic target alteration	0.218	105.43
TRINITY_DN517045_c0_g1_i5	APB03214.1	ARO:3003980	O34510	bsu:BSU07490	Fe(3+)-citrate import ATP-binding protein YfmF	Bacillus subtilis (strain 168)	02010|ABC transporters	tetracycline antibiotic	antibiotic efflux	0.42	105.27
TRINITY_DN514925_c5_g2_i3	BAD59497.1	ARO:3000501	Q65PB5	bli:BL02798	DNA-directed RNA polymerase subunit beta	Bacillus licheniformis (strain ATCC 14580 / DSM 13 / JCM 2505 / CCUG 7422 / NBRC 12200 / NCIMB 9375 / NCTC 10341 / NRRL NRS-1264 / Gibson 46)	03020|RNA polymerase	peptide antibiotic;rifamycin antibiotic	antibiotic target alteration;antibiotic target replacement	1.981	102.97
TRINITY_DN514925_c5_g2_i2	BAD59497.1	ARO:3000501	A7Z0M9	bay:RBAM_001320	DNA-directed RNA polymerase subunit beta	Bacillus velezensis (strain DSM 23117 / BGSC 10A6 / FZB42)	03020|RNA polymerase	peptide antibiotic;rifamycin antibiotic	antibiotic target alteration;antibiotic target replacement	2.283	101.14
TRINITY_DN517788_c0_g1_i2	ACL82957.1	ARO:3002928	P35164	bsu:BSU23110	Sensor histidine kinase ResE	Bacillus subtilis (strain 168)	02020|Two-component system	glycopeptide antibiotic	antibiotic target alteration	0.269	101
TRINITY_DN512487_c0_g2_i1	BAD59497.1	ARO:3000501	A7Z0M9	bay:RBAM_001320	DNA-directed RNA polymerase subunit beta	Bacillus velezensis (strain DSM 23117 / BGSC 10A6 / FZB42)	03020|RNA polymerase	peptide antibiotic;rifamycin antibiotic	antibiotic target alteration;antibiotic target replacement	3.794	100
TRINITY_DN514223_c1_g2_i2	ABA71733.1	ARO:3002972	P10724	-	Alanine racemase	Geobacillus stearothermophilus	-	glycopeptide antibiotic	antibiotic target alteration	0.739	99.16
TRINITY_DN514960_c0_g2_i3	AAA20117.1	ARO:3000195	A7Z6W5	bay:RBAM_023810	Elongation factor 4	Bacillus velezensis (strain DSM 23117 / BGSC 10A6 / FZB42)	-	tetracycline antibiotic	antibiotic target protection	0.588	95.8
TRINITY_DN490745_c1_g1_i1	CBH51823.1	ARO:3000556	P37949	bsu:BSU25510	Elongation factor 4	Bacillus subtilis (strain 168)	-	tetracycline antibiotic	antibiotic target protection	0.47	95.48
TRINITY_DN487812_c0_g1_i1	CCP46065.1	ARO:3000816	P94413	bsu:BSU03750	Uncharacterized transcriptional regulatory protein YclJ	Bacillus subtilis (strain 168)	-	macrolide antibiotic;penam	antibiotic efflux	0.386	95.13
TRINITY_DN502632_c0_g1_i1	AAC16242.1	ARO:3005069	Q88G93	ppu:PP_3832	Translational regulator CsrA	Pseudomonas putida (strain ATCC 47054 / DSM 6125 / CFBP 8728 / NCIMB 11950 / KT2440)	02020|Two-component system;02025|Biofilm formation - Pseudomonas aeruginosa	diaminopyrimidine antibiotic;fluoroquinolone antibiotic;phenicol antibiotic	antibiotic efflux	1.763	95
TRINITY_DN517409_c0_g1_i2	AAG03548.1	ARO:3003681	P25197	sme:SMa0875	Nodulation protein NolG	Rhizobium meliloti (strain 1021)	-	disinfecting agents and antiseptics	antibiotic efflux	0.369	92.81
TRINITY_DN510496_c0_g1_i2	AAF01499.1	ARO:3000193	A0AHA7	lwe:lwe0971	Peptide chain release factor 3	Listeria welshimeri serovar 6b (strain ATCC 35897 / DSM 20650 / CIP 8149 / NCTC 11857 / SLCC 5334 / V8)	-	tetracycline antibiotic	antibiotic target protection	0.655	91.75
TRINITY_DN516748_c0_g1_i2	AAC74000.1	ARO:3003950	P23886	eco:b0886	ATP-binding/permease protein CydC	Escherichia coli (strain K12)	02010|ABC transporters	nitroimidazole antibiotic	antibiotic efflux	0.319	90.01
TRINITY_DN475647_c0_g1_i1	AKA86814	ARO:3003746	P40024	sce:YER036C	ABC transporter ATP-binding protein ARB1	Saccharomyces cerevisiae (strain ATCC 204508 / S288c)	-	lincosamide antibiotic;macrolide antibiotic;oxazolidinone antibiotic;phenicol antibiotic;pleuromutilin antibiotic;streptogramin antibiotic;tetracycline antibiotic	antibiotic target protection	0.604	90
TRINITY_DN512495_c1_g1_i2	ADZ12699.1	ARO:3005091	P54537	bsu:BSU23960	Arginine transport ATP-binding protein ArtM	Bacillus subtilis (strain 168)	02010|ABC transporters	aminoglycoside antibiotic	antibiotic efflux	0.47	89.52
TRINITY_DN516728_c0_g1_i4	ADZ12699.1	ARO:3005091	A1TAI4	mva:Mvan_3387	Spermidine/putrescine import ATP-binding protein PotA	Mycolicibacterium vanbaalenii (strain DSM 7251 / JCM 13017 / BCRC 16820 / KCTC 9966 / NRRL B-24157 / PYR-1)	02010|ABC transporters	aminoglycoside antibiotic	antibiotic efflux	0.235	89.2
TRINITY_DN512918_c0_g1_i2	AQX82857.1	ARO:3004185	P42971	bsu:BSU04140	Penicillin-binding protein 3	Bacillus subtilis (strain 168)	-	carbapenem;cephalosporin;cephamycin;monobactam;penam	antibiotic target replacement	0.537	88.81
TRINITY_DN443827_c0_g1_i1	APB03214.1	ARO:3003980	P32010	ag:AAA74717	Daunorubicin/doxorubicin resistance ATP-binding protein DrrA	Streptomyces peucetius	-	tetracycline antibiotic	antibiotic efflux	0.604	88
TRINITY_DN513096_c0_g1_i2	BAB36671.1	ARO:3000832	P13799	bsu:BSU35500	Signal transduction histidine-protein kinase/phosphatase DegS	Bacillus subtilis (strain 168)	02020|Two-component system	fluoroquinolone antibiotic;macrolide antibiotic;penam;tetracycline antibiotic	antibiotic efflux	0.487	88
TRINITY_DN475915_c0_g1_i1	AAA99504.1	ARO:3002987	Q818I7	bce:BC4266	Phosphate import ATP-binding protein PstB	Bacillus cereus (strain ATCC 14579 / DSM 31 / CCUG 7414 / JCM 2152 / NBRC 15305 / NCIMB 9373 / NCTC 2599 / NRRL B-3711)	02010|ABC transporters	peptide antibiotic	antibiotic efflux	0.42	87.89
TRINITY_DN504597_c6_g2_i4	AAC16242.1	ARO:3005069	P69921	pst:PSPTO_1844	Translational regulator CsrA 2	Pseudomonas syringae pv. tomato (strain ATCC BAA-871 / DC3000)	02020|Two-component system;02025|Biofilm formation - Pseudomonas aeruginosa	diaminopyrimidine antibiotic;fluoroquinolone antibiotic;phenicol antibiotic	antibiotic efflux	2.283	87.66
TRINITY_DN516757_c0_g1_i3	AAM92464.1	ARO:3002594	A0A0F7RJ52	bar:GBAA_1981	Spermidine-citrate ligase	Bacillus anthracis	01053|Biosynthesis of siderophore group nonribosomal peptides	aminoglycoside antibiotic	antibiotic inactivation	0.185	87.49
TRINITY_DN515117_c2_g3_i9	APB03222.1	ARO:3003992	Q02KR1	pau:PA14_41670	Phosphoenolpyruvate synthase	Pseudomonas aeruginosa (strain UCBPP-PA14)	00010|Glycolysis / Gluconeogenesis;00620|Pyruvate metabolism;00680|Methane metabolism	rifamycin antibiotic	antibiotic inactivation	0.353	86.18
TRINITY_DN513030_c0_g1_i2	AAA25293.1	ARO:3000192	B8DEE7	lmh:LMHCC_1634	Peptide chain release factor 3	Listeria monocytogenes serotype 4a (strain HCC23)	-	tetracycline antibiotic	antibiotic target protection	0.671	84.62
TRINITY_DN510549_c0_g1_i3	CAB13166.1	ARO:3003063	P49856	bsu:BSU13090	Probable guanidinium efflux system subunit GdnC	Bacillus subtilis (strain 168)	-	aminoglycoside antibiotic;phenicol antibiotic;tetracycline antibiotic	antibiotic efflux	1.192	83.64
TRINITY_DN511636_c0_g1_i4	ABD30512.1	ARO:3000839	Q7A0W5	sam:MW1304	Signal transduction histidine-protein kinase ArlS	Staphylococcus aureus (strain MW2)	02020|Two-component system	disinfecting agents and antiseptics;fluoroquinolone antibiotic	antibiotic efflux	0.453	83.26
TRINITY_DN513198_c0_g1_i1	ADZ12699.1	ARO:3005091	P54537	bsu:BSU23960	Arginine transport ATP-binding protein ArtM	Bacillus subtilis (strain 168)	02010|ABC transporters	aminoglycoside antibiotic	antibiotic efflux	0.42	82.98
TRINITY_DN514774_c0_g1_i1	AAA26793	ARO:3003748	C0SPB4	bsu:BSU09890	Uncharacterized ABC transporter ATP-binding protein YhaQ	Bacillus subtilis (strain 168)	-	macrolide antibiotic	antibiotic efflux	0.436	81.75
TRINITY_DN422012_c0_g1_i1	AKA86814	ARO:3003746	O05519	bsu:BSU05950	Putative ATP-binding protein YdiF	Bacillus subtilis (strain 168)	-	lincosamide antibiotic;macrolide antibiotic;oxazolidinone antibiotic;phenicol antibiotic;pleuromutilin antibiotic;streptogramin antibiotic;tetracycline antibiotic	antibiotic target protection	0.537	81.14
TRINITY_DN515667_c1_g1_i3	AAC36944.1	ARO:3003006	O08455	bsu:BSU09920	Uncharacterized protein YhaN	Bacillus subtilis (strain 168)	-	disinfecting agents and antiseptics;fluoroquinolone antibiotic	antibiotic efflux	0.201	79.52
TRINITY_DN519400_c1_g1_i7	ANZ79241.1	ARO:3004036	O07549	bsu:BSU09720	Probable multidrug resistance ABC transporter ATP-binding/permease protein YheH	Bacillus subtilis (strain 168)	02010|ABC transporters	tetracycline antibiotic	antibiotic efflux	0.269	78.9
TRINITY_DN513659_c0_g1_i2	ADZ12699.1	ARO:3005091	O34814	bsu:BSU35260	Cell division ATP-binding protein FtsE	Bacillus subtilis (strain 168)	02010|ABC transporters	aminoglycoside antibiotic	antibiotic efflux	0.621	78.32
TRINITY_DN510461_c0_g2_i4	CAD55718.1	ARO:3000197	O07631	bsu:BSU14770	50S ribosomal subunit assembly factor BipA	Bacillus subtilis (strain 168)	-	tetracycline antibiotic	antibiotic target protection	0.403	78.26
TRINITY_DN515121_c0_g1_i2	ADZ12699.1	ARO:3005091	P94420	bsu:BSU03820	Petrobactin import ATP-binding protein YclP	Bacillus subtilis (strain 168)	-	aminoglycoside antibiotic	antibiotic efflux	0.436	77.93
TRINITY_DN517020_c0_g1_i2	AAC74000.1	ARO:3003950	Q9K8L5	bha:BH2991	Phosphate import ATP-binding protein PstB	Alkalihalobacillus halodurans (strain ATCC BAA-125 / DSM 18197 / FERM 7344 / JCM 9153 / C-125)	02010|ABC transporters	nitroimidazole antibiotic	antibiotic efflux	0.487	77.84
TRINITY_DN515329_c0_g1_i1	AAA99504.1	ARO:3002987	P46903	bsu:BSU02750	ABC transporter ATP-binding protein NatA	Bacillus subtilis (strain 168)	02010|ABC transporters;02020|Two-component system	peptide antibiotic	antibiotic efflux	0.386	76.94
TRINITY_DN520728_c2_g2_i2	AAA25293.1	ARO:3000192	B7GJ64	afl:Aflv_0102	Elongation factor G	Anoxybacillus flavithermus (strain DSM 21510 / WK1)	-	tetracycline antibiotic	antibiotic target protection	1.007	74.4
TRINITY_DN514626_c0_g1_i6	BAE85478.1	ARO:3003728	P23545	bsu:BSU29100	Alkaline phosphatase synthesis sensor protein PhoR	Bacillus subtilis (strain 168)	02020|Two-component system	glycopeptide antibiotic	antibiotic target alteration	0.353	73.99
TRINITY_DN503967_c0_g1_i1	AIA35096.1	ARO:3005059	B1JE51	ppw:PputW619_4798	LPS-assembly protein LptD	Pseudomonas putida (strain W619)	-	aminocoumarin antibiotic;carbapenem;peptide antibiotic;rifamycin antibiotic	antibiotic efflux	0.252	73.92
TRINITY_DN510461_c0_g1_i1	AAF01499.1	ARO:3000193	O07631	bsu:BSU14770	50S ribosomal subunit assembly factor BipA	Bacillus subtilis (strain 168)	-	tetracycline antibiotic	antibiotic target protection	0.47	73.54
TRINITY_DN515817_c0_g1_i2	ANZ79241.1	ARO:3004036	O31708	bsu:BSU14330	Uncharacterized ABC transporter ATP-binding protein YknV	Bacillus subtilis (strain 168)	02010|ABC transporters	tetracycline antibiotic	antibiotic efflux	0.269	73.43
TRINITY_DN517858_c0_g2_i3	AAV85982.1	ARO:3000535	O34392	bsu:BSU30420	ABC transporter ATP-binding protein YtrE	Bacillus subtilis (strain 168)	02010|ABC transporters	macrolide antibiotic	antibiotic efflux	0.504	73.04
TRINITY_DN510958_c0_g2_i1	KIX81495.1	ARO:3002813	P54585	bsu:BSU09010	Uncharacterized MFS-type transporter YhcA	Bacillus subtilis (strain 168)	-	lincosamide antibiotic	antibiotic efflux	0.369	73
TRINITY_DN506494_c0_g1_i3	ADZ12699.1	ARO:3005091	P39456	bsu:BSU03590	L-cystine import ATP-binding protein TcyC	Bacillus subtilis (strain 168)	02010|ABC transporters	aminoglycoside antibiotic	antibiotic efflux	0.386	72.56
TRINITY_DN507184_c4_g6_i1	AKA86814	ARO:3003746	O05519	bsu:BSU05950	Putative ATP-binding protein YdiF	Bacillus subtilis (strain 168)	-	lincosamide antibiotic;macrolide antibiotic;oxazolidinone antibiotic;phenicol antibiotic;pleuromutilin antibiotic;streptogramin antibiotic;tetracycline antibiotic	antibiotic target protection	0.47	71
TRINITY_DN457399_c0_g1_i1	AAK37618.1	ARO:3005008	P54529	bsu:BSU24100	Putative sigma L-dependent transcriptional regulator YqiR	Bacillus subtilis (strain 168)	-	tetracycline antibiotic	antibiotic efflux	0.336	71
TRINITY_DN513393_c5_g1_i5	AAC74000.1	ARO:3003950	P45861	bsu:BSU37230	Uncharacterized ABC transporter ATP-binding protein YwjA	Bacillus subtilis (strain 168)	-	nitroimidazole antibiotic	antibiotic efflux	0.974	69.77
TRINITY_DN513006_c0_g1_i4	CAA53189	ARO:3000521	B7H6N1	bcb:BCB4264_A3996	Isoleucine--tRNA ligase	Bacillus cereus (strain B4264)	00970|Aminoacyl-tRNA biosynthesis	mupirocin	antibiotic target alteration	0.302	69.73
TRINITY_DN519122_c2_g1_i3	ADZ12699.1	ARO:3005091	P24136	bsu:BSU11460	Oligopeptide transport ATP-binding protein OppD	Bacillus subtilis (strain 168)	01501|beta-Lactam resistance;02010|ABC transporters;02024|Quorum sensing	aminoglycoside antibiotic	antibiotic efflux	0.235	69.64
TRINITY_DN453931_c0_g1_i1	ACL82960.1	ARO:3002947	P40054	sce:YER081W	D-3-phosphoglycerate dehydrogenase 1	Saccharomyces cerevisiae (strain ATCC 204508 / S288c)	"00260|Glycine, serine and threonine metabolism;00270|Cysteine and methionine metabolism;00680|Methane metabolism"	glycopeptide antibiotic	antibiotic target alteration	0.638	69
TRINITY_DN471312_c0_g1_i1	AAC75314.1	ARO:3003578	Q45539	bsu:BSU08600	Putative glycosyltransferase CsbB	Bacillus subtilis (strain 168)	-	peptide antibiotic	antibiotic target alteration	0.604	68
TRINITY_DN490283_c0_g1_i1	AMR06225.1	ARO:3003767	P42242	bsu:BSU02520	Uncharacterized protein YcbJ	Bacillus subtilis (strain 168)	-	macrolide antibiotic	antibiotic inactivation	0.319	68
TRINITY_DN508575_c1_g2_i2	AAA20117.1	ARO:3000195	A8F981	bpu:BPUM_0098	Elongation factor G	Bacillus pumilus (strain SAFR-032)	-	tetracycline antibiotic	antibiotic target protection	2.081	67.97
TRINITY_DN518109_c1_g1_i2	APB03214.1	ARO:3003980	C0SPB4	bsu:BSU09890	Uncharacterized ABC transporter ATP-binding protein YhaQ	Bacillus subtilis (strain 168)	-	tetracycline antibiotic	antibiotic efflux	0.269	67.36
TRINITY_DN513367_c0_g1_i1	CAA53189	ARO:3000521	B9IVX2	bcq:BCQ_3681	Isoleucine--tRNA ligase	Bacillus cereus (strain Q1)	00970|Aminoacyl-tRNA biosynthesis	mupirocin	antibiotic target alteration	0.319	66.28
TRINITY_DN492547_c0_g1_i1	ATC67679.1	ARO:3000838	P35163	bsu:BSU23120	Transcriptional regulatory protein ResD	Bacillus subtilis (strain 168)	02020|Two-component system	disinfecting agents and antiseptics;fluoroquinolone antibiotic	antibiotic efflux	0.47	66
TRINITY_DN490168_c0_g1_i1	APB03214.1	ARO:3003980	P55339	bsu:BSU10040	ABC-type transporter ATP-binding protein EcsA	Bacillus subtilis (strain 168)	-	tetracycline antibiotic	antibiotic efflux	0.42	66
TRINITY_DN451986_c0_g1_i1	ACJ41547.2	ARO:3004574	P53322	sce:YGR260W	High-affinity nicotinic acid transporter	Saccharomyces cerevisiae (strain ATCC 204508 / S288c)	-	fluoroquinolone antibiotic	antibiotic efflux	0.537	65.98
TRINITY_DN514106_c2_g1_i2	BAD59497.1	ARO:3000501	Q65PB5	bli:BL02798	DNA-directed RNA polymerase subunit beta	Bacillus licheniformis (strain ATCC 14580 / DSM 13 / JCM 2505 / CCUG 7422 / NBRC 12200 / NCIMB 9375 / NCTC 10341 / NRRL NRS-1264 / Gibson 46)	03020|RNA polymerase	peptide antibiotic;rifamycin antibiotic	antibiotic target alteration;antibiotic target replacement	1.007	65.14
TRINITY_DN384453_c0_g1_i1	AAB05624.1	ARO:3002956	O34866	bsu:BSU19620	Putative carboxypeptidase YodJ	Bacillus subtilis (strain 168)	00550|Peptidoglycan biosynthesis;01502|Vancomycin resistance;02020|Two-component system	glycopeptide antibiotic	antibiotic target alteration	1.058	64.81
TRINITY_DN517858_c0_g2_i2	AAV85982.1	ARO:3000535	O34392	bsu:BSU30420	ABC transporter ATP-binding protein YtrE	Bacillus subtilis (strain 168)	02010|ABC transporters	macrolide antibiotic	antibiotic efflux	1.561	64.46
TRINITY_DN489298_c0_g1_i1	ANZ79241.1	ARO:3004036	P53049	sce:YGR281W	Oligomycin resistance ATP-dependent permease YOR1	Saccharomyces cerevisiae (strain ATCC 204508 / S288c)	02010|ABC transporters	tetracycline antibiotic	antibiotic efflux	0.588	64
TRINITY_DN517330_c1_g1_i2	AAC74000.1	ARO:3003950	P23886	eco:b0886	ATP-binding/permease protein CydC	Escherichia coli (strain K12)	02010|ABC transporters	nitroimidazole antibiotic	antibiotic efflux	0.319	62.17
TRINITY_DN517858_c0_g2_i15	AAV85982.1	ARO:3000535	O35005	bsu:BSU30410	ABC transporter permease YtrF	Bacillus subtilis (strain 168)	02010|ABC transporters	macrolide antibiotic	antibiotic efflux	0.218	62.11
TRINITY_DN465304_c0_g1_i1	AAV85982.1	ARO:3000535	P42423	bsu:BSU39640	ABC transporter ATP-binding protein YxdL	Bacillus subtilis (strain 168)	02020|Two-component system	macrolide antibiotic	antibiotic efflux	0.319	62
TRINITY_DN302603_c0_g1_i1	AAA20117.1	ARO:3000195	A5DK38	pgu:PGUG_03639	"Elongation factor G, mitochondrial"	Meyerozyma guilliermondii (strain ATCC 6260 / CBS 566 / DSM 6381 / JCM 1539 / NBRC 10279 / NRRL Y-324)	-	tetracycline antibiotic	antibiotic target protection	0.336	61
TRINITY_DN513393_c5_g1_i8	AAC74000.1	ARO:3003950	P45861	bsu:BSU37230	Uncharacterized ABC transporter ATP-binding protein YwjA	Bacillus subtilis (strain 168)	-	nitroimidazole antibiotic	antibiotic efflux	0.839	60.41
TRINITY_DN511605_c0_g1_i1	AAC75089.1	ARO:3003577	O32271	bsu:BSU35580	UDP-glucose 6-dehydrogenase TuaD	Bacillus subtilis (strain 168)	00040|Pentose and glucuronate interconversions;00053|Ascorbate and aldarate metabolism;00520|Amino sugar and nucleotide sugar metabolism;00541|O-Antigen nucleotide sugar biosynthesis	peptide antibiotic	antibiotic target alteration	0.285	59.87
TRINITY_DN509296_c0_g1_i2	CCP46065.1	ARO:3000816	Q7A216	sam:MW0018	Transcriptional regulatory protein WalR	Staphylococcus aureus (strain MW2)	02020|Two-component system	macrolide antibiotic;penam	antibiotic efflux	0.588	58.78
TRINITY_DN514223_c1_g1_i1	ABA71733.1	ARO:3002972	B7GFP5	afl:Aflv_0197	Alanine racemase	Anoxybacillus flavithermus (strain DSM 21510 / WK1)	00470|D-Amino acid metabolism;01502|Vancomycin resistance	glycopeptide antibiotic	antibiotic target alteration	0.537	58.59
TRINITY_DN520728_c4_g1_i1	BAD59497.1	ARO:3000501	A7Z0M9	bay:RBAM_001320	DNA-directed RNA polymerase subunit beta	Bacillus velezensis (strain DSM 23117 / BGSC 10A6 / FZB42)	03020|RNA polymerase	peptide antibiotic;rifamycin antibiotic	antibiotic target alteration;antibiotic target replacement	2.283	58
TRINITY_DN517047_c0_g3_i1	AAN28945	ARO:3003785	Q5KUL0	gka:GK3341	UDP-N-acetylglucosamine 1-carboxyvinyltransferase 1	Geobacillus kaustophilus (strain HTA426)	00520|Amino sugar and nucleotide sugar metabolism;00550|Peptidoglycan biosynthesis	fosfomycin	antibiotic target alteration	1.242	57.85
TRINITY_DN519477_c0_g1_i1	ABA71727.1	ARO:3002926	P37478	bsu:BSU40410	Transcriptional regulatory protein WalR	Bacillus subtilis (strain 168)	02020|Two-component system	glycopeptide antibiotic	antibiotic target alteration	0.336	57.53
TRINITY_DN518018_c0_g2_i1	ADZ12699.1	ARO:3005091	O34814	bsu:BSU35260	Cell division ATP-binding protein FtsE	Bacillus subtilis (strain 168)	02010|ABC transporters	aminoglycoside antibiotic	antibiotic efflux	0.285	57.5
TRINITY_DN517971_c1_g1_i2	APB03214.1	ARO:3003980	Q927N9	lin:lin2749	Energy-coupling factor transporter ATP-binding protein EcfA2	Listeria innocua serovar 6a (strain ATCC BAA-680 / CLIP 11262)	02010|ABC transporters	tetracycline antibiotic	antibiotic efflux	0.235	57.09
TRINITY_DN520728_c0_g1_i1	BAD59497.1	ARO:3000501	A7Z0M9	bay:RBAM_001320	DNA-directed RNA polymerase subunit beta	Bacillus velezensis (strain DSM 23117 / BGSC 10A6 / FZB42)	03020|RNA polymerase	peptide antibiotic;rifamycin antibiotic	antibiotic target alteration;antibiotic target replacement	0.319	56.35
TRINITY_DN514960_c0_g1_i2	AMP42147.1	ARO:3004442	P37949	bsu:BSU25510	Elongation factor 4	Bacillus subtilis (strain 168)	-	tetracycline antibiotic	antibiotic target protection	0.353	56.23
TRINITY_DN517858_c0_g2_i9	AAV85982.1	ARO:3000535	O35005	bsu:BSU30410	ABC transporter permease YtrF	Bacillus subtilis (strain 168)	02010|ABC transporters	macrolide antibiotic	antibiotic efflux	0.218	55.09
TRINITY_DN508389_c0_g1_i1	BAD59497.1	ARO:3000501	A7Z0M9	bay:RBAM_001320	DNA-directed RNA polymerase subunit beta	Bacillus velezensis (strain DSM 23117 / BGSC 10A6 / FZB42)	03020|RNA polymerase	peptide antibiotic;rifamycin antibiotic	antibiotic target alteration;antibiotic target replacement	1.662	55
TRINITY_DN519696_c2_g3_i1	AAL20862.1	ARO:3000826	A0A0N8YGA2	ano:RR32_17455	Transcriptional activator protein AnoR	Acinetobacter nosocomialis	-	cephalosporin;disinfecting agents and antiseptics;fluoroquinolone antibiotic;glycylcycline;penam;phenicol antibiotic;rifamycin antibiotic;tetracycline antibiotic	antibiotic efflux	0.789	55
TRINITY_DN516560_c1_g1_i1	AAA99504.1	ARO:3002987	P54592	bsu:BSU09080	Uncharacterized ABC transporter ATP-binding protein YhcH	Bacillus subtilis (strain 168)	-	peptide antibiotic	antibiotic efflux	0.319	54.55
TRINITY_DN497326_c0_g1_i1	CAL84423.1	ARO:3004146	Q5WKB6	bcl:ABC0650	Probable dual-specificity RNA methyltransferase RlmN	Bacillus clausii (strain KSM-K16)	-	lincosamide antibiotic;oxazolidinone antibiotic;phenicol antibiotic;streptogramin antibiotic	antibiotic target alteration	1.074	54.38
TRINITY_DN518109_c1_g1_i5	APB03214.1	ARO:3003980	C0SPB4	bsu:BSU09890	Uncharacterized ABC transporter ATP-binding protein YhaQ	Bacillus subtilis (strain 168)	-	tetracycline antibiotic	antibiotic efflux	0.386	52.3
TRINITY_DN514043_c0_g1_i3	AAG06942.1	ARO:3002985	C5D8R6	gwc:GWCH70_1063	Methionyl-tRNA formyltransferase	Geobacillus sp. (strain WCH70)	00670|One carbon pool by folate;00970|Aminoacyl-tRNA biosynthesis	peptide antibiotic	antibiotic target alteration	0.134	52.09
TRINITY_DN506580_c6_g1_i1	AAG05188.1	ARO:3005068	A0A4P7TS68	-	DNA-binding dual transcriptional regulator OmpR	Shigella flexneri serotype 5a (strain M90T)	-	aminoglycoside antibiotic;carbapenem;cephalosporin;cephamycin;disinfecting agents and antiseptics;fluoroquinolone antibiotic;macrolide antibiotic;monobactam;penam;penem;phenicol antibiotic;tetracycline antibiotic	antibiotic efflux;reduced permeability to antibiotic	0.386	52
TRINITY_DN514774_c0_g1_i4	AAA26793	ARO:3003748	C0SPB4	bsu:BSU09890	Uncharacterized ABC transporter ATP-binding protein YhaQ	Bacillus subtilis (strain 168)	-	macrolide antibiotic	antibiotic efflux	0.302	51.71
TRINITY_DN519923_c1_g1_i2	CAL84423.1	ARO:3004146	A7Z4J5	bay:RBAM_015580	Probable dual-specificity RNA methyltransferase RlmN	Bacillus velezensis (strain DSM 23117 / BGSC 10A6 / FZB42)	-	lincosamide antibiotic;oxazolidinone antibiotic;phenicol antibiotic;streptogramin antibiotic	antibiotic target alteration	0.537	51.23
TRINITY_DN501394_c0_g1_i1	AAA99504.1	ARO:3002987	O86311	mtu:Rv1218c	Multidrug efflux system ATP-binding protein Rv1218c	Mycobacterium tuberculosis (strain ATCC 25618 / H37Rv)	-	peptide antibiotic	antibiotic efflux	0.353	51
TRINITY_DN509403_c0_g1_i5	ADZ12699.1	ARO:3005091	Q45460	bsu:BSU33730	Choline transport ATP-binding protein OpuBA	Bacillus subtilis (strain 168)	02010|ABC transporters	aminoglycoside antibiotic	antibiotic efflux	0.185	50.94
TRINITY_DN515432_c0_g1_i4	BAE06006.1	ARO:3003705	O31501	bsu:BSU06710	Swarming motility protein SwrC	Bacillus subtilis (strain 168)	-	phenicol antibiotic	antibiotic efflux	0.201	50.35
TRINITY_DN512992_c0_g1_i5	BAA15934.1	ARO:3000829	P23545	bsu:BSU29100	Alkaline phosphatase synthesis sensor protein PhoR	Bacillus subtilis (strain 168)	02020|Two-component system	aminocoumarin antibiotic;aminoglycoside antibiotic	antibiotic efflux	0.285	50.22
TRINITY_DN510864_c1_g1_i1	BAD59497.1	ARO:3000501	Q65PB5	bli:BL02798	DNA-directed RNA polymerase subunit beta	Bacillus licheniformis (strain ATCC 14580 / DSM 13 / JCM 2505 / CCUG 7422 / NBRC 12200 / NCIMB 9375 / NCTC 10341 / NRRL NRS-1264 / Gibson 46)	03020|RNA polymerase	peptide antibiotic;rifamycin antibiotic	antibiotic target alteration;antibiotic target replacement	0.688	50
TRINITY_DN327323_c0_g1_i1	AKA86814	ARO:3003746	O34512	bsu:BSU07420	Uncharacterized ABC transporter ATP-binding protein YfmM	Bacillus subtilis (strain 168)	-	lincosamide antibiotic;macrolide antibiotic;oxazolidinone antibiotic;phenicol antibiotic;pleuromutilin antibiotic;streptogramin antibiotic;tetracycline antibiotic	antibiotic target protection	0.353	50
TRINITY_DN506996_c7_g2_i2	AAA99504.1	ARO:3002987	A6VCX3	pap:PSPA7_5587	L-methionine sulfoximine/L-methionine sulfone acetyltransferase	Pseudomonas aeruginosa (strain PA7)	-	peptide antibiotic	antibiotic efflux	0.302	50
TRINITY_DN511636_c0_g1_i5	ABD30512.1	ARO:3000839	Q49XM6	ssp:SSP1324	Signal transduction histidine-protein kinase ArlS	Staphylococcus saprophyticus subsp. saprophyticus (strain ATCC 15305 / DSM 20229 / NCIMB 8711 / NCTC 7292 / S-41)	02020|Two-component system	disinfecting agents and antiseptics;fluoroquinolone antibiotic	antibiotic efflux	0.285	49.81
TRINITY_DN519647_c1_g1_i3	WP_041777404.1	ARO:3004480	B1JDX1	ppw:PputW619_4756	DNA-directed RNA polymerase subunit beta	Pseudomonas putida (strain W619)	03020|RNA polymerase	peptide antibiotic;rifamycin antibiotic	antibiotic target alteration;antibiotic target replacement	0.403	49.51
TRINITY_DN517616_c0_g1_i2	AAV85982.1	ARO:3000535	P54537	bsu:BSU23960	Arginine transport ATP-binding protein ArtM	Bacillus subtilis (strain 168)	02010|ABC transporters	macrolide antibiotic	antibiotic efflux	0.252	49.48
TRINITY_DN508153_c0_g1_i3	ACX65640.1	ARO:3003907	Q5WKB6	bcl:ABC0650	Probable dual-specificity RNA methyltransferase RlmN	Bacillus clausii (strain KSM-K16)	-	lincosamide antibiotic;oxazolidinone antibiotic;phenicol antibiotic;pleuromutilin antibiotic;streptogramin antibiotic	antibiotic target alteration	0.537	49.24
TRINITY_DN514081_c0_g1_i3	ADZ12699.1	ARO:3005091	P24136	bsu:BSU11460	Oligopeptide transport ATP-binding protein OppD	Bacillus subtilis (strain 168)	01501|beta-Lactam resistance;02010|ABC transporters;02024|Quorum sensing	aminoglycoside antibiotic	antibiotic efflux	0.269	48.2
TRINITY_DN518086_c0_g1_i3	AAO83986.1	ARO:3002623	P05057	ag:AAA88361	Kanamycin nucleotidyltransferase	Staphylococcus aureus	-	aminoglycoside antibiotic	antibiotic inactivation	0.436	48
TRINITY_DN517858_c0_g2_i11	AAV85982.1	ARO:3000535	O35005	bsu:BSU30410	ABC transporter permease YtrF	Bacillus subtilis (strain 168)	02010|ABC transporters	macrolide antibiotic	antibiotic efflux	0.252	47.5
TRINITY_DN510236_c0_g3_i1	BAB36671.1	ARO:3000832	O07528	bsu:BSU09330	Uncharacterized transcriptional regulatory protein YhcZ	Bacillus subtilis (strain 168)	-	fluoroquinolone antibiotic;macrolide antibiotic;penam;tetracycline antibiotic	antibiotic efflux	0.269	47
TRINITY_DN515241_c3_g2_i2	BAD59497.1	ARO:3000501	A8F976	bpu:BPUM_0093	DNA-directed RNA polymerase subunit beta	Bacillus pumilus (strain SAFR-032)	03020|RNA polymerase	peptide antibiotic;rifamycin antibiotic	antibiotic target alteration;antibiotic target replacement	1.007	46.32
TRINITY_DN514874_c0_g2_i3	APB03219.1	ARO:3003986	O31716	bsu:BSU14430	Uncharacterized ABC transporter ATP-binding protein YkpA	Bacillus subtilis (strain 168)	-	pleuromutilin antibiotic	antibiotic efflux	0.52	45.55
TRINITY_DN506381_c0_g1_i1	AHA41499.1	ARO:3002948	B6YWH0	ton:TON_0945	Glyoxylate reductase	Thermococcus onnurineus (strain NA1)	00630|Glyoxylate and dicarboxylate metabolism	glycopeptide antibiotic	antibiotic target alteration	0.621	45
TRINITY_DN358336_c0_g1_i1	ABO11759.2	ARO:3004573	P76350	eco:b1981	Shikimate transporter	Escherichia coli (strain K12)	-	fosfomycin	antibiotic efflux	0.403	44
TRINITY_DN462862_c0_g1_i1	AAK37619.1	ARO:3000481	P44263	hin:HI_1586	Uncharacterized protein HI_1586	Haemophilus influenzae (strain ATCC 51907 / DSM 11121 / KW20 / Rd)	-	tetracycline antibiotic	antibiotic efflux	0.353	44
TRINITY_DN490968_c0_g1_i1	AAF67494.2	ARO:3002522	P71082	bsu:BSU08690	Putative multidrug export ATP-binding/permease protein YgaD	Bacillus subtilis (strain 168)	-	aminocoumarin antibiotic	antibiotic efflux	0.285	44
TRINITY_DN517100_c0_g1_i3	ADZ12699.1	ARO:3005091	O34992	bsu:BSU33830	Glycine betaine/carnitine/choline transport ATP-binding protein OpuCA	Bacillus subtilis (strain 168)	02010|ABC transporters	aminoglycoside antibiotic	antibiotic efflux	0.185	43.09
TRINITY_DN511030_c0_g1_i1	AAB05625.1	ARO:3002964	Q47747	efa:EF2296	Vancomycin B-type resistance protein VanW	Enterococcus faecalis (strain ATCC 700802 / V583)	01502|Vancomycin resistance;02020|Two-component system	glycopeptide antibiotic	antibiotic target alteration	0.453	43
TRINITY_DN509960_c2_g2_i3	AAF01499.1	ARO:3000193	A9VP74	bwe:BcerKBAB4_0102	Elongation factor G	Bacillus mycoides (strain KBAB4)	-	tetracycline antibiotic	antibiotic target protection	0.218	43
TRINITY_DN514874_c0_g3_i2	AKA86814	ARO:3003746	O31716	bsu:BSU14430	Uncharacterized ABC transporter ATP-binding protein YkpA	Bacillus subtilis (strain 168)	-	lincosamide antibiotic;macrolide antibiotic;oxazolidinone antibiotic;phenicol antibiotic;pleuromutilin antibiotic;streptogramin antibiotic;tetracycline antibiotic	antibiotic target protection	0.336	42.89
TRINITY_DN512258_c0_g1_i4	AAD04032.1	ARO:3002892	O32182	bsu:BSU32880	Uncharacterized MFS-type transporter YusP	Bacillus subtilis (strain 168)	-	tetracycline antibiotic	antibiotic efflux	0.235	42.66
TRINITY_DN520728_c1_g2_i2	AAF01499.1	ARO:3000193	Q65PB0	bli:BL01057	Elongation factor G	Bacillus licheniformis (strain ATCC 14580 / DSM 13 / JCM 2505 / CCUG 7422 / NBRC 12200 / NCIMB 9375 / NCTC 10341 / NRRL NRS-1264 / Gibson 46)	-	tetracycline antibiotic	antibiotic target protection	0.688	42.57
TRINITY_DN510529_c0_g1_i3	AQX82857.1	ARO:3004185	Q07868	bsu:BSU15160	Penicillin-binding protein 2B	Bacillus subtilis (strain 168)	00550|Peptidoglycan biosynthesis	carbapenem;cephalosporin;cephamycin;monobactam;penam	antibiotic target replacement	0.252	42.27
TRINITY_DN504882_c0_g2_i2	APB03224.1	ARO:3003994	P39760	bsu:BSU14510	Ktr system potassium uptake protein C	Bacillus subtilis (strain 168)	-	aminoglycoside antibiotic	antibiotic inactivation	0.302	41.83
TRINITY_DN519755_c1_g1_i3	ATC67679.1	ARO:3000838	Q4L6C6	sha:SH1490	Response regulator ArlR	Staphylococcus haemolyticus (strain JCSC1435)	02020|Two-component system	disinfecting agents and antiseptics;fluoroquinolone antibiotic	antibiotic efflux	0.302	41.47
TRINITY_DN506042_c0_g1_i2	WP_003235647.1	ARO:3006902	P54427	bsu:BSU02090	Probable beta-lactamase YbxI	Bacillus subtilis (strain 168)	01501|beta-Lactam resistance	carbapenem	antibiotic inactivation	0.722	41
TRINITY_DN514342_c0_g1_i5	APB03214.1	ARO:3003980	O05253	bsu:BSU31550	Guanosine import ATP-binding protein NupO	Bacillus subtilis (strain 168)	02010|ABC transporters	tetracycline antibiotic	antibiotic efflux	0.235	40.59
TRINITY_DN512866_c0_g1_i1	ABA71733.1	ARO:3002972	Q9S5V6	-	Alanine racemase	Peribacillus psychrosaccharolyticus	-	glycopeptide antibiotic	antibiotic target alteration	0.269	40.23
TRINITY_DN490914_c0_g2_i1	AEP40500.1	ARO:3002912	Q1I5C0	pen:PSEEN4483	D-alanine--D-alanine ligase	Pseudomonas entomophila (strain L48)	00470|D-Amino acid metabolism;00550|Peptidoglycan biosynthesis;01502|Vancomycin resistance	glycopeptide antibiotic	antibiotic target alteration	0.386	40
TRINITY_DN508479_c10_g9_i1	AAK37618.1	ARO:3005008	G3XCV0	pae:PA1097	Transcriptional regulator FleQ	Pseudomonas aeruginosa (strain ATCC 15692 / DSM 22644 / CIP 104116 / JCM 14847 / LMG 12228 / 1C / PRS 101 / PAO1)	02020|Two-component system;02025|Biofilm formation - Pseudomonas aeruginosa;02040|Flagellar assembly	tetracycline antibiotic	antibiotic efflux	0.302	39.08
TRINITY_DN509960_c3_g5_i1	AAF01499.1	ARO:3000193	A7GK17	bcy:Bcer98_0101	Elongation factor G	Bacillus cytotoxicus (strain DSM 22905 / CIP 110041 / 391-98 / NVH 391-98)	-	tetracycline antibiotic	antibiotic target protection	0.386	39
TRINITY_DN513030_c0_g1_i3	CBH51823.1	ARO:3000556	Q92D33	lin:lin0987	Peptide chain release factor 3	Listeria innocua serovar 6a (strain ATCC BAA-680 / CLIP 11262)	-	tetracycline antibiotic	antibiotic target protection	0.336	38.38
TRINITY_DN516748_c0_g1_i5	AAC74000.1	ARO:3003950	P45082	hin:HI_1157	ATP-binding/permease protein CydD	Haemophilus influenzae (strain ATCC 51907 / DSM 11121 / KW20 / Rd)	02010|ABC transporters	nitroimidazole antibiotic	antibiotic efflux	0.201	38.29
TRINITY_DN335044_c0_g1_i1	APB03214.1	ARO:3003980	O86311	mtu:Rv1218c	Multidrug efflux system ATP-binding protein Rv1218c	Mycobacterium tuberculosis (strain ATCC 25618 / H37Rv)	-	tetracycline antibiotic	antibiotic efflux	0.319	38
TRINITY_DN476758_c0_g1_i3	WP_102607457.1	ARO:3004361	P53848	sce:YNL256W	Folic acid synthesis protein FOL1	Saccharomyces cerevisiae (strain ATCC 204508 / S288c)	00790|Folate biosynthesis	sulfonamide antibiotic	antibiotic target replacement	0.302	38
TRINITY_DN509212_c0_g1_i1	AAA99504.1	ARO:3002987	P55339	bsu:BSU10040	ABC-type transporter ATP-binding protein EcsA	Bacillus subtilis (strain 168)	-	peptide antibiotic	antibiotic efflux	0.252	38
TRINITY_DN511723_c0_g1_i1	BAA15934.1	ARO:3000829	P35164	bsu:BSU23110	Sensor histidine kinase ResE	Bacillus subtilis (strain 168)	02020|Two-component system	aminocoumarin antibiotic;aminoglycoside antibiotic	antibiotic efflux	0.302	37.96
TRINITY_DN516560_c1_g1_i3	AAA99504.1	ARO:3002987	P54592	bsu:BSU09080	Uncharacterized ABC transporter ATP-binding protein YhcH	Bacillus subtilis (strain 168)	-	peptide antibiotic	antibiotic efflux	0.235	37.58
TRINITY_DN508420_c0_g1_i4	ADZ12699.1	ARO:3005091	Q2FVF0	sao:SAOUHSC_02764	Metal-staphylopine import system ATP-binding protein CntD	Staphylococcus aureus (strain NCTC 8325 / PS 47)	02010|ABC transporters	aminoglycoside antibiotic	antibiotic efflux	0.285	37.5
TRINITY_DN496980_c0_g2_i1	ATC67679.1	ARO:3000838	Q9I4F9	pae:PA1179	Two-component response regulator PhoP	Pseudomonas aeruginosa (strain ATCC 15692 / DSM 22644 / CIP 104116 / JCM 14847 / LMG 12228 / 1C / PRS 101 / PAO1)	01503|Cationic antimicrobial peptide (CAMP) resistance;02020|Two-component system	disinfecting agents and antiseptics;fluoroquinolone antibiotic	antibiotic efflux	0.47	37
TRINITY_DN496415_c0_g1_i2	ADZ12699.1	ARO:3005091	A0RFA4	btl:BALH_2614	Aliphatic sulfonates import ATP-binding protein SsuB	Bacillus thuringiensis (strain Al Hakam)	00920|Sulfur metabolism;02010|ABC transporters	aminoglycoside antibiotic	antibiotic efflux	0.302	37
TRINITY_DN510551_c0_g2_i1	AEY83581	ARO:3000510	Q5KWL3	gka:GK2638	Valine--tRNA ligase	Geobacillus kaustophilus (strain HTA426)	00970|Aminoacyl-tRNA biosynthesis	mupirocin	antibiotic target alteration	0.235	37
TRINITY_DN514774_c0_g1_i2	AAA26793	ARO:3003748	C0SPB4	bsu:BSU09890	Uncharacterized ABC transporter ATP-binding protein YhaQ	Bacillus subtilis (strain 168)	-	macrolide antibiotic	antibiotic efflux	0.336	36.17
TRINITY_DN517330_c1_g1_i3	AAC74000.1	ARO:3003950	P23886	eco:b0886	ATP-binding/permease protein CydC	Escherichia coli (strain K12)	02010|ABC transporters	nitroimidazole antibiotic	antibiotic efflux	0.185	36.05
TRINITY_DN414883_c0_g1_i1	AAC75089.1	ARO:3003577	P96718	bsu:BSU36230	UDP-glucose 6-dehydrogenase YwqF	Bacillus subtilis (strain 168)	00040|Pentose and glucuronate interconversions;00053|Ascorbate and aldarate metabolism;00520|Amino sugar and nucleotide sugar metabolism;00541|O-Antigen nucleotide sugar biosynthesis	peptide antibiotic	antibiotic target alteration	0.252	36
TRINITY_DN494026_c0_g1_i1	AAC75089.1	ARO:3003577	O32271	bsu:BSU35580	UDP-glucose 6-dehydrogenase TuaD	Bacillus subtilis (strain 168)	00040|Pentose and glucuronate interconversions;00053|Ascorbate and aldarate metabolism;00520|Amino sugar and nucleotide sugar metabolism;00541|O-Antigen nucleotide sugar biosynthesis	peptide antibiotic	antibiotic target alteration	0.235	36
TRINITY_DN517735_c2_g3_i4	AKA86814	ARO:3003746	O34512	bsu:BSU07420	Uncharacterized ABC transporter ATP-binding protein YfmM	Bacillus subtilis (strain 168)	-	lincosamide antibiotic;macrolide antibiotic;oxazolidinone antibiotic;phenicol antibiotic;pleuromutilin antibiotic;streptogramin antibiotic;tetracycline antibiotic	antibiotic target protection	0.403	35.79
TRINITY_DN498500_c13_g2_i1	ADZ12699.1	ARO:3005091	P39456	bsu:BSU03590	L-cystine import ATP-binding protein TcyC	Bacillus subtilis (strain 168)	02010|ABC transporters	aminoglycoside antibiotic	antibiotic efflux	0.353	35
TRINITY_DN518920_c2_g1_i2	ANZ79240.1	ARO:3004035	O07550	bsu:BSU09710	Probable multidrug resistance ABC transporter ATP-binding/permease protein YheI	Bacillus subtilis (strain 168)	02010|ABC transporters	tetracycline antibiotic	antibiotic efflux	0.252	34.8
TRINITY_DN507835_c0_g1_i1	AAK76136.1	ARO:3000025	P54719	bsu:BSU08220	Uncharacterized ABC transporter ATP-binding protein YfiC	Bacillus subtilis (strain 168)	02010|ABC transporters	fluoroquinolone antibiotic	antibiotic efflux	0.369	34
TRINITY_DN481256_c0_g2_i1	ADZ12699.1	ARO:3005091	P26905	bsu:BSU12950	Dipeptide transport ATP-binding protein DppD	Bacillus subtilis (strain 168)	02010|ABC transporters	aminoglycoside antibiotic	antibiotic efflux	0.269	34
TRINITY_DN505620_c11_g1_i1	AAK37618.1	ARO:3005008	P14375	eco:b4004	Transcriptional regulatory protein ZraR	Escherichia coli (strain K12)	02020|Two-component system	tetracycline antibiotic	antibiotic efflux	0.252	34
TRINITY_DN512400_c0_g1_i3	AAB05626.1	ARO:3002943	P35136	bsu:BSU23070	D-3-phosphoglycerate dehydrogenase	Bacillus subtilis (strain 168)	"00260|Glycine, serine and threonine metabolism;00270|Cysteine and methionine metabolism;00680|Methane metabolism"	glycopeptide antibiotic	antibiotic target alteration	0.269	33.99
TRINITY_DN514664_c0_g1_i5	BAA07390.1	ARO:3002893	O32182	bsu:BSU32880	Uncharacterized MFS-type transporter YusP	Bacillus subtilis (strain 168)	-	tetracycline antibiotic	antibiotic efflux	0.201	33.85
TRINITY_DN518018_c0_g2_i3	ADZ12699.1	ARO:3005091	O34814	bsu:BSU35260	Cell division ATP-binding protein FtsE	Bacillus subtilis (strain 168)	02010|ABC transporters	aminoglycoside antibiotic	antibiotic efflux	0.285	33.73
TRINITY_DN514235_c0_g1_i1	AAV85982.1	ARO:3000535	O34677	bsu:BSU27430	Glutamine transport ATP-binding protein GlnQ	Bacillus subtilis (strain 168)	02010|ABC transporters	macrolide antibiotic	antibiotic efflux	0.151	33.65
TRINITY_DN518109_c1_g1_i3	APB03214.1	ARO:3003980	C0SPB4	bsu:BSU09890	Uncharacterized ABC transporter ATP-binding protein YhaQ	Bacillus subtilis (strain 168)	-	tetracycline antibiotic	antibiotic efflux	0.302	33.52
TRINITY_DN514774_c0_g1_i5	AAA26793	ARO:3003748	C0SPB4	bsu:BSU09890	Uncharacterized ABC transporter ATP-binding protein YhaQ	Bacillus subtilis (strain 168)	-	macrolide antibiotic	antibiotic efflux	0.302	33.43
TRINITY_DN519400_c1_g1_i5	ANZ79240.1	ARO:3004035	O07550	bsu:BSU09710	Probable multidrug resistance ABC transporter ATP-binding/permease protein YheI	Bacillus subtilis (strain 168)	02010|ABC transporters	tetracycline antibiotic	antibiotic efflux	0.134	33.38
TRINITY_DN511214_c1_g1_i3	AKA86814	ARO:3003746	O31716	bsu:BSU14430	Uncharacterized ABC transporter ATP-binding protein YkpA	Bacillus subtilis (strain 168)	-	lincosamide antibiotic;macrolide antibiotic;oxazolidinone antibiotic;phenicol antibiotic;pleuromutilin antibiotic;streptogramin antibiotic;tetracycline antibiotic	antibiotic target protection	0.42	33.22
TRINITY_DN514302_c0_g1_i1	AAA99504.1	ARO:3002987	P54592	bsu:BSU09080	Uncharacterized ABC transporter ATP-binding protein YhcH	Bacillus subtilis (strain 168)	-	peptide antibiotic	antibiotic efflux	0.185	33.14
TRINITY_DN509957_c0_g1_i1	ADZ12699.1	ARO:3005091	Q6HP89	btk:BT9727_0281	Methionine import ATP-binding protein MetN 1	Bacillus thuringiensis subsp. konkukian (strain 97-27)	02010|ABC transporters	aminoglycoside antibiotic	antibiotic efflux	0.218	33
TRINITY_DN75452_c0_g1_i1	ANZ79240.1	ARO:3004035	P39109	sce:YDR135C	Metal resistance protein YCF1	Saccharomyces cerevisiae (strain ATCC 204508 / S288c)	02010|ABC transporters	tetracycline antibiotic	antibiotic efflux	0.185	33
TRINITY_DN519127_c2_g2_i5	WP_041777404.1	ARO:3004480	B1JDX3	ppw:PputW619_4758	50S ribosomal protein L10	Pseudomonas putida (strain W619)	03010|Ribosome	peptide antibiotic;rifamycin antibiotic	antibiotic target alteration;antibiotic target replacement	0.185	32.49
TRINITY_DN489579_c0_g2_i1	AAC75429.1	ARO:3000833	Q5AHA0	cal:CAALFM_C203320WA	Histidine protein kinase 1	Candida albicans (strain SC5314 / ATCC MYA-2876)	-	fluoroquinolone antibiotic;macrolide antibiotic;penam;tetracycline antibiotic	antibiotic efflux	0.168	32.33
TRINITY_DN472792_c0_g1_i1	BAB36671.1	ARO:3000832	P95582	-	Response regulator GacA	Pseudomonas viridiflava	-	fluoroquinolone antibiotic;macrolide antibiotic;penam;tetracycline antibiotic	antibiotic efflux	0.336	32.01
TRINITY_DN487267_c0_g1_i1	KIX81495.1	ARO:3002813	Q8Y9K8	lmo:lmo0519	Lincomycin resistance protein LmrB	Listeria monocytogenes serovar 1/2a (strain ATCC BAA-679 / EGD-e)	-	lincosamide antibiotic	antibiotic efflux	0.302	32
TRINITY_DN518086_c0_g1_i4	AAO83986.1	ARO:3002623	P05057	ag:AAA88361	Kanamycin nucleotidyltransferase	Staphylococcus aureus	-	aminoglycoside antibiotic	antibiotic inactivation	0.252	32
TRINITY_DN517858_c0_g2_i13	AAV85982.1	ARO:3000535	O35005	bsu:BSU30410	ABC transporter permease YtrF	Bacillus subtilis (strain 168)	02010|ABC transporters	macrolide antibiotic	antibiotic efflux	0.168	31.63
TRINITY_DN515905_c0_g1_i2	ABA71731.1	ARO:3002909	A7Z1L3	bay:RBAM_004900	D-alanine--D-alanine ligase	Bacillus velezensis (strain DSM 23117 / BGSC 10A6 / FZB42)	00470|D-Amino acid metabolism;00550|Peptidoglycan biosynthesis;01502|Vancomycin resistance	glycopeptide antibiotic	antibiotic target alteration	0.336	31.39
TRINITY_DN507184_c4_g2_i3	AKA86814	ARO:3003746	O05519	bsu:BSU05950	Putative ATP-binding protein YdiF	Bacillus subtilis (strain 168)	-	lincosamide antibiotic;macrolide antibiotic;oxazolidinone antibiotic;phenicol antibiotic;pleuromutilin antibiotic;streptogramin antibiotic;tetracycline antibiotic	antibiotic target protection	0.285	31.17
TRINITY_DN515241_c3_g1_i3	BAD59497.1	ARO:3000501	Q65PB5	bli:BL02798	DNA-directed RNA polymerase subunit beta	Bacillus licheniformis (strain ATCC 14580 / DSM 13 / JCM 2505 / CCUG 7422 / NBRC 12200 / NCIMB 9375 / NCTC 10341 / NRRL NRS-1264 / Gibson 46)	03020|RNA polymerase	peptide antibiotic;rifamycin antibiotic	antibiotic target alteration;antibiotic target replacement	0.52	30.69
TRINITY_DN506234_c0_g1_i1	AAC76093.1	ARO:3002986	C5D3Y4	gwc:GWCH70_0186	Undecaprenyl-diphosphatase	Geobacillus sp. (strain WCH70)	00550|Peptidoglycan biosynthesis	peptide antibiotic	antibiotic target alteration	0.436	30
TRINITY_DN507625_c0_g1_i1	ADZ12699.1	ARO:3005091	Q8ELR4	oih:OB3154	Spermidine/putrescine import ATP-binding protein PotA	Oceanobacillus iheyensis (strain DSM 14371 / CIP 107618 / JCM 11309 / KCTC 3954 / HTE831)	02010|ABC transporters	aminoglycoside antibiotic	antibiotic efflux	0.201	30
TRINITY_DN500517_c0_g1_i1	TKW44661.1	ARO:3005040	Q88PL7	ppu:PP_0833	Queuine tRNA-ribosyltransferase	Pseudomonas putida (strain ATCC 47054 / DSM 6125 / CFBP 8728 / NCIMB 11950 / KT2440)	-	cephalosporin;disinfecting agents and antiseptics;fluoroquinolone antibiotic;glycylcycline;penam;phenicol antibiotic;rifamycin antibiotic;tetracycline antibiotic	antibiotic efflux	0.52	29.7
TRINITY_DN516560_c1_g1_i4	AAA99504.1	ARO:3002987	P54592	bsu:BSU09080	Uncharacterized ABC transporter ATP-binding protein YhcH	Bacillus subtilis (strain 168)	-	peptide antibiotic	antibiotic efflux	0.168	29.66
TRINITY_DN518237_c0_g1_i3	APB03219.1	ARO:3003986	O06476	bsu:BSU07370	Uncharacterized ABC transporter ATP-binding protein YfmR	Bacillus subtilis (strain 168)	-	pleuromutilin antibiotic	antibiotic efflux	0.118	29.29
TRINITY_DN753507_c0_g1_i1	APB03219.1	ARO:3003986	O06476	bsu:BSU07370	Uncharacterized ABC transporter ATP-binding protein YfmR	Bacillus subtilis (strain 168)	-	pleuromutilin antibiotic	antibiotic efflux	0.369	29
TRINITY_DN62964_c0_g1_i1	CAA53189	ARO:3000521	Q65JV7	bli:BL02267	Isoleucine--tRNA ligase	Bacillus licheniformis (strain ATCC 14580 / DSM 13 / JCM 2505 / CCUG 7422 / NBRC 12200 / NCIMB 9375 / NCTC 10341 / NRRL NRS-1264 / Gibson 46)	00970|Aminoacyl-tRNA biosynthesis	mupirocin	antibiotic target alteration	0.353	29
TRINITY_DN512061_c0_g1_i1	AAN28945	ARO:3003785	B0KQJ3	ppg:PputGB1_0971	UDP-N-acetylglucosamine 1-carboxyvinyltransferase	Pseudomonas putida (strain GB-1)	00520|Amino sugar and nucleotide sugar metabolism;00550|Peptidoglycan biosynthesis	fosfomycin	antibiotic target alteration	0.285	29
TRINITY_DN482647_c0_g1_i1	AAV85982.1	ARO:3000535	P0AAG3	eco:b0652	Glutamate/aspartate import ATP-binding protein GltL	Escherichia coli (strain K12)	02010|ABC transporters;02020|Two-component system	macrolide antibiotic	antibiotic efflux	0.235	29
TRINITY_DN510695_c0_g1_i4	ADZ12699.1	ARO:3005091	O34992	bsu:BSU33830	Glycine betaine/carnitine/choline transport ATP-binding protein OpuCA	Bacillus subtilis (strain 168)	02010|ABC transporters	aminoglycoside antibiotic	antibiotic efflux	0.134	28.66
TRINITY_DN516971_c0_g1_i3	BAB36671.1	ARO:3000832	P13799	bsu:BSU35500	Signal transduction histidine-protein kinase/phosphatase DegS	Bacillus subtilis (strain 168)	02020|Two-component system	fluoroquinolone antibiotic;macrolide antibiotic;penam;tetracycline antibiotic	antibiotic efflux	0.151	28.11
TRINITY_DN508575_c1_g6_i1	AAA20117.1	ARO:3000195	Q65PB1	bli:BL01059	30S ribosomal protein S7	Bacillus licheniformis (strain ATCC 14580 / DSM 13 / JCM 2505 / CCUG 7422 / NBRC 12200 / NCIMB 9375 / NCTC 10341 / NRRL NRS-1264 / Gibson 46)	03010|Ribosome	tetracycline antibiotic	antibiotic target protection	0.319	28
TRINITY_DN495837_c0_g1_i1	AAG05914	ARO:3004075	Q8FWV9	bms:BRA0334	Efflux pump membrane transporter BepG	Brucella suis biovar 1 (strain 1330)	-	aminocoumarin antibiotic;macrolide antibiotic;monobactam;tetracycline antibiotic	antibiotic efflux	0.319	28
TRINITY_DN496662_c0_g1_i1	AAC75089.1	ARO:3003577	Q05852	bsu:BSU35670	UTP--glucose-1-phosphate uridylyltransferase	Bacillus subtilis (strain 168)	00040|Pentose and glucuronate interconversions;00052|Galactose metabolism;00500|Starch and sucrose metabolism;00520|Amino sugar and nucleotide sugar metabolism;00541|O-Antigen nucleotide sugar biosynthesis	peptide antibiotic	antibiotic target alteration	0.201	28
TRINITY_DN501354_c0_g1_i4	WP_104671188.1	ARO:3003948	P54718	bsu:BSU08210	Uncharacterized ABC transporter ATP-binding protein YfiB	Bacillus subtilis (strain 168)	02010|ABC transporters	fluoroquinolone antibiotic;macrolide antibiotic;rifamycin antibiotic	antibiotic efflux	0.168	28
TRINITY_DN515466_c0_g1_i5	AAC75429.1	ARO:3000833	Q88GG4	ppu:PP_3760	Putative methyltransferase Cher3	Pseudomonas putida (strain ATCC 47054 / DSM 6125 / CFBP 8728 / NCIMB 11950 / KT2440)	02020|Two-component system;02030|Bacterial chemotaxis	fluoroquinolone antibiotic;macrolide antibiotic;penam;tetracycline antibiotic	antibiotic efflux	0.151	27.96
TRINITY_DN507030_c5_g1_i2	NP_388442.1	ARO:3004476	P39115	bsu:BSU05610	Ribosome protection protein VmlR	Bacillus subtilis (strain 168)	02010|ABC transporters	lincosamide antibiotic;macrolide antibiotic;oxazolidinone antibiotic;phenicol antibiotic;pleuromutilin antibiotic;streptogramin antibiotic;tetracycline antibiotic	antibiotic target protection	0.235	27.64
TRINITY_DN511443_c0_g1_i4	ADZ12699.1	ARO:3005091	P94360	bsu:BSU38810	Oligosaccharides import ATP-binding protein MsmX	Bacillus subtilis (strain 168)	02010|ABC transporters	aminoglycoside antibiotic	antibiotic efflux	0.151	27.42
TRINITY_DN507200_c0_g1_i3	AAK37618.1	ARO:3005008	Q01265	-	Uncharacterized protein in HyuA 5'region (Fragment)	Pseudomonas sp. (strain NS671)	-	tetracycline antibiotic	antibiotic efflux	0.218	27.3
TRINITY_DN458883_c0_g1_i1	BAB36671.1	ARO:3000832	P0A4H2	bpe:BP1878	Virulence factors putative positive transcription regulator BvgA	Bordetella pertussis (strain Tohama I / ATCC BAA-589 / NCTC 13251)	02020|Two-component system;05133|Pertussis	fluoroquinolone antibiotic;macrolide antibiotic;penam;tetracycline antibiotic	antibiotic efflux	0.369	27
TRINITY_DN500960_c0_g1_i1	AAC60781.1	ARO:3003048	O06481	bsu:BSU07320	Uncharacterized MFS-type transporter YfnC	Bacillus subtilis (strain 168)	-	peptide antibiotic	antibiotic efflux	0.151	26.84
TRINITY_DN516757_c0_g1_i6	AAM92464.1	ARO:3002594	A0A0F7RJ52	bar:GBAA_1981	Spermidine-citrate ligase	Bacillus anthracis	01053|Biosynthesis of siderophore group nonribosomal peptides	aminoglycoside antibiotic	antibiotic inactivation	0.134	26.63
TRINITY_DN513900_c0_g1_i4	AAA99504.1	ARO:3002987	C0SPB4	bsu:BSU09890	Uncharacterized ABC transporter ATP-binding protein YhaQ	Bacillus subtilis (strain 168)	-	peptide antibiotic	antibiotic efflux	0.134	26.38
TRINITY_DN514944_c0_g1_i2	AAC36944.1	ARO:3003006	P39843	bsu:BSU26590	Multidrug resistance protein 2	Bacillus subtilis (strain 168)	-	disinfecting agents and antiseptics;fluoroquinolone antibiotic	antibiotic efflux	0.168	25.62
TRINITY_DN515817_c0_g1_i1	AAC74000.1	ARO:3003950	O31708	bsu:BSU14330	Uncharacterized ABC transporter ATP-binding protein YknV	Bacillus subtilis (strain 168)	02010|ABC transporters	nitroimidazole antibiotic	antibiotic efflux	0.118	25.51
TRINITY_DN508839_c0_g1_i1	AKA86814	ARO:3003746	O05519	bsu:BSU05950	Putative ATP-binding protein YdiF	Bacillus subtilis (strain 168)	-	lincosamide antibiotic;macrolide antibiotic;oxazolidinone antibiotic;phenicol antibiotic;pleuromutilin antibiotic;streptogramin antibiotic;tetracycline antibiotic	antibiotic target protection	0.151	25.46
TRINITY_DN511451_c0_g1_i4	APB03214.1	ARO:3003980	P94440	bsu:BSU08310	Linearmycin resistance ATP-binding protein LnrL	Bacillus subtilis (strain 168)	-	tetracycline antibiotic	antibiotic efflux	0.151	25.44
TRINITY_DN512992_c0_g1_i3	BAA15934.1	ARO:3000829	P23545	bsu:BSU29100	Alkaline phosphatase synthesis sensor protein PhoR	Bacillus subtilis (strain 168)	02020|Two-component system	aminocoumarin antibiotic;aminoglycoside antibiotic	antibiotic efflux	0.134	25.21
TRINITY_DN519127_c2_g1_i3	BAD59497.1	ARO:3000501	B1JDX1	ppw:PputW619_4756	DNA-directed RNA polymerase subunit beta	Pseudomonas putida (strain W619)	03020|RNA polymerase	peptide antibiotic;rifamycin antibiotic	antibiotic target alteration;antibiotic target replacement	0.554	25
TRINITY_DN516269_c1_g1_i2	AAN28945	ARO:3003785	Q5KUG7	gka:GK3384	UDP-N-acetylglucosamine 1-carboxyvinyltransferase 2	Geobacillus kaustophilus (strain HTA426)	00520|Amino sugar and nucleotide sugar metabolism;00550|Peptidoglycan biosynthesis	fosfomycin	antibiotic target alteration	0.252	24.3
TRINITY_DN517409_c0_g1_i3	AAG03548.1	ARO:3003681	P25197	sme:SMa0875	Nodulation protein NolG	Rhizobium meliloti (strain 1021)	-	disinfecting agents and antiseptics	antibiotic efflux	0.151	24.06
TRINITY_DN508516_c0_g1_i1	AAC76093.1	ARO:3002986	Q6HND2	btk:BT9727_0593	Undecaprenyl-diphosphatase 2	Bacillus thuringiensis subsp. konkukian (strain 97-27)	00550|Peptidoglycan biosynthesis	peptide antibiotic	antibiotic target alteration	0.201	24.02
TRINITY_DN504343_c0_g1_i2	BAA07390.1	ARO:3002893	O32182	bsu:BSU32880	Uncharacterized MFS-type transporter YusP	Bacillus subtilis (strain 168)	-	tetracycline antibiotic	antibiotic efflux	0.319	24
TRINITY_DN483003_c0_g1_i1	ACJ41547.2	ARO:3004574	Q88FY6	ppu:PP_3940	Putative metabolite transport protein NicT	Pseudomonas putida (strain ATCC 47054 / DSM 6125 / CFBP 8728 / NCIMB 11950 / KT2440)	-	fluoroquinolone antibiotic	antibiotic efflux	0.302	24
TRINITY_DN349217_c0_g1_i1	ANZ79241.1	ARO:3004036	Q5A762	cal:CAALFM_C108210CA	Multiple drug resistance-associated protein-like transporter 1	Candida albicans (strain SC5314 / ATCC MYA-2876)	02010|ABC transporters	tetracycline antibiotic	antibiotic efflux	0.285	24
TRINITY_DN504673_c0_g1_i2	WP_104671188.1	ARO:3003948	P54718	bsu:BSU08210	Uncharacterized ABC transporter ATP-binding protein YfiB	Bacillus subtilis (strain 168)	02010|ABC transporters	fluoroquinolone antibiotic;macrolide antibiotic;rifamycin antibiotic	antibiotic efflux	0.151	24
TRINITY_DN511443_c0_g4_i1	ADZ12699.1	ARO:3005091	P94360	bsu:BSU38810	Oligosaccharides import ATP-binding protein MsmX	Bacillus subtilis (strain 168)	02010|ABC transporters	aminoglycoside antibiotic	antibiotic efflux	0.285	23.8
TRINITY_DN497326_c0_g1_i2	ACX65640.1	ARO:3003907	Q5WKB6	bcl:ABC0650	Probable dual-specificity RNA methyltransferase RlmN	Bacillus clausii (strain KSM-K16)	-	lincosamide antibiotic;oxazolidinone antibiotic;phenicol antibiotic;pleuromutilin antibiotic;streptogramin antibiotic	antibiotic target alteration	0.336	23.62
TRINITY_DN509385_c0_g1_i1	AAC60781.1	ARO:3003048	O06481	bsu:BSU07320	Uncharacterized MFS-type transporter YfnC	Bacillus subtilis (strain 168)	-	peptide antibiotic	antibiotic efflux	0.134	23.49
TRINITY_DN517020_c0_g1_i4	AAC74000.1	ARO:3003950	Q9K8L5	bha:BH2991	Phosphate import ATP-binding protein PstB	Alkalihalobacillus halodurans (strain ATCC BAA-125 / DSM 18197 / FERM 7344 / JCM 9153 / C-125)	02010|ABC transporters	nitroimidazole antibiotic	antibiotic efflux	0.151	23.37
TRINITY_DN515128_c0_g1_i1	AAC36944.1	ARO:3003006	Q65LT6	bli:BL02861	3'-5' exoribonuclease YhaM	Bacillus licheniformis (strain ATCC 14580 / DSM 13 / JCM 2505 / CCUG 7422 / NBRC 12200 / NCIMB 9375 / NCTC 10341 / NRRL NRS-1264 / Gibson 46)	-	disinfecting agents and antiseptics;fluoroquinolone antibiotic	antibiotic efflux	0.201	23.35
TRINITY_DN514288_c0_g1_i1	ABA71731.1	ARO:3002909	Q81IU1	bce:BC0257	D-alanine--D-alanine ligase B	Bacillus cereus (strain ATCC 14579 / DSM 31 / CCUG 7414 / JCM 2152 / NBRC 15305 / NCIMB 9373 / NCTC 2599 / NRRL B-3711)	00470|D-Amino acid metabolism;00550|Peptidoglycan biosynthesis;01502|Vancomycin resistance	glycopeptide antibiotic	antibiotic target alteration	0.201	23.14
TRINITY_DN346146_c0_g1_i1	SIP52035.1	ARO:3004054	P59364	ppu:PP_4501	Inner membrane-spanning protein YciB	Pseudomonas putida (strain ATCC 47054 / DSM 6125 / CFBP 8728 / NCIMB 11950 / KT2440)	-	aminocoumarin antibiotic;aminoglycoside antibiotic;carbapenem;cephalosporin;cephamycin;diaminopyrimidine antibiotic;fluoroquinolone antibiotic;macrolide antibiotic;monobactam;penam;penem;peptide antibiotic;phenicol antibiotic;sulfonamide antibiotic;tetracycline antibiotic	antibiotic efflux	0.336	23
TRINITY_DN512870_c1_g2_i1	CAA53189	ARO:3000521	Q05873	bsu:BSU28090	Valine--tRNA ligase	Bacillus subtilis (strain 168)	00970|Aminoacyl-tRNA biosynthesis	mupirocin	antibiotic target alteration	0.235	23
TRINITY_DN512870_c1_g4_i1	AEY83581	ARO:3000510	Q05873	bsu:BSU28090	Valine--tRNA ligase	Bacillus subtilis (strain 168)	00970|Aminoacyl-tRNA biosynthesis	mupirocin	antibiotic target alteration	0.201	23
TRINITY_DN520728_c1_g2_i4	AAF01499.1	ARO:3000193	Q65PB0	bli:BL01057	Elongation factor G	Bacillus licheniformis (strain ATCC 14580 / DSM 13 / JCM 2505 / CCUG 7422 / NBRC 12200 / NCIMB 9375 / NCTC 10341 / NRRL NRS-1264 / Gibson 46)	-	tetracycline antibiotic	antibiotic target protection	0.403	22.94
TRINITY_DN514774_c0_g1_i3	AAA26793	ARO:3003748	C0SPB4	bsu:BSU09890	Uncharacterized ABC transporter ATP-binding protein YhaQ	Bacillus subtilis (strain 168)	-	macrolide antibiotic	antibiotic efflux	0.218	22.94
TRINITY_DN513006_c0_g1_i3	CAA53189	ARO:3000521	C3L730	bah:BAMEG_0593	Isoleucine--tRNA ligase	Bacillus anthracis (strain CDC 684 / NRRL 3495)	00970|Aminoacyl-tRNA biosynthesis	mupirocin	antibiotic target alteration	0.201	22.92
TRINITY_DN285254_c0_g1_i1	AAC16242.1	ARO:3005069	Q93MI1	-	Translational regulator CsrA	Proteus mirabilis	-	diaminopyrimidine antibiotic;fluoroquinolone antibiotic;phenicol antibiotic	antibiotic efflux	0.453	22
TRINITY_DN478256_c0_g1_i1	WP_104671188.1	ARO:3003948	P0A4W5	-	Uncharacterized ABC transporter ATP-binding protein Mb1304c	Mycobacterium bovis (strain ATCC BAA-935 / AF2122/97)	-	fluoroquinolone antibiotic;macrolide antibiotic;rifamycin antibiotic	antibiotic efflux	0.269	22
TRINITY_DN443251_c0_g1_i1	AAC75089.1	ARO:3003577	O86422	pae:PA2022	UDP-glucose 6-dehydrogenase	Pseudomonas aeruginosa (strain ATCC 15692 / DSM 22644 / CIP 104116 / JCM 14847 / LMG 12228 / 1C / PRS 101 / PAO1)	00040|Pentose and glucuronate interconversions;00053|Ascorbate and aldarate metabolism;00520|Amino sugar and nucleotide sugar metabolism;00541|O-Antigen nucleotide sugar biosynthesis	peptide antibiotic	antibiotic target alteration	0.252	22
TRINITY_DN506121_c0_g1_i1	AKA86814	ARO:3003746	O34512	bsu:BSU07420	Uncharacterized ABC transporter ATP-binding protein YfmM	Bacillus subtilis (strain 168)	-	lincosamide antibiotic;macrolide antibiotic;oxazolidinone antibiotic;phenicol antibiotic;pleuromutilin antibiotic;streptogramin antibiotic;tetracycline antibiotic	antibiotic target protection	0.218	22
TRINITY_DN91100_c0_g1_i1	AAC75429.1	ARO:3000833	Q8D5Z6	vvu:VV2_0752	Autoinducer 2 sensor kinase/phosphatase LuxQ	Vibrio vulnificus (strain CMCP6)	02020|Two-component system;02024|Quorum sensing;05111|Biofilm formation - Vibrio cholerae	fluoroquinolone antibiotic;macrolide antibiotic;penam;tetracycline antibiotic	antibiotic efflux	0.218	22
TRINITY_DN266690_c0_g1_i1	AAV85982.1	ARO:3000535	Q57855	mja:MJ_0412	Uncharacterized ABC transporter ATP-binding protein MJ0412	Methanocaldococcus jannaschii (strain ATCC 43067 / DSM 2661 / JAL-1 / JCM 10045 / NBRC 100440)	00920|Sulfur metabolism;02010|ABC transporters	macrolide antibiotic	antibiotic efflux	0.201	22
TRINITY_DN518422_c1_g1_i5	AAC75137.1	ARO:3000794	O31501	bsu:BSU06710	Swarming motility protein SwrC	Bacillus subtilis (strain 168)	-	aminocoumarin antibiotic	antibiotic efflux	0.436	21.76
TRINITY_DN518164_c0_g1_i1	BAE85478.1	ARO:3003728	P37478	bsu:BSU40410	Transcriptional regulatory protein WalR	Bacillus subtilis (strain 168)	02020|Two-component system	glycopeptide antibiotic	antibiotic target alteration	0.285	21.76
TRINITY_DN503424_c0_g1_i2	CCC86795.1	ARO:3001209	P42971	bsu:BSU04140	Penicillin-binding protein 3	Bacillus subtilis (strain 168)	-	carbapenem;cephalosporin;cephamycin;monobactam;penam	antibiotic target replacement	0.134	21.68
TRINITY_DN496198_c0_g1_i2	AXY65402.1	ARO:3005021	Q5WKB6	bcl:ABC0650	Probable dual-specificity RNA methyltransferase RlmN	Bacillus clausii (strain KSM-K16)	-	lincosamide antibiotic;oxazolidinone antibiotic;phenicol antibiotic;streptogramin antibiotic	antibiotic target alteration	0.252	21.55
TRINITY_DN509499_c0_g1_i1	AAK37619.1	ARO:3000481	P44263	hin:HI_1586	Uncharacterized protein HI_1586	Haemophilus influenzae (strain ATCC 51907 / DSM 11121 / KW20 / Rd)	-	tetracycline antibiotic	antibiotic efflux	0.134	21.51
TRINITY_DN515466_c0_g1_i1	AAC75429.1	ARO:3000833	Q88GG4	ppu:PP_3760	Putative methyltransferase Cher3	Pseudomonas putida (strain ATCC 47054 / DSM 6125 / CFBP 8728 / NCIMB 11950 / KT2440)	02020|Two-component system;02030|Bacterial chemotaxis	fluoroquinolone antibiotic;macrolide antibiotic;penam;tetracycline antibiotic	antibiotic efflux	0.118	21.34
TRINITY_DN510864_c1_g1_i2	BAD59497.1	ARO:3000501	Q65PB5	bli:BL02798	DNA-directed RNA polymerase subunit beta	Bacillus licheniformis (strain ATCC 14580 / DSM 13 / JCM 2505 / CCUG 7422 / NBRC 12200 / NCIMB 9375 / NCTC 10341 / NRRL NRS-1264 / Gibson 46)	03020|RNA polymerase	peptide antibiotic;rifamycin antibiotic	antibiotic target alteration;antibiotic target replacement	0.94	21
TRINITY_DN441040_c0_g1_i1	ABU39979.1	ARO:3000217	P12287	-	Regulatory protein BlaR1	Bacillus licheniformis	-	penam	antibiotic inactivation	0.47	21
TRINITY_DN429183_c0_g1_i1	AAQ63644.1	ARO:3004452	P00485	ag:CAA24586	Chloramphenicol acetyltransferase	Staphylococcus aureus	-	phenicol antibiotic	antibiotic inactivation	0.386	21
TRINITY_DN510539_c0_g1_i3	ACJ63262.1	ARO:3003107	P95827	ag:AAC44785	Macrolide efflux protein A	Streptococcus pyogenes	-	macrolide antibiotic	antibiotic efflux	0.168	20.9
TRINITY_DN518424_c1_g2_i5	AAN28945	ARO:3003785	Q72XG6	bca:BCE_5412	UDP-N-acetylglucosamine 1-carboxyvinyltransferase 1	Bacillus cereus (strain ATCC 10987 / NRS 248)	00520|Amino sugar and nucleotide sugar metabolism;00550|Peptidoglycan biosynthesis	fosfomycin	antibiotic target alteration	0.94	20.76
TRINITY_DN519755_c1_g1_i2	ATC67679.1	ARO:3000838	Q4L6C6	sha:SH1490	Response regulator ArlR	Staphylococcus haemolyticus (strain JCSC1435)	02020|Two-component system	disinfecting agents and antiseptics;fluoroquinolone antibiotic	antibiotic efflux	0.218	20.74
TRINITY_DN519923_c1_g1_i1	CAL84423.1	ARO:3004146	A7Z4J5	bay:RBAM_015580	Probable dual-specificity RNA methyltransferase RlmN	Bacillus velezensis (strain DSM 23117 / BGSC 10A6 / FZB42)	-	lincosamide antibiotic;oxazolidinone antibiotic;phenicol antibiotic;streptogramin antibiotic	antibiotic target alteration	0.218	20.63
TRINITY_DN508261_c0_g2_i2	BAE85478.1	ARO:3003728	P35163	bsu:BSU23120	Transcriptional regulatory protein ResD	Bacillus subtilis (strain 168)	02020|Two-component system	glycopeptide antibiotic	antibiotic target alteration	0.168	20.51
TRINITY_DN505199_c0_g1_i2	BAD12078.1	ARO:3002572	Q43899	ag:AAC41391	Aminoglycoside N(6')-acetyltransferase type 1	Acinetobacter baumannii	-	aminoglycoside antibiotic	antibiotic inactivation	0.201	20.48
TRINITY_DN515667_c0_g4_i4	AAC36944.1	ARO:3003006	O08455	bsu:BSU09920	Uncharacterized protein YhaN	Bacillus subtilis (strain 168)	-	disinfecting agents and antiseptics;fluoroquinolone antibiotic	antibiotic efflux	0.185	20.48
TRINITY_DN902964_c0_g1_i1	AAR84672.1	ARO:3002925	P94504	bsu:BSU33221	Transcriptional regulatory protein YvrH	Bacillus subtilis (strain 168)	-	glycopeptide antibiotic	antibiotic target alteration	0.369	20
TRINITY_DN504392_c6_g1_i6	AAV85982.1	ARO:3000535	P45769	eco:b3271	Uncharacterized amino-acid ABC transporter ATP-binding protein YhdZ	Escherichia coli (strain K12)	02010|ABC transporters	macrolide antibiotic	antibiotic efflux	0.269	20
TRINITY_DN383848_c0_g1_i1	AAV85982.1	ARO:3000535	Q32EX7	sdy:SDY_2033	Lipoprotein-releasing system ATP-binding protein LolD	Shigella dysenteriae serotype 1 (strain Sd197)	02010|ABC transporters	macrolide antibiotic	antibiotic efflux	0.235	20
TRINITY_DN422905_c0_g1_i1	AAG06465.1	ARO:3005063	Q9I0I1	pae:PA2657	Response regulator protein CarR	Pseudomonas aeruginosa (strain ATCC 15692 / DSM 22644 / CIP 104116 / JCM 14847 / LMG 12228 / 1C / PRS 101 / PAO1)	-	peptide antibiotic	antibiotic efflux;antibiotic target alteration	0.201	20
TRINITY_DN336617_c0_g1_i1	BAI83385.1	ARO:3003440	P42971	bsu:BSU04140	Penicillin-binding protein 3	Bacillus subtilis (strain 168)	-	carbapenem;cephalosporin;cephamycin;monobactam;penam	antibiotic target replacement	0.185	20
TRINITY_DN500212_c1_g3_i1	AEY83581	ARO:3000510	B1JF83	ppw:PputW619_4559	Isoleucine--tRNA ligase	Pseudomonas putida (strain W619)	00970|Aminoacyl-tRNA biosynthesis	mupirocin	antibiotic target alteration	0.168	20
TRINITY_DN515803_c0_g1_i5	XP_753111.1	ARO:3003942	P43071	-	Multidrug resistance protein CDR1	Candida albicans	-	cephalosporin;penam;peptide antibiotic	antibiotic efflux	0.05	19.49
TRINITY_DN507551_c0_g1_i2	KIX81495.1	ARO:3002813	O35018	bsu:BSU02670	Lincomycin resistance protein LmrB	Bacillus subtilis (strain 168)	-	lincosamide antibiotic	antibiotic efflux	0.151	19.4
TRINITY_DN313263_c0_g1_i1	AAC75314.1	ARO:3003578	O34319	bsu:BSU12890	Uncharacterized glycosyltransferase YkcC	Bacillus subtilis (strain 168)	-	peptide antibiotic	antibiotic target alteration	0.369	19
TRINITY_DN103851_c0_g1_i1	ANZ79240.1	ARO:3004035	Q5A762	cal:CAALFM_C108210CA	Multiple drug resistance-associated protein-like transporter 1	Candida albicans (strain SC5314 / ATCC MYA-2876)	02010|ABC transporters	tetracycline antibiotic	antibiotic efflux	0.218	19
TRINITY_DN519254_c0_g3_i2	BAE85478.1	ARO:3003728	P37478	bsu:BSU40410	Transcriptional regulatory protein WalR	Bacillus subtilis (strain 168)	02020|Two-component system	glycopeptide antibiotic	antibiotic target alteration	0.218	19
TRINITY_DN511074_c0_g2_i1	AAA26793	ARO:3003748	O34338	bsu:BSU30760	Manganese transport system ATP-binding protein MntB	Bacillus subtilis (strain 168)	02010|ABC transporters	macrolide antibiotic	antibiotic efflux	0.201	19
TRINITY_DN486090_c0_g1_i1	ATC67679.1	ARO:3000838	O34638	bsu:BSU13260	Sensor histidine kinase YkoH	Bacillus subtilis (strain 168)	-	disinfecting agents and antiseptics;fluoroquinolone antibiotic	antibiotic efflux	0.151	19
TRINITY_DN471233_c0_g1_i1	AAG07064.1	ARO:3003693	P25197	sme:SMa0875	Nodulation protein NolG	Rhizobium meliloti (strain 1021)	-	disinfecting agents and antiseptics;macrolide antibiotic;tetracycline antibiotic	antibiotic efflux	0.134	19
TRINITY_DN514925_c5_g1_i3	WP_041777404.1	ARO:3004480	A9VP69	bwe:BcerKBAB4_0097	DNA-directed RNA polymerase subunit beta	Bacillus mycoides (strain KBAB4)	03020|RNA polymerase	peptide antibiotic;rifamycin antibiotic	antibiotic target alteration;antibiotic target replacement	0.386	18.86
TRINITY_DN507299_c0_g1_i1	AAK37618.1	ARO:3005008	Q46802	eco:b2869	Putative uric acid sigma-54-dependent transcriptional regulator UacR	Escherichia coli (strain K12)	-	tetracycline antibiotic	antibiotic efflux	0.302	18.73
TRINITY_DN514626_c0_g1_i2	BAE85478.1	ARO:3003728	P13792	bsu:BSU29110	Alkaline phosphatase synthesis transcriptional regulatory protein PhoP	Bacillus subtilis (strain 168)	02020|Two-component system	glycopeptide antibiotic	antibiotic target alteration	0.151	18.68
TRINITY_DN507551_c0_g1_i3	KIX81495.1	ARO:3002813	O35018	bsu:BSU02670	Lincomycin resistance protein LmrB	Bacillus subtilis (strain 168)	-	lincosamide antibiotic	antibiotic efflux	0.134	18.6
TRINITY_DN510818_c0_g1_i2	AAG05914	ARO:3004075	B4EYA1	pmr:PMI1587	Multidrug resistance protein MdtC	Proteus mirabilis (strain HI4320)	02020|Two-component system	aminocoumarin antibiotic;macrolide antibiotic;monobactam;tetracycline antibiotic	antibiotic efflux	0.134	18.48
TRINITY_DN502066_c9_g1_i2	APB03219.1	ARO:3003986	P45127	hin:HI_1252	Energy-dependent translational throttle protein EttA	Haemophilus influenzae (strain ATCC 51907 / DSM 11121 / KW20 / Rd)	-	pleuromutilin antibiotic	antibiotic efflux	0.185	18.43
TRINITY_DN508389_c0_g2_i2	BAD59497.1	ARO:3000501	P37870	bsu:BSU01070	DNA-directed RNA polymerase subunit beta	Bacillus subtilis (strain 168)	03020|RNA polymerase	peptide antibiotic;rifamycin antibiotic	antibiotic target alteration;antibiotic target replacement	0.235	18.33
TRINITY_DN506324_c0_g1_i2	ANZ79241.1	ARO:3004036	O31708	bsu:BSU14330	Uncharacterized ABC transporter ATP-binding protein YknV	Bacillus subtilis (strain 168)	02010|ABC transporters	tetracycline antibiotic	antibiotic efflux	0.151	18.31
TRINITY_DN21081_c0_g1_i1	BAA15934.1	ARO:3000829	P94414	bsu:BSU03760	Sensor histidine kinase YclK	Bacillus subtilis (strain 168)	-	aminocoumarin antibiotic;aminoglycoside antibiotic	antibiotic efflux	0.336	18
TRINITY_DN505555_c0_g1_i1	AGC51118.1	ARO:3000617	P07944	-	Beta-lactam-inducible penicillin-binding protein	Staphylococcus aureus	-	carbapenem;cephalosporin;cephamycin;monobactam;penam	antibiotic target replacement	0.319	18
TRINITY_DN511030_c0_g1_i2	AAB05625.1	ARO:3002964	Q47747	efa:EF2296	Vancomycin B-type resistance protein VanW	Enterococcus faecalis (strain ATCC 700802 / V583)	01502|Vancomycin resistance;02020|Two-component system	glycopeptide antibiotic	antibiotic target alteration	0.218	18
TRINITY_DN189959_c0_g1_i1	AAA99504.1	ARO:3002987	P96605	bsu:BSU04490	Uncharacterized ABC transporter ATP-binding protein YdbJ	Bacillus subtilis (strain 168)	-	peptide antibiotic	antibiotic efflux	0.201	18
TRINITY_DN514342_c0_g1_i1	APB03214.1	ARO:3003980	O05253	bsu:BSU31550	Guanosine import ATP-binding protein NupO	Bacillus subtilis (strain 168)	02010|ABC transporters	tetracycline antibiotic	antibiotic efflux	0.118	17.99
TRINITY_DN514106_c2_g1_i1	BAD59497.1	ARO:3000501	Q5L405	gka:GK0098	DNA-directed RNA polymerase subunit beta	Geobacillus kaustophilus (strain HTA426)	03020|RNA polymerase	peptide antibiotic;rifamycin antibiotic	antibiotic target alteration;antibiotic target replacement	0.47	17.86
TRINITY_DN517858_c0_g2_i10	AAV85982.1	ARO:3000535	O35005	bsu:BSU30410	ABC transporter permease YtrF	Bacillus subtilis (strain 168)	02010|ABC transporters	macrolide antibiotic	antibiotic efflux	0.067	17.8
TRINITY_DN505830_c1_g1_i3	BAA15934.1	ARO:3000829	P94414	bsu:BSU03760	Sensor histidine kinase YclK	Bacillus subtilis (strain 168)	-	aminocoumarin antibiotic;aminoglycoside antibiotic	antibiotic efflux	0.201	17.73
TRINITY_DN508274_c0_g1_i2	WP_010896559.1	ARO:3004643	B1HS82	lsp:Bsph_0062	Ribosomal RNA small subunit methyltransferase A	Lysinibacillus sphaericus (strain C3-41)	-	lincosamide antibiotic;macrolide antibiotic;streptogramin antibiotic	antibiotic target alteration	0.201	17.68
TRINITY_DN515905_c0_g1_i6	AAA24786.1	ARO:3000368	A7Z1L3	bay:RBAM_004900	D-alanine--D-alanine ligase	Bacillus velezensis (strain DSM 23117 / BGSC 10A6 / FZB42)	00470|D-Amino acid metabolism;00550|Peptidoglycan biosynthesis;01502|Vancomycin resistance	glycopeptide antibiotic	antibiotic target alteration	0.218	17.64
TRINITY_DN512400_c0_g1_i2	AAB05626.1	ARO:3002943	P35136	bsu:BSU23070	D-3-phosphoglycerate dehydrogenase	Bacillus subtilis (strain 168)	"00260|Glycine, serine and threonine metabolism;00270|Cysteine and methionine metabolism;00680|Methane metabolism"	glycopeptide antibiotic	antibiotic target alteration	0.134	17.32
TRINITY_DN515730_c0_g1_i1	CAA53189	ARO:3000521	B7JJY2	bcu:BCAH820_3909	Isoleucine--tRNA ligase	Bacillus cereus (strain AH820)	00970|Aminoacyl-tRNA biosynthesis	mupirocin	antibiotic target alteration	0.151	17.31
TRINITY_DN517096_c0_g1_i2	ADZ12699.1	ARO:3005091	O34814	bsu:BSU35260	Cell division ATP-binding protein FtsE	Bacillus subtilis (strain 168)	02010|ABC transporters	aminoglycoside antibiotic	antibiotic efflux	0.067	17.28
TRINITY_DN508719_c0_g1_i2	AAK37618.1	ARO:3005008	Q06065	eco:b2220	Regulatory protein AtoC	Escherichia coli (strain K12)	02020|Two-component system	tetracycline antibiotic	antibiotic efflux	0.302	17.03
TRINITY_DN506880_c0_g1_i2	ADZ12699.1	ARO:3005091	P94360	bsu:BSU38810	Oligosaccharides import ATP-binding protein MsmX	Bacillus subtilis (strain 168)	02010|ABC transporters	aminoglycoside antibiotic	antibiotic efflux	0.218	17.02
TRINITY_DN503722_c0_g1_i1	ATC67679.1	ARO:3000838	O34903	bsu:BSU13250	Uncharacterized transcriptional regulatory protein YkoG	Bacillus subtilis (strain 168)	-	disinfecting agents and antiseptics;fluoroquinolone antibiotic	antibiotic efflux	0.453	17
TRINITY_DN193041_c0_g1_i1	AAK76137.1	ARO:3000024	Q839D5	efa:EF0237	Energy-coupling factor transporter ATP-binding protein EcfA1	Enterococcus faecalis (strain ATCC 700802 / V583)	02010|ABC transporters	fluoroquinolone antibiotic	antibiotic efflux	0.201	17
TRINITY_DN884522_c0_g1_i1	ADZ12699.1	ARO:3005091	Q9KHT9	-	Carnitine transport ATP-binding protein OpuCA	Listeria monocytogenes	-	aminoglycoside antibiotic	antibiotic efflux	0.201	17
TRINITY_DN509499_c0_g1_i3	AAK37619.1	ARO:3000481	P44263	hin:HI_1586	Uncharacterized protein HI_1586	Haemophilus influenzae (strain ATCC 51907 / DSM 11121 / KW20 / Rd)	-	tetracycline antibiotic	antibiotic efflux	0.101	16.98
TRINITY_DN505555_c0_g3_i2	AQX82857.1	ARO:3004185	P42971	bsu:BSU04140	Penicillin-binding protein 3	Bacillus subtilis (strain 168)	-	carbapenem;cephalosporin;cephamycin;monobactam;penam	antibiotic target replacement	0.168	16.77
TRINITY_DN514874_c0_g2_i1	AKA86814	ARO:3003746	O31716	bsu:BSU14430	Uncharacterized ABC transporter ATP-binding protein YkpA	Bacillus subtilis (strain 168)	-	lincosamide antibiotic;macrolide antibiotic;oxazolidinone antibiotic;phenicol antibiotic;pleuromutilin antibiotic;streptogramin antibiotic;tetracycline antibiotic	antibiotic target protection	0.336	16.72
TRINITY_DN509499_c0_g1_i6	AAK37619.1	ARO:3000481	P44263	hin:HI_1586	Uncharacterized protein HI_1586	Haemophilus influenzae (strain ATCC 51907 / DSM 11121 / KW20 / Rd)	-	tetracycline antibiotic	antibiotic efflux	0.118	16.51
TRINITY_DN519477_c0_g1_i3	ABA71727.1	ARO:3002926	P37478	bsu:BSU40410	Transcriptional regulatory protein WalR	Bacillus subtilis (strain 168)	02020|Two-component system	glycopeptide antibiotic	antibiotic target alteration	0.101	16.47
TRINITY_DN514442_c1_g1_i3	AAB05626.1	ARO:3002943	P35136	bsu:BSU23070	D-3-phosphoglycerate dehydrogenase	Bacillus subtilis (strain 168)	"00260|Glycine, serine and threonine metabolism;00270|Cysteine and methionine metabolism;00680|Methane metabolism"	glycopeptide antibiotic	antibiotic target alteration	0.134	16.44
TRINITY_DN509204_c0_g1_i2	APB03214.1	ARO:3003980	P0A9S9	sfl:SF3473	High-affinity branched-chain amino acid transport ATP-binding protein LivG	Shigella flexneri	02010|ABC transporters;02024|Quorum sensing	tetracycline antibiotic	antibiotic efflux	0.118	16.05
TRINITY_DN507006_c0_g1_i1	AAF67494.2	ARO:3002522	P45861	bsu:BSU37230	Uncharacterized ABC transporter ATP-binding protein YwjA	Bacillus subtilis (strain 168)	-	aminocoumarin antibiotic	antibiotic efflux	0.235	16
TRINITY_DN501206_c0_g1_i1	APB03214.1	ARO:3003980	O05253	bsu:BSU31550	Guanosine import ATP-binding protein NupO	Bacillus subtilis (strain 168)	02010|ABC transporters	tetracycline antibiotic	antibiotic efflux	0.218	16
TRINITY_DN501912_c13_g3_i1	AAF01499.1	ARO:3000193	Q88FI4	ppu:PP_4111	Elongation factor G 2	Pseudomonas putida (strain ATCC 47054 / DSM 6125 / CFBP 8728 / NCIMB 11950 / KT2440)	-	tetracycline antibiotic	antibiotic target protection	0.185	16
TRINITY_DN512870_c1_g5_i1	AEY83581	ARO:3000510	Q65GK8	bli:BL00631	Valine--tRNA ligase	Bacillus licheniformis (strain ATCC 14580 / DSM 13 / JCM 2505 / CCUG 7422 / NBRC 12200 / NCIMB 9375 / NCTC 10341 / NRRL NRS-1264 / Gibson 46)	00970|Aminoacyl-tRNA biosynthesis	mupirocin	antibiotic target alteration	0.185	16
TRINITY_DN500889_c7_g1_i1	APB03214.1	ARO:3003980	P94440	bsu:BSU08310	Linearmycin resistance ATP-binding protein LnrL	Bacillus subtilis (strain 168)	-	tetracycline antibiotic	antibiotic efflux	0.201	15.95
TRINITY_DN514043_c0_g1_i5	AAG06942.1	ARO:3002985	C5D8R6	gwc:GWCH70_1063	Methionyl-tRNA formyltransferase	Geobacillus sp. (strain WCH70)	00670|One carbon pool by folate;00970|Aminoacyl-tRNA biosynthesis	peptide antibiotic	antibiotic target alteration	0.134	15.92
TRINITY_DN506067_c0_g1_i1	KIX81495.1	ARO:3002813	P54585	bsu:BSU09010	Uncharacterized MFS-type transporter YhcA	Bacillus subtilis (strain 168)	-	lincosamide antibiotic	antibiotic efflux	0.285	15.75
TRINITY_DN509507_c1_g1_i3	ADZ12699.1	ARO:3005091	P42065	bsu:BSU11370	Oligopeptide transport ATP-binding protein AppF	Bacillus subtilis (strain 168)	02024|Quorum sensing	aminoglycoside antibiotic	antibiotic efflux	0.235	15.73
TRINITY_DN517971_c1_g1_i1	APB03214.1	ARO:3003980	Q927N9	lin:lin2749	Energy-coupling factor transporter ATP-binding protein EcfA2	Listeria innocua serovar 6a (strain ATCC BAA-680 / CLIP 11262)	02010|ABC transporters	tetracycline antibiotic	antibiotic efflux	0.134	15.68
TRINITY_DN512992_c0_g1_i1	CCP46065.1	ARO:3000816	P23545	bsu:BSU29100	Alkaline phosphatase synthesis sensor protein PhoR	Bacillus subtilis (strain 168)	02020|Two-component system	macrolide antibiotic;penam	antibiotic efflux	0.134	15.57
TRINITY_DN513006_c0_g1_i2	CAA53189	ARO:3000521	Q636D1	bcz:BCE33L3654	Isoleucine--tRNA ligase 1	Bacillus cereus (strain ZK / E33L)	00970|Aminoacyl-tRNA biosynthesis	mupirocin	antibiotic target alteration	0.084	15.51
TRINITY_DN508719_c0_g1_i1	AAK37618.1	ARO:3005008	P54529	bsu:BSU24100	Putative sigma L-dependent transcriptional regulator YqiR	Bacillus subtilis (strain 168)	-	tetracycline antibiotic	antibiotic efflux	0.084	15.2
TRINITY_DN508153_c0_g1_i4	AXY65402.1	ARO:3005021	B1YG36	esi:Exig_2974	Probable dual-specificity RNA methyltransferase RlmN	Exiguobacterium sibiricum (strain DSM 17290 / CIP 109462 / JCM 13490 / 255-15)	-	lincosamide antibiotic;oxazolidinone antibiotic;phenicol antibiotic;streptogramin antibiotic	antibiotic target alteration	0.168	15.13
TRINITY_DN512258_c0_g1_i3	BAA07390.1	ARO:3002893	O32182	bsu:BSU32880	Uncharacterized MFS-type transporter YusP	Bacillus subtilis (strain 168)	-	tetracycline antibiotic	antibiotic efflux	0.151	15.12
TRINITY_DN518920_c2_g1_i3	ANZ79240.1	ARO:3004035	O07550	bsu:BSU09710	Probable multidrug resistance ABC transporter ATP-binding/permease protein YheI	Bacillus subtilis (strain 168)	02010|ABC transporters	tetracycline antibiotic	antibiotic efflux	0.101	15.01
TRINITY_DN516808_c4_g3_i1	CAA37477.1	ARO:3002891	H9L427	stm:STM4009	50S ribosomal subunit assembly factor BipA	Salmonella typhimurium (strain LT2 / SGSC1412 / ATCC 700720)	-	tetracycline antibiotic	antibiotic target protection	0.302	15
TRINITY_DN498823_c0_g1_i1	ADZ12699.1	ARO:3005091	Q1QE80	pcr:Pcryo_0239	Spermidine/putrescine import ATP-binding protein PotA	Psychrobacter cryohalolentis (strain ATCC BAA-1226 / DSM 17306 / VKM B-2378 / K5)	02010|ABC transporters	aminoglycoside antibiotic	antibiotic efflux	0.185	15
TRINITY_DN692774_c0_g1_i1	AET10445.1	ARO:3004033	P53049	sce:YGR281W	Oligomycin resistance ATP-dependent permease YOR1	Saccharomyces cerevisiae (strain ATCC 204508 / S288c)	02010|ABC transporters	tetracycline antibiotic	antibiotic efflux	0.168	15
TRINITY_DN515241_c2_g1_i1	BAD59497.1	ARO:3000501	Q8ETY8	oih:OB0112	DNA-directed RNA polymerase subunit beta	Oceanobacillus iheyensis (strain DSM 14371 / CIP 107618 / JCM 11309 / KCTC 3954 / HTE831)	03020|RNA polymerase	peptide antibiotic;rifamycin antibiotic	antibiotic target alteration;antibiotic target replacement	0.151	15
TRINITY_DN602206_c0_g1_i1	ANZ79240.1	ARO:3004035	P53049	sce:YGR281W	Oligomycin resistance ATP-dependent permease YOR1	Saccharomyces cerevisiae (strain ATCC 204508 / S288c)	02010|ABC transporters	tetracycline antibiotic	antibiotic efflux	0.134	15
TRINITY_DN508550_c0_g1_i7	AAA26793	ARO:3003748	Q89UD2	bja:blr1485	Sulfate/thiosulfate import ATP-binding protein CysA	Bradyrhizobium diazoefficiens (strain JCM 10833 / BCRC 13528 / IAM 13628 / NBRC 14792 / USDA 110)	00920|Sulfur metabolism;02010|ABC transporters	macrolide antibiotic	antibiotic efflux	0.134	14.95
TRINITY_DN513900_c0_g1_i2	AAA99504.1	ARO:3002987	C0SPB4	bsu:BSU09890	Uncharacterized ABC transporter ATP-binding protein YhaQ	Bacillus subtilis (strain 168)	-	peptide antibiotic	antibiotic efflux	0.101	14.83
TRINITY_DN508719_c0_g1_i3	AAK37618.1	ARO:3005008	Q06065	eco:b2220	Regulatory protein AtoC	Escherichia coli (strain K12)	02020|Two-component system	tetracycline antibiotic	antibiotic efflux	0.252	14.77
TRINITY_DN514302_c0_g1_i4	AAA99504.1	ARO:3002987	P54592	bsu:BSU09080	Uncharacterized ABC transporter ATP-binding protein YhcH	Bacillus subtilis (strain 168)	-	peptide antibiotic	antibiotic efflux	0.084	14.58
TRINITY_DN511132_c0_g1_i1	AKA86814	ARO:3003746	O34512	bsu:BSU07420	Uncharacterized ABC transporter ATP-binding protein YfmM	Bacillus subtilis (strain 168)	-	lincosamide antibiotic;macrolide antibiotic;oxazolidinone antibiotic;phenicol antibiotic;pleuromutilin antibiotic;streptogramin antibiotic;tetracycline antibiotic	antibiotic target protection	0.101	14.57
TRINITY_DN508802_c0_g2_i2	AAK37618.1	ARO:3005008	P54529	bsu:BSU24100	Putative sigma L-dependent transcriptional regulator YqiR	Bacillus subtilis (strain 168)	-	tetracycline antibiotic	antibiotic efflux	0.168	14.53
TRINITY_DN509385_c0_g1_i2	AAC60781.1	ARO:3003048	O06481	bsu:BSU07320	Uncharacterized MFS-type transporter YfnC	Bacillus subtilis (strain 168)	-	peptide antibiotic	antibiotic efflux	0.084	14.51
TRINITY_DN497926_c0_g1_i1	AAC76093.1	ARO:3002986	Q65LE3	bli:BL03255	Undecaprenyl-diphosphatase 1	Bacillus licheniformis (strain ATCC 14580 / DSM 13 / JCM 2505 / CCUG 7422 / NBRC 12200 / NCIMB 9375 / NCTC 10341 / NRRL NRS-1264 / Gibson 46)	00550|Peptidoglycan biosynthesis	peptide antibiotic	antibiotic target alteration	0.185	14.5
TRINITY_DN513518_c0_g1_i2	AAB05624.1	ARO:3002956	O34866	bsu:BSU19620	Putative carboxypeptidase YodJ	Bacillus subtilis (strain 168)	00550|Peptidoglycan biosynthesis;01502|Vancomycin resistance;02020|Two-component system	glycopeptide antibiotic	antibiotic target alteration	0.118	14.39
TRINITY_DN512258_c0_g1_i1	BAA07390.1	ARO:3002893	O32182	bsu:BSU32880	Uncharacterized MFS-type transporter YusP	Bacillus subtilis (strain 168)	-	tetracycline antibiotic	antibiotic efflux	0.084	14.34
TRINITY_DN510514_c0_g2_i1	ANZ79241.1	ARO:3004036	O06967	bsu:BSU34820	Multidrug resistance ABC transporter ATP-binding/permease protein BmrA	Bacillus subtilis (strain 168)	01501|beta-Lactam resistance;02010|ABC transporters	tetracycline antibiotic	antibiotic efflux	0.235	14.26
TRINITY_DN501216_c0_g1_i2	AAK37618.1	ARO:3005008	Q46802	eco:b2869	Putative uric acid sigma-54-dependent transcriptional regulator UacR	Escherichia coli (strain K12)	-	tetracycline antibiotic	antibiotic efflux	0.319	14.08
TRINITY_DN514664_c0_g1_i2	BAA07390.1	ARO:3002893	O32182	bsu:BSU32880	Uncharacterized MFS-type transporter YusP	Bacillus subtilis (strain 168)	-	tetracycline antibiotic	antibiotic efflux	0.118	14.04
TRINITY_DN509403_c0_g1_i1	ADZ12699.1	ARO:3005091	Q45460	bsu:BSU33730	Choline transport ATP-binding protein OpuBA	Bacillus subtilis (strain 168)	02010|ABC transporters	aminoglycoside antibiotic	antibiotic efflux	0.403	14
TRINITY_DN896598_c0_g1_i1	ACL82957.1	ARO:3002928	Q9F868	msm:MSMEG_0937	Sensory transduction protein RegX3	Mycolicibacterium smegmatis (strain ATCC 700084 / mc(2)155)	02020|Two-component system	glycopeptide antibiotic	antibiotic target alteration	0.252	14
TRINITY_DN915413_c0_g1_i1	BAA15934.1	ARO:3000829	P35164	bsu:BSU23110	Sensor histidine kinase ResE	Bacillus subtilis (strain 168)	02020|Two-component system	aminocoumarin antibiotic;aminoglycoside antibiotic	antibiotic efflux	0.201	14
TRINITY_DN492631_c0_g1_i1	AAL27443.1	ARO:3002967	O34866	bsu:BSU19620	Putative carboxypeptidase YodJ	Bacillus subtilis (strain 168)	00550|Peptidoglycan biosynthesis;01502|Vancomycin resistance;02020|Two-component system	glycopeptide antibiotic	antibiotic target alteration	0.201	14
TRINITY_DN467481_c0_g1_i1	AAB05626.1	ARO:3002943	A1JT62	yen:YE4159	Glyoxylate/hydroxypyruvate reductase B	Yersinia enterocolitica serotype O:8 / biotype 1B (strain NCTC 13174 / 8081)	"00030|Pentose phosphate pathway;00260|Glycine, serine and threonine metabolism;00620|Pyruvate metabolism;00630|Glyoxylate and dicarboxylate metabolism"	glycopeptide antibiotic	antibiotic target alteration	0.201	14
TRINITY_DN499908_c1_g1_i1	AAR84673.1	ARO:3002936	Q06240	-	Sensor protein VanS	Enterococcus faecium	-	glycopeptide antibiotic	antibiotic target alteration	0.201	14
TRINITY_DN818374_c0_g1_i1	BAA15934.1	ARO:3000829	P35164	bsu:BSU23110	Sensor histidine kinase ResE	Bacillus subtilis (strain 168)	02020|Two-component system	aminocoumarin antibiotic;aminoglycoside antibiotic	antibiotic efflux	0.185	14
TRINITY_DN506035_c0_g1_i1	AAC76093.1	ARO:3002986	C5D3Y4	gwc:GWCH70_0186	Undecaprenyl-diphosphatase	Geobacillus sp. (strain WCH70)	00550|Peptidoglycan biosynthesis	peptide antibiotic	antibiotic target alteration	0.185	14
TRINITY_DN496165_c0_g1_i1	AAC75136.1	ARO:3000793	C6CAI2	dda:Dd703_2703	Multidrug resistance protein MdtB	Dickeya paradisiaca (strain Ech703)	02020|Two-component system	aminocoumarin antibiotic	antibiotic efflux	0.185	14
TRINITY_DN512487_c0_g2_i2	BAD59497.1	ARO:3000501	A7Z0M9	bay:RBAM_001320	DNA-directed RNA polymerase subunit beta	Bacillus velezensis (strain DSM 23117 / BGSC 10A6 / FZB42)	03020|RNA polymerase	peptide antibiotic;rifamycin antibiotic	antibiotic target alteration;antibiotic target replacement	0.151	14
TRINITY_DN497286_c0_g1_i1	APB03219.1	ARO:3003986	O06476	bsu:BSU07370	Uncharacterized ABC transporter ATP-binding protein YfmR	Bacillus subtilis (strain 168)	-	pleuromutilin antibiotic	antibiotic efflux	0.151	14
TRINITY_DN213540_c0_g1_i1	AAA99504.1	ARO:3002987	C0SP98	bsu:BSU13000	Putative oligopeptide transport ATP-binding protein YkfD	Bacillus subtilis (strain 168)	02024|Quorum sensing	peptide antibiotic	antibiotic efflux	0.134	14
TRINITY_DN472834_c0_g1_i1	AAA99504.1	ARO:3002987	P55339	bsu:BSU10040	ABC-type transporter ATP-binding protein EcsA	Bacillus subtilis (strain 168)	-	peptide antibiotic	antibiotic efflux	0.134	14
TRINITY_DN501418_c0_g1_i1	APB03219.1	ARO:3003986	O06476	bsu:BSU07370	Uncharacterized ABC transporter ATP-binding protein YfmR	Bacillus subtilis (strain 168)	-	pleuromutilin antibiotic	antibiotic efflux	0.118	14
TRINITY_DN505068_c0_g1_i2	APB03214.1	ARO:3003980	P94440	bsu:BSU08310	Linearmycin resistance ATP-binding protein LnrL	Bacillus subtilis (strain 168)	-	tetracycline antibiotic	antibiotic efflux	0.101	14
TRINITY_DN515121_c0_g1_i1	ADZ12699.1	ARO:3005091	P94420	bsu:BSU03820	Petrobactin import ATP-binding protein YclP	Bacillus subtilis (strain 168)	-	aminoglycoside antibiotic	antibiotic efflux	0.168	13.95
TRINITY_DN508575_c1_g2_i3	AAF01499.1	ARO:3000193	Q63H93	bcz:BCE33L0101	Elongation factor G	Bacillus cereus (strain ZK / E33L)	-	tetracycline antibiotic	antibiotic target protection	0.185	13.91
TRINITY_DN508684_c0_g1_i1	KIX81495.1	ARO:3002813	P94422	bsu:BSU03840	Uncharacterized MFS-type transporter YcnB	Bacillus subtilis (strain 168)	-	lincosamide antibiotic	antibiotic efflux	0.151	13.91
TRINITY_DN515117_c2_g3_i5	AIA08936.1	ARO:3000444	Q02KR1	pau:PA14_41670	Phosphoenolpyruvate synthase	Pseudomonas aeruginosa (strain UCBPP-PA14)	00010|Glycolysis / Gluconeogenesis;00620|Pyruvate metabolism;00680|Methane metabolism	rifamycin antibiotic	antibiotic inactivation	0.218	13.84
TRINITY_DN514081_c0_g1_i6	ADZ12699.1	ARO:3005091	P24136	bsu:BSU11460	Oligopeptide transport ATP-binding protein OppD	Bacillus subtilis (strain 168)	01501|beta-Lactam resistance;02010|ABC transporters;02024|Quorum sensing	aminoglycoside antibiotic	antibiotic efflux	0.101	13.8
TRINITY_DN510549_c0_g1_i1	CAB13166.1	ARO:3003063	P49856	bsu:BSU13090	Probable guanidinium efflux system subunit GdnC	Bacillus subtilis (strain 168)	-	aminoglycoside antibiotic;phenicol antibiotic;tetracycline antibiotic	antibiotic efflux	0.168	13.76
TRINITY_DN515241_c3_g1_i1	BAD59497.1	ARO:3000501	Q65PB5	bli:BL02798	DNA-directed RNA polymerase subunit beta	Bacillus licheniformis (strain ATCC 14580 / DSM 13 / JCM 2505 / CCUG 7422 / NBRC 12200 / NCIMB 9375 / NCTC 10341 / NRRL NRS-1264 / Gibson 46)	03020|RNA polymerase	peptide antibiotic;rifamycin antibiotic	antibiotic target alteration;antibiotic target replacement	0.201	13.53
TRINITY_DN513900_c0_g1_i3	AAA99504.1	ARO:3002987	C0SPB4	bsu:BSU09890	Uncharacterized ABC transporter ATP-binding protein YhaQ	Bacillus subtilis (strain 168)	-	peptide antibiotic	antibiotic efflux	0.134	13.53
TRINITY_DN514626_c0_g1_i1	ABX54691.1	ARO:3002927	P13792	bsu:BSU29110	Alkaline phosphatase synthesis transcriptional regulatory protein PhoP	Bacillus subtilis (strain 168)	02020|Two-component system	glycopeptide antibiotic	antibiotic target alteration	0.084	13.51
TRINITY_DN481812_c0_g1_i2	AAR84672.1	ARO:3002925	Q06239	-	Regulatory protein VanR	Enterococcus faecium	-	glycopeptide antibiotic	antibiotic target alteration	0.151	13.2
TRINITY_DN510461_c0_g1_i3	AAF01499.1	ARO:3000193	O07631	bsu:BSU14770	50S ribosomal subunit assembly factor BipA	Bacillus subtilis (strain 168)	-	tetracycline antibiotic	antibiotic target protection	0.084	13.14
TRINITY_DN519127_c2_g2_i13	WP_041777404.1	ARO:3004480	A4VHM3	psa:PST_0777	DNA-directed RNA polymerase subunit beta	Pseudomonas stutzeri (strain A1501)	03020|RNA polymerase	peptide antibiotic;rifamycin antibiotic	antibiotic target alteration;antibiotic target replacement	0.067	13.11
TRINITY_DN514874_c0_g1_i3	APB03219.1	ARO:3003986	O31716	bsu:BSU14430	Uncharacterized ABC transporter ATP-binding protein YkpA	Bacillus subtilis (strain 168)	-	pleuromutilin antibiotic	antibiotic efflux	0.353	13.09
TRINITY_DN515817_c0_g1_i3	AAC74000.1	ARO:3003950	O31707	bsu:BSU14320	Uncharacterized ABC transporter ATP-binding protein YknU	Bacillus subtilis (strain 168)	02010|ABC transporters	nitroimidazole antibiotic	antibiotic efflux	0.067	13.06
TRINITY_DN517858_c0_g2_i4	AAV85982.1	ARO:3000535	O34392	bsu:BSU30420	ABC transporter ATP-binding protein YtrE	Bacillus subtilis (strain 168)	02010|ABC transporters	macrolide antibiotic	antibiotic efflux	0.134	13.05
TRINITY_DN630857_c0_g1_i1	ABD30512.1	ARO:3000839	Q49ZT9	ssp:SSP0540	Heme sensor protein HssS	Staphylococcus saprophyticus subsp. saprophyticus (strain ATCC 15305 / DSM 20229 / NCIMB 8711 / NCTC 7292 / S-41)	-	disinfecting agents and antiseptics;fluoroquinolone antibiotic	antibiotic efflux	0.285	13
TRINITY_DN514106_c1_g1_i1	BAD59497.1	ARO:3000501	P37870	bsu:BSU01070	DNA-directed RNA polymerase subunit beta	Bacillus subtilis (strain 168)	03020|RNA polymerase	peptide antibiotic;rifamycin antibiotic	antibiotic target alteration;antibiotic target replacement	0.235	13
TRINITY_DN1971_c0_g1_i1	AAC36944.1	ARO:3003006	P39843	bsu:BSU26590	Multidrug resistance protein 2	Bacillus subtilis (strain 168)	-	disinfecting agents and antiseptics;fluoroquinolone antibiotic	antibiotic efflux	0.235	13
TRINITY_DN516234_c3_g3_i1	BAD59497.1	ARO:3000501	Q5L404	gka:GK0099	DNA-directed RNA polymerase subunit beta'	Geobacillus kaustophilus (strain HTA426)	03020|RNA polymerase	peptide antibiotic;rifamycin antibiotic	antibiotic target alteration;antibiotic target replacement	0.168	13
TRINITY_DN440947_c0_g1_i1	ADZ12699.1	ARO:3005091	Q65F80	bli:BL02171	Methionine import ATP-binding protein MetN 2	Bacillus licheniformis (strain ATCC 14580 / DSM 13 / JCM 2505 / CCUG 7422 / NBRC 12200 / NCIMB 9375 / NCTC 10341 / NRRL NRS-1264 / Gibson 46)	02010|ABC transporters	aminoglycoside antibiotic	antibiotic efflux	0.151	13
TRINITY_DN502076_c0_g1_i1	AAN28945	ARO:3003785	P70965	bsu:BSU36760	UDP-N-acetylglucosamine 1-carboxyvinyltransferase 1	Bacillus subtilis (strain 168)	00520|Amino sugar and nucleotide sugar metabolism;00550|Peptidoglycan biosynthesis	fosfomycin	antibiotic target alteration	0.134	13
TRINITY_DN503426_c0_g1_i1	ABD30512.1	ARO:3000839	Q49XM6	ssp:SSP1324	Signal transduction histidine-protein kinase ArlS	Staphylococcus saprophyticus subsp. saprophyticus (strain ATCC 15305 / DSM 20229 / NCIMB 8711 / NCTC 7292 / S-41)	02020|Two-component system	disinfecting agents and antiseptics;fluoroquinolone antibiotic	antibiotic efflux	0.118	13
TRINITY_DN513330_c0_g2_i3	ADZ12699.1	ARO:3005091	O34992	bsu:BSU33830	Glycine betaine/carnitine/choline transport ATP-binding protein OpuCA	Bacillus subtilis (strain 168)	02010|ABC transporters	aminoglycoside antibiotic	antibiotic efflux	0.118	12.85
TRINITY_DN514626_c0_g1_i3	ABX54691.1	ARO:3002927	P13792	bsu:BSU29110	Alkaline phosphatase synthesis transcriptional regulatory protein PhoP	Bacillus subtilis (strain 168)	02020|Two-component system	glycopeptide antibiotic	antibiotic target alteration	0.134	12.8
TRINITY_DN517330_c1_g1_i5	AET10444.1	ARO:3004032	P23886	eco:b0886	ATP-binding/permease protein CydC	Escherichia coli (strain K12)	02010|ABC transporters	tetracycline antibiotic	antibiotic efflux	0.118	12.78
TRINITY_DN504437_c0_g1_i2	BAA16344.1	ARO:3000491	Q48815	-	Protein HelA	Legionella pneumophila	-	aminoglycoside antibiotic	antibiotic efflux	0.151	12.67
TRINITY_DN515329_c0_g1_i2	AAA99504.1	ARO:3002987	P46903	bsu:BSU02750	ABC transporter ATP-binding protein NatA	Bacillus subtilis (strain 168)	02010|ABC transporters;02020|Two-component system	peptide antibiotic	antibiotic efflux	0.101	12.61
TRINITY_DN826732_c0_g1_i1	KIX81495.1	ARO:3002813	P54585	bsu:BSU09010	Uncharacterized MFS-type transporter YhcA	Bacillus subtilis (strain 168)	-	lincosamide antibiotic	antibiotic efflux	0.168	12.37
TRINITY_DN519127_c2_g2_i8	BAD59497.1	ARO:3000501	B0KK60	ppg:PputGB1_0477	DNA-directed RNA polymerase subunit beta	Pseudomonas putida (strain GB-1)	03020|RNA polymerase	peptide antibiotic;rifamycin antibiotic	antibiotic target alteration;antibiotic target replacement	0.05	12.31
TRINITY_DN510183_c0_g1_i2	BAE15963.1	ARO:3002868	E0U0H8	bss:BSUW23_10675	Thymidylate synthase 2	Bacillus spizizenii (strain ATCC 23059 / NRRL B-14472 / W23)	00240|Pyrimidine metabolism;00670|One carbon pool by folate;01232|	diaminopyrimidine antibiotic	antibiotic target replacement	0.101	12.27
TRINITY_DN518237_c0_g1_i4	APB03219.1	ARO:3003986	O06476	bsu:BSU07370	Uncharacterized ABC transporter ATP-binding protein YfmR	Bacillus subtilis (strain 168)	-	pleuromutilin antibiotic	antibiotic efflux	0.101	12.19
TRINITY_DN510183_c0_g1_i1	BAE15963.1	ARO:3002868	E0U0H8	bss:BSUW23_10675	Thymidylate synthase 2	Bacillus spizizenii (strain ATCC 23059 / NRRL B-14472 / W23)	00240|Pyrimidine metabolism;00670|One carbon pool by folate;01232|	diaminopyrimidine antibiotic	antibiotic target replacement	0.118	12.13
TRINITY_DN807822_c0_g1_i1	AAK76136.1	ARO:3000025	P54719	bsu:BSU08220	Uncharacterized ABC transporter ATP-binding protein YfiC	Bacillus subtilis (strain 168)	02010|ABC transporters	fluoroquinolone antibiotic	antibiotic efflux	0.235	12.1
TRINITY_DN536449_c0_g1_i1	WP_102607457.1	ARO:3004361	P28822	bsu:BSU00770	Dihydropteroate synthase	Bacillus subtilis (strain 168)	00790|Folate biosynthesis	sulfonamide antibiotic	antibiotic target replacement	0.655	12
TRINITY_DN511845_c0_g4_i1	WP_102607457.1	ARO:3004361	P28822	bsu:BSU00770	Dihydropteroate synthase	Bacillus subtilis (strain 168)	00790|Folate biosynthesis	sulfonamide antibiotic	antibiotic target replacement	0.235	12
TRINITY_DN352291_c0_g1_i1	WP_102607457.1	ARO:3004361	Q05621	cbe:Cbei_0206	Dihydropteroate synthase	Clostridium beijerinckii (strain ATCC 51743 / NCIMB 8052)	00790|Folate biosynthesis	sulfonamide antibiotic	antibiotic target replacement	0.218	12
TRINITY_DN504800_c2_g5_i1	AAM09850.1	ARO:3002944	P0A9T3	sfl:SF2898	D-3-phosphoglycerate dehydrogenase	Shigella flexneri	"00260|Glycine, serine and threonine metabolism;00270|Cysteine and methionine metabolism;00680|Methane metabolism"	glycopeptide antibiotic	antibiotic target alteration	0.218	12
TRINITY_DN483344_c0_g1_i1	AAN28945	ARO:3003785	P19670	bsu:BSU37100	UDP-N-acetylglucosamine 1-carboxyvinyltransferase 2	Bacillus subtilis (strain 168)	00520|Amino sugar and nucleotide sugar metabolism;00550|Peptidoglycan biosynthesis	fosfomycin	antibiotic target alteration	0.218	12
TRINITY_DN382183_c0_g1_i1	ANZ79241.1	ARO:3004036	P39109	sce:YDR135C	Metal resistance protein YCF1	Saccharomyces cerevisiae (strain ATCC 204508 / S288c)	02010|ABC transporters	tetracycline antibiotic	antibiotic efflux	0.201	12
TRINITY_DN514136_c0_g1_i1	ADZ12699.1	ARO:3005091	P24136	bsu:BSU11460	Oligopeptide transport ATP-binding protein OppD	Bacillus subtilis (strain 168)	01501|beta-Lactam resistance;02010|ABC transporters;02024|Quorum sensing	aminoglycoside antibiotic	antibiotic efflux	0.185	12
TRINITY_DN504088_c0_g1_i1	CDO61516.1	ARO:3003949	P45861	bsu:BSU37230	Uncharacterized ABC transporter ATP-binding protein YwjA	Bacillus subtilis (strain 168)	-	fluoroquinolone antibiotic;macrolide antibiotic;rifamycin antibiotic	antibiotic efflux	0.185	12
TRINITY_DN495057_c0_g1_i1	AAA99504.1	ARO:3002987	O86311	mtu:Rv1218c	Multidrug efflux system ATP-binding protein Rv1218c	Mycobacterium tuberculosis (strain ATCC 25618 / H37Rv)	-	peptide antibiotic	antibiotic efflux	0.168	12
TRINITY_DN505830_c0_g1_i1	ABA71727.1	ARO:3002926	P94413	bsu:BSU03750	Uncharacterized transcriptional regulatory protein YclJ	Bacillus subtilis (strain 168)	-	glycopeptide antibiotic	antibiotic target alteration	0.151	12
TRINITY_DN513659_c0_g2_i1	ADZ12699.1	ARO:3005091	O34814	bsu:BSU35260	Cell division ATP-binding protein FtsE	Bacillus subtilis (strain 168)	02010|ABC transporters	aminoglycoside antibiotic	antibiotic efflux	0.151	12
TRINITY_DN497478_c0_g1_i2	AAR84672.1	ARO:3002925	Q7A0U4	sam:MW1446	Transcriptional regulatory protein SrrA	Staphylococcus aureus (strain MW2)	02020|Two-component system	glycopeptide antibiotic	antibiotic target alteration	0.134	12
TRINITY_DN475498_c0_g1_i1	ATC67679.1	ARO:3000838	Q2YZ24	sab:SAB2240	Heme response regulator HssR	Staphylococcus aureus (strain bovine RF122 / ET3-1)	-	disinfecting agents and antiseptics;fluoroquinolone antibiotic	antibiotic efflux	0.134	12
TRINITY_DN492065_c0_g1_i2	AAK37618.1	ARO:3005008	P38022	bsu:BSU40350	Arginine utilization regulatory protein RocR	Bacillus subtilis (strain 168)	-	tetracycline antibiotic	antibiotic efflux	0.134	12
TRINITY_DN508558_c0_g1_i3	CAA10975.1	ARO:3000194	A9VHU6	bwe:BcerKBAB4_4170	Elongation factor 4	Bacillus mycoides (strain KBAB4)	-	tetracycline antibiotic	antibiotic target protection	0.118	12
TRINITY_DN507991_c3_g2_i2	AAK37618.1	ARO:3005008	P54529	bsu:BSU24100	Putative sigma L-dependent transcriptional regulator YqiR	Bacillus subtilis (strain 168)	-	tetracycline antibiotic	antibiotic efflux	0.118	12
TRINITY_DN516757_c0_g1_i2	AAM92464.1	ARO:3002594	A0A0F7RJ52	bar:GBAA_1981	Spermidine-citrate ligase	Bacillus anthracis	01053|Biosynthesis of siderophore group nonribosomal peptides	aminoglycoside antibiotic	antibiotic inactivation	0.067	11.87
TRINITY_DN511451_c0_g1_i3	APB03214.1	ARO:3003980	P94440	bsu:BSU08310	Linearmycin resistance ATP-binding protein LnrL	Bacillus subtilis (strain 168)	-	tetracycline antibiotic	antibiotic efflux	0.101	11.83
TRINITY_DN507200_c0_g1_i2	AAK37618.1	ARO:3005008	Q01265	-	Uncharacterized protein in HyuA 5'region (Fragment)	Pseudomonas sp. (strain NS671)	-	tetracycline antibiotic	antibiotic efflux	0.101	11.7
TRINITY_DN514535_c1_g2_i2	AAN28945	ARO:3003785	Q6HAZ8	btk:BT9727_4969	UDP-N-acetylglucosamine 1-carboxyvinyltransferase 1	Bacillus thuringiensis subsp. konkukian (strain 97-27)	00520|Amino sugar and nucleotide sugar metabolism;00550|Peptidoglycan biosynthesis	fosfomycin	antibiotic target alteration	0.185	11.68
TRINITY_DN508153_c0_g1_i1	CAL84423.1	ARO:3004146	B1YG36	esi:Exig_2974	Probable dual-specificity RNA methyltransferase RlmN	Exiguobacterium sibiricum (strain DSM 17290 / CIP 109462 / JCM 13490 / 255-15)	-	lincosamide antibiotic;oxazolidinone antibiotic;phenicol antibiotic;streptogramin antibiotic	antibiotic target alteration	0.285	11.63
TRINITY_DN518457_c2_g2_i1	AAN28945	ARO:3003785	P19670	bsu:BSU37100	UDP-N-acetylglucosamine 1-carboxyvinyltransferase 2	Bacillus subtilis (strain 168)	00520|Amino sugar and nucleotide sugar metabolism;00550|Peptidoglycan biosynthesis	fosfomycin	antibiotic target alteration	0.201	11.6
TRINITY_DN513518_c0_g1_i1	AAB05624.1	ARO:3002956	O34866	bsu:BSU19620	Putative carboxypeptidase YodJ	Bacillus subtilis (strain 168)	00550|Peptidoglycan biosynthesis;01502|Vancomycin resistance;02020|Two-component system	glycopeptide antibiotic	antibiotic target alteration	0.101	11.56
TRINITY_DN511636_c0_g1_i1	ATC67679.1	ARO:3000838	P0C001	sam:MW1305	Response regulator ArlR	Staphylococcus aureus (strain MW2)	02020|Two-component system	disinfecting agents and antiseptics;fluoroquinolone antibiotic	antibiotic efflux	0.134	11.5
TRINITY_DN515905_c0_g1_i3	AEP40500.1	ARO:3002912	A7Z1L3	bay:RBAM_004900	D-alanine--D-alanine ligase	Bacillus velezensis (strain DSM 23117 / BGSC 10A6 / FZB42)	00470|D-Amino acid metabolism;00550|Peptidoglycan biosynthesis;01502|Vancomycin resistance	glycopeptide antibiotic	antibiotic target alteration	0.185	11.36
TRINITY_DN481902_c0_g2_i1	AAA99504.1	ARO:3002987	P46903	bsu:BSU02750	ABC transporter ATP-binding protein NatA	Bacillus subtilis (strain 168)	02010|ABC transporters;02020|Two-component system	peptide antibiotic	antibiotic efflux	0.134	11.26
TRINITY_DN513030_c0_g1_i1	CBH51823.1	ARO:3000556	B9EAS8	mcl:MCCL_0632	Peptide chain release factor 3	Macrococcus caseolyticus (strain JCSC5402)	-	tetracycline antibiotic	antibiotic target protection	0.89	11
TRINITY_DN451124_c0_g1_i1	AAD51348.1	ARO:3003066	P94413	bsu:BSU03750	Uncharacterized transcriptional regulatory protein YclJ	Bacillus subtilis (strain 168)	-	aminoglycoside antibiotic;cephalosporin;cephamycin;penam	antibiotic efflux	0.638	11
TRINITY_DN459471_c0_g1_i1	ABD30512.1	ARO:3000839	Q4L6C5	sha:SH1491	Signal transduction histidine-protein kinase ArlS	Staphylococcus haemolyticus (strain JCSC1435)	02020|Two-component system	disinfecting agents and antiseptics;fluoroquinolone antibiotic	antibiotic efflux	0.436	11
TRINITY_DN612422_c0_g1_i1	WP_104671188.1	ARO:3003948	P71082	bsu:BSU08690	Putative multidrug export ATP-binding/permease protein YgaD	Bacillus subtilis (strain 168)	-	fluoroquinolone antibiotic;macrolide antibiotic;rifamycin antibiotic	antibiotic efflux	0.235	11
TRINITY_DN680523_c0_g1_i1	BAA15934.1	ARO:3000829	Q45614	bsu:BSU40400	Sensor histidine kinase WalK	Bacillus subtilis (strain 168)	02020|Two-component system	aminocoumarin antibiotic;aminoglycoside antibiotic	antibiotic efflux	0.201	11
TRINITY_DN506138_c10_g1_i1	AAK37618.1	ARO:3005008	Q88RJ6	ppu:PP_0133	Alginate biosynthesis transcriptional regulatory protein AlgB	Pseudomonas putida (strain ATCC 47054 / DSM 6125 / CFBP 8728 / NCIMB 11950 / KT2440)	02020|Two-component system	tetracycline antibiotic	antibiotic efflux	0.201	11
TRINITY_DN349070_c0_g1_i1	BAA07390.1	ARO:3002893	Q6C8F0	yli:YALI0D20196g	Citrate exporter 1	Yarrowia lipolytica (strain CLIB 122 / E 150)	-	tetracycline antibiotic	antibiotic efflux	0.168	11
TRINITY_DN505655_c0_g1_i3	AAV85982.1	ARO:3000535	P54537	bsu:BSU23960	Arginine transport ATP-binding protein ArtM	Bacillus subtilis (strain 168)	02010|ABC transporters	macrolide antibiotic	antibiotic efflux	0.151	11
TRINITY_DN507551_c0_g1_i4	KIX81495.1	ARO:3002813	O35018	bsu:BSU02670	Lincomycin resistance protein LmrB	Bacillus subtilis (strain 168)	-	lincosamide antibiotic	antibiotic efflux	0.084	11
TRINITY_DN508550_c0_g1_i4	AAA26793	ARO:3003748	Q89UD2	bja:blr1485	Sulfate/thiosulfate import ATP-binding protein CysA	Bradyrhizobium diazoefficiens (strain JCM 10833 / BCRC 13528 / IAM 13628 / NBRC 14792 / USDA 110)	00920|Sulfur metabolism;02010|ABC transporters	macrolide antibiotic	antibiotic efflux	0.101	10.92
TRINITY_DN198854_c0_g1_i1	ADZ12699.1	ARO:3005091	Q6LKD4	ppr:PBPRB0373	Fe(3+) ions import ATP-binding protein FbpC	Photobacterium profundum (strain SS9)	02010|ABC transporters	aminoglycoside antibiotic	antibiotic efflux	0.168	10.76
TRINITY_DN499378_c0_g1_i1	AAB05624.1	ARO:3002956	O34866	bsu:BSU19620	Putative carboxypeptidase YodJ	Bacillus subtilis (strain 168)	00550|Peptidoglycan biosynthesis;01502|Vancomycin resistance;02020|Two-component system	glycopeptide antibiotic	antibiotic target alteration	0.369	10.68
TRINITY_DN509296_c0_g1_i3	CCP46065.1	ARO:3000816	P9WGM7	mtu:Rv3246c	DNA-binding response regulator MtrA	Mycobacterium tuberculosis (strain ATCC 25618 / H37Rv)	02020|Two-component system	macrolide antibiotic;penam	antibiotic efflux	0.134	10.59
TRINITY_DN513469_c0_g1_i2	APB03214.1	ARO:3003980	O05253	bsu:BSU31550	Guanosine import ATP-binding protein NupO	Bacillus subtilis (strain 168)	02010|ABC transporters	tetracycline antibiotic	antibiotic efflux	0.084	10.55
TRINITY_DN505257_c0_g1_i1	AAF67494.2	ARO:3002522	P71082	bsu:BSU08690	Putative multidrug export ATP-binding/permease protein YgaD	Bacillus subtilis (strain 168)	-	aminocoumarin antibiotic	antibiotic efflux	0.168	10.54
TRINITY_DN508802_c0_g2_i1	AAK37618.1	ARO:3005008	P54529	bsu:BSU24100	Putative sigma L-dependent transcriptional regulator YqiR	Bacillus subtilis (strain 168)	-	tetracycline antibiotic	antibiotic efflux	0.151	10.47
TRINITY_DN508146_c0_g1_i3	ALV80601.1	ARO:3003801	P96709	bsu:BSU05680	Uncharacterized MFS-type transporter YdgK	Bacillus subtilis (strain 168)	-	bicyclomycin	antibiotic efflux	0.118	10.13
TRINITY_DN514664_c0_g1_i3	BAA07390.1	ARO:3002893	O32182	bsu:BSU32880	Uncharacterized MFS-type transporter YusP	Bacillus subtilis (strain 168)	-	tetracycline antibiotic	antibiotic efflux	0.084	10.11
TRINITY_DN443629_c0_g1_i1	BAD59497.1	ARO:3000501	A8F976	bpu:BPUM_0093	DNA-directed RNA polymerase subunit beta	Bacillus pumilus (strain SAFR-032)	03020|RNA polymerase	peptide antibiotic;rifamycin antibiotic	antibiotic target alteration;antibiotic target replacement	4.029	10
TRINITY_DN389483_c0_g1_i1	AAA22597.1	ARO:3000495	Q6BSY5	dha:DEHA2D05038g	Dimethyladenosine transferase	Debaryomyces hansenii (strain ATCC 36239 / CBS 767 / BCRC 21394 / JCM 1990 / NBRC 0083 / IGC 2968)	-	lincosamide antibiotic;macrolide antibiotic;streptogramin antibiotic	antibiotic target alteration	0.252	10
TRINITY_DN474492_c0_g1_i1	WP_102607457.1	ARO:3004361	P28822	bsu:BSU00770	Dihydropteroate synthase	Bacillus subtilis (strain 168)	00790|Folate biosynthesis	sulfonamide antibiotic	antibiotic target replacement	0.235	10
TRINITY_DN494473_c0_g1_i2	AAC75137.1	ARO:3000794	O31501	bsu:BSU06710	Swarming motility protein SwrC	Bacillus subtilis (strain 168)	-	aminocoumarin antibiotic	antibiotic efflux	0.218	10
TRINITY_DN505112_c7_g1_i1	AAV85982.1	ARO:3000535	P0A9U0	sfl:SF0439	Uncharacterized ABC transporter ATP-binding protein YbbA	Shigella flexneri	-	macrolide antibiotic	antibiotic efflux	0.201	10
TRINITY_DN500431_c15_g1_i2	ADZ12699.1	ARO:3005091	P46920	bsu:BSU02980	Glycine betaine transport ATP-binding protein OpuAA	Bacillus subtilis (strain 168)	02010|ABC transporters	aminoglycoside antibiotic	antibiotic efflux	0.168	10
TRINITY_DN893923_c0_g1_i1	ATC67679.1	ARO:3000838	O34903	bsu:BSU13250	Uncharacterized transcriptional regulatory protein YkoG	Bacillus subtilis (strain 168)	-	disinfecting agents and antiseptics;fluoroquinolone antibiotic	antibiotic efflux	0.134	10
TRINITY_DN497994_c0_g1_i2	BAA15934.1	ARO:3000829	P23545	bsu:BSU29100	Alkaline phosphatase synthesis sensor protein PhoR	Bacillus subtilis (strain 168)	02020|Two-component system	aminocoumarin antibiotic;aminoglycoside antibiotic	antibiotic efflux	0.134	10
TRINITY_DN889447_c0_g1_i1	AAM09849.1	ARO:3000005	Q88EV6	ppu:PP_4346	D-alanine--D-alanine ligase A	Pseudomonas putida (strain ATCC 47054 / DSM 6125 / CFBP 8728 / NCIMB 11950 / KT2440)	00470|D-Amino acid metabolism;00550|Peptidoglycan biosynthesis;01502|Vancomycin resistance	glycopeptide antibiotic	antibiotic target alteration	0.201	9.79
TRINITY_DN512400_c0_g1_i1	AAB05626.1	ARO:3002943	P35136	bsu:BSU23070	D-3-phosphoglycerate dehydrogenase	Bacillus subtilis (strain 168)	"00260|Glycine, serine and threonine metabolism;00270|Cysteine and methionine metabolism;00680|Methane metabolism"	glycopeptide antibiotic	antibiotic target alteration	0.118	9.69
TRINITY_DN505257_c0_g1_i3	AAF67494.2	ARO:3002522	P71082	bsu:BSU08690	Putative multidrug export ATP-binding/permease protein YgaD	Bacillus subtilis (strain 168)	-	aminocoumarin antibiotic	antibiotic efflux	0.151	9.67
TRINITY_DN515259_c0_g1_i2	CDO61516.1	ARO:3003949	Q9WYC4	tma:TM0288	Uncharacterized ABC transporter ATP-binding protein TM_0288	Thermotoga maritima (strain ATCC 43589 / DSM 3109 / JCM 10099 / NBRC 100826 / MSB8)	02010|ABC transporters	fluoroquinolone antibiotic;macrolide antibiotic;rifamycin antibiotic	antibiotic efflux	0.134	9.54
TRINITY_DN509507_c1_g1_i4	ADZ12699.1	ARO:3005091	P42065	bsu:BSU11370	Oligopeptide transport ATP-binding protein AppF	Bacillus subtilis (strain 168)	02024|Quorum sensing	aminoglycoside antibiotic	antibiotic efflux	0.151	9.49
TRINITY_DN510539_c0_g1_i2	ACJ63262.1	ARO:3003107	P95827	ag:AAC44785	Macrolide efflux protein A	Streptococcus pyogenes	-	macrolide antibiotic	antibiotic efflux	0.084	9.02
TRINITY_DN500701_c0_g1_i1	CAA37477.1	ARO:3002891	B9DQA0	sca:SCA_0623	Peptide chain release factor 3	Staphylococcus carnosus (strain TM300)	-	tetracycline antibiotic	antibiotic target protection	0.403	9
TRINITY_DN764074_c0_g1_i1	AAA74437.1	ARO:3000378	O52248	ppx:T1E_0242	Toluene efflux pump membrane transporter TtgB	Pseudomonas putida (strain DOT-T1E)	01501|beta-Lactam resistance;01503|Cationic antimicrobial peptide (CAMP) resistance	aminocoumarin antibiotic;carbapenem;cephalosporin;cephamycin;diaminopyrimidine antibiotic;fluoroquinolone antibiotic;macrolide antibiotic;monobactam;penam;penem;peptide antibiotic;phenicol antibiotic;sulfonamide antibiotic;tetracycline antibiotic	antibiotic efflux	0.319	9
TRINITY_DN598999_c0_g1_i2	BAB41874.1	ARO:3000815	O34777	bsu:BSU13150	Organic hydroperoxide resistance transcriptional regulator	Bacillus subtilis (strain 168)	-	cephalosporin;disinfecting agents and antiseptics;fluoroquinolone antibiotic;penam;peptide antibiotic;tetracycline antibiotic	antibiotic efflux	0.252	9
TRINITY_DN479565_c0_g1_i1	KIX81495.1	ARO:3002813	O35018	bsu:BSU02670	Lincomycin resistance protein LmrB	Bacillus subtilis (strain 168)	-	lincosamide antibiotic	antibiotic efflux	0.252	9
TRINITY_DN618006_c0_g1_i1	AAF67494.2	ARO:3002522	P33116	-	Subtilin transport ATP-binding protein SpaT	Bacillus subtilis	-	aminocoumarin antibiotic	antibiotic efflux	0.185	9
TRINITY_DN489225_c0_g1_i1	AAK37618.1	ARO:3005008	Q01265	-	Uncharacterized protein in HyuA 5'region (Fragment)	Pseudomonas sp. (strain NS671)	-	tetracycline antibiotic	antibiotic efflux	0.168	9
TRINITY_DN289250_c0_g1_i1	ABU39979.1	ARO:3000217	P12287	-	Regulatory protein BlaR1	Bacillus licheniformis	-	penam	antibiotic inactivation	0.151	9
TRINITY_DN328930_c0_g1_i1	AAG07763.1	ARO:3003031	Q57124	hin:HI_0895	Uncharacterized transporter HI_0895	Haemophilus influenzae (strain ATCC 51907 / DSM 11121 / KW20 / Rd)	01501|beta-Lactam resistance;01503|Cationic antimicrobial peptide (CAMP) resistance	disinfecting agents and antiseptics;fluoroquinolone antibiotic;macrolide antibiotic;phenicol antibiotic;tetracycline antibiotic	antibiotic efflux	0.151	9
TRINITY_DN507643_c0_g1_i2	AAK76136.1	ARO:3000025	P54719	bsu:BSU08220	Uncharacterized ABC transporter ATP-binding protein YfiC	Bacillus subtilis (strain 168)	02010|ABC transporters	fluoroquinolone antibiotic	antibiotic efflux	0.151	9
TRINITY_DN421691_c0_g1_i1	AAG04750.1	ARO:3004077	O31855	bsu:BSU19440	Probable multidrug resistance protein NorM	Bacillus subtilis (strain 168)	-	aminoglycoside antibiotic;disinfecting agents and antiseptics;fluoroquinolone antibiotic	antibiotic efflux	0.151	9
TRINITY_DN292961_c0_g1_i1	AAN28945	ARO:3003785	Q9K6E5	bha:BH3784	UDP-N-acetylglucosamine 1-carboxyvinyltransferase 2	Alkalihalobacillus halodurans (strain ATCC BAA-125 / DSM 18197 / FERM 7344 / JCM 9153 / C-125)	00520|Amino sugar and nucleotide sugar metabolism;00550|Peptidoglycan biosynthesis	fosfomycin	antibiotic target alteration	0.134	9
TRINITY_DN812757_c0_g1_i1	AAN28945	ARO:3003785	Q9K6I0	bha:BH3749	UDP-N-acetylglucosamine 1-carboxyvinyltransferase 1	Alkalihalobacillus halodurans (strain ATCC BAA-125 / DSM 18197 / FERM 7344 / JCM 9153 / C-125)	00520|Amino sugar and nucleotide sugar metabolism;00550|Peptidoglycan biosynthesis	fosfomycin	antibiotic target alteration	0.134	9
TRINITY_DN465505_c0_g1_i1	AAG06465.1	ARO:3005063	P0DMK7	bps:BPSS1040	Transcriptional activator protein IrlR	Burkholderia pseudomallei (strain K96243)	02020|Two-component system	peptide antibiotic	antibiotic efflux;antibiotic target alteration	0.134	9
TRINITY_DN490206_c0_g1_i2	APB03222.1	ARO:3003992	O34309	bsu:BSU18830	Putative phosphoenolpyruvate synthase	Bacillus subtilis (strain 168)	-	rifamycin antibiotic	antibiotic inactivation	0.134	8.99
TRINITY_DN514626_c0_g1_i4	BAE85478.1	ARO:3003728	P23545	bsu:BSU29100	Alkaline phosphatase synthesis sensor protein PhoR	Bacillus subtilis (strain 168)	02020|Two-component system	glycopeptide antibiotic	antibiotic target alteration	0.05	8.95
TRINITY_DN510549_c0_g1_i4	CAB13166.1	ARO:3003063	P49856	bsu:BSU13090	Probable guanidinium efflux system subunit GdnC	Bacillus subtilis (strain 168)	-	aminoglycoside antibiotic;phenicol antibiotic;tetracycline antibiotic	antibiotic efflux	0.185	8.77
TRINITY_DN515730_c0_g1_i3	CAA53189	ARO:3000521	C3L730	bah:BAMEG_0593	Isoleucine--tRNA ligase	Bacillus anthracis (strain CDC 684 / NRRL 3495)	00970|Aminoacyl-tRNA biosynthesis	mupirocin	antibiotic target alteration	0.067	8.75
TRINITY_DN513393_c5_g1_i10	AAC74000.1	ARO:3003950	P45861	bsu:BSU37230	Uncharacterized ABC transporter ATP-binding protein YwjA	Bacillus subtilis (strain 168)	-	nitroimidazole antibiotic	antibiotic efflux	0.134	8.62
TRINITY_DN503032_c0_g1_i4	CBJ02047.1	ARO:3004611	O05213	bsu:BSU01670	N-acetylmuramyl-L-alanine amidase	Bacillus subtilis (strain 168)	00550|Peptidoglycan biosynthesis	cephalosporin;penam	antibiotic inactivation	0.101	8.48
TRINITY_DN514288_c0_g1_i5	ABA71731.1	ARO:3002909	Q81IU1	bce:BC0257	D-alanine--D-alanine ligase B	Bacillus cereus (strain ATCC 14579 / DSM 31 / CCUG 7414 / JCM 2152 / NBRC 15305 / NCIMB 9373 / NCTC 2599 / NRRL B-3711)	00470|D-Amino acid metabolism;00550|Peptidoglycan biosynthesis;01502|Vancomycin resistance	glycopeptide antibiotic	antibiotic target alteration	0.118	8.33
TRINITY_DN515121_c0_g1_i3	ADZ12699.1	ARO:3005091	P94420	bsu:BSU03820	Petrobactin import ATP-binding protein YclP	Bacillus subtilis (strain 168)	-	aminoglycoside antibiotic	antibiotic efflux	0.067	8.33
TRINITY_DN499378_c0_g1_i2	AAB05624.1	ARO:3002956	O34866	bsu:BSU19620	Putative carboxypeptidase YodJ	Bacillus subtilis (strain 168)	00550|Peptidoglycan biosynthesis;01502|Vancomycin resistance;02020|Two-component system	glycopeptide antibiotic	antibiotic target alteration	0.285	8.32
TRINITY_DN503424_c0_g1_i1	AGC51118.1	ARO:3000617	P42971	bsu:BSU04140	Penicillin-binding protein 3	Bacillus subtilis (strain 168)	-	carbapenem;cephalosporin;cephamycin;monobactam;penam	antibiotic target replacement	0.067	8.32
TRINITY_DN515872_c0_g2_i3	ADZ12699.1	ARO:3005091	Q57855	mja:MJ_0412	Uncharacterized ABC transporter ATP-binding protein MJ0412	Methanocaldococcus jannaschii (strain ATCC 43067 / DSM 2661 / JAL-1 / JCM 10045 / NBRC 100440)	00920|Sulfur metabolism;02010|ABC transporters	aminoglycoside antibiotic	antibiotic efflux	0.101	8.25
TRINITY_DN514067_c0_g2_i6	AAA99504.1	ARO:3002987	P54592	bsu:BSU09080	Uncharacterized ABC transporter ATP-binding protein YhcH	Bacillus subtilis (strain 168)	-	peptide antibiotic	antibiotic efflux	0.05	8.18
TRINITY_DN515241_c3_g1_i2	BAD59497.1	ARO:3000501	Q65PB5	bli:BL02798	DNA-directed RNA polymerase subunit beta	Bacillus licheniformis (strain ATCC 14580 / DSM 13 / JCM 2505 / CCUG 7422 / NBRC 12200 / NCIMB 9375 / NCTC 10341 / NRRL NRS-1264 / Gibson 46)	03020|RNA polymerase	peptide antibiotic;rifamycin antibiotic	antibiotic target alteration;antibiotic target replacement	0.235	8.04
TRINITY_DN473754_c0_g1_i2	APB03222.1	ARO:3003992	O34309	bsu:BSU18830	Putative phosphoenolpyruvate synthase	Bacillus subtilis (strain 168)	-	rifamycin antibiotic	antibiotic inactivation	0.369	8
TRINITY_DN475274_c0_g1_i1	ABA71731.1	ARO:3002909	Q65N65	bli:BL02193	D-alanine--D-alanine ligase	Bacillus licheniformis (strain ATCC 14580 / DSM 13 / JCM 2505 / CCUG 7422 / NBRC 12200 / NCIMB 9375 / NCTC 10341 / NRRL NRS-1264 / Gibson 46)	00470|D-Amino acid metabolism;00550|Peptidoglycan biosynthesis;01502|Vancomycin resistance	glycopeptide antibiotic	antibiotic target alteration	0.353	8
TRINITY_DN101924_c0_g1_i1	AAA99504.1	ARO:3002987	P42332	-	Bacitracin transport ATP-binding protein BcrA	Bacillus licheniformis	-	peptide antibiotic	antibiotic efflux	0.269	8
TRINITY_DN478356_c0_g1_i1	AKA86814	ARO:3003746	O05519	bsu:BSU05950	Putative ATP-binding protein YdiF	Bacillus subtilis (strain 168)	-	lincosamide antibiotic;macrolide antibiotic;oxazolidinone antibiotic;phenicol antibiotic;pleuromutilin antibiotic;streptogramin antibiotic;tetracycline antibiotic	antibiotic target protection	0.269	8
TRINITY_DN243346_c0_g1_i1	APB03214.1	ARO:3003980	P22040	syn:sll0415	Uncharacterized ABC transporter ATP-binding protein sll0415	Synechocystis sp. (strain PCC 6803 / Kazusa)	-	tetracycline antibiotic	antibiotic efflux	0.235	8
TRINITY_DN510864_c1_g2_i1	BAD59497.1	ARO:3000501	C4KZQ4	eat:EAT1b_1641	DNA-directed RNA polymerase subunit beta	Exiguobacterium sp. (strain ATCC BAA-1283 / AT1b)	03020|RNA polymerase	peptide antibiotic;rifamycin antibiotic	antibiotic target alteration;antibiotic target replacement	0.218	8
TRINITY_DN234063_c0_g1_i2	AAA74437.1	ARO:3000378	O52248	ppx:T1E_0242	Toluene efflux pump membrane transporter TtgB	Pseudomonas putida (strain DOT-T1E)	01501|beta-Lactam resistance;01503|Cationic antimicrobial peptide (CAMP) resistance	aminocoumarin antibiotic;carbapenem;cephalosporin;cephamycin;diaminopyrimidine antibiotic;fluoroquinolone antibiotic;macrolide antibiotic;monobactam;penam;penem;peptide antibiotic;phenicol antibiotic;sulfonamide antibiotic;tetracycline antibiotic	antibiotic efflux	0.185	8
TRINITY_DN776041_c0_g1_i1	AAG08359.1	ARO:3003682	Q9K2Y1	vch:VC_2436	Outer membrane protein TolC	Vibrio cholerae serotype O1 (strain ATCC 39315 / El Tor Inaba N16961)	01501|beta-Lactam resistance;01503|Cationic antimicrobial peptide (CAMP) resistance;02020|Two-component system;03070|Bacterial secretion system	disinfecting agents and antiseptics	antibiotic efflux	0.185	8
TRINITY_DN517096_c0_g1_i3	ADZ12699.1	ARO:3005091	O34814	bsu:BSU35260	Cell division ATP-binding protein FtsE	Bacillus subtilis (strain 168)	02010|ABC transporters	aminoglycoside antibiotic	antibiotic efflux	0.185	8
TRINITY_DN599026_c0_g1_i1	ABU39979.1	ARO:3000217	P0A0B2	-	Methicillin resistance mecR1 protein	Staphylococcus epidermidis	-	penam	antibiotic inactivation	0.185	8
TRINITY_DN506361_c0_g2_i1	AAV85982.1	ARO:3000535	Q65M34	bli:BL03180	Methionine import ATP-binding protein MetN 1	Bacillus licheniformis (strain ATCC 14580 / DSM 13 / JCM 2505 / CCUG 7422 / NBRC 12200 / NCIMB 9375 / NCTC 10341 / NRRL NRS-1264 / Gibson 46)	02010|ABC transporters	macrolide antibiotic	antibiotic efflux	0.168	8
TRINITY_DN511132_c0_g1_i4	AKA86814	ARO:3003746	O34512	bsu:BSU07420	Uncharacterized ABC transporter ATP-binding protein YfmM	Bacillus subtilis (strain 168)	-	lincosamide antibiotic;macrolide antibiotic;oxazolidinone antibiotic;phenicol antibiotic;pleuromutilin antibiotic;streptogramin antibiotic;tetracycline antibiotic	antibiotic target protection	0.168	8
TRINITY_DN501045_c0_g1_i2	BAA07390.1	ARO:3002893	P96712	bsu:BSU03070	Multidrug resistance protein 3	Bacillus subtilis (strain 168)	-	tetracycline antibiotic	antibiotic efflux	0.168	8
TRINITY_DN812390_c0_g1_i1	ACJ41547.2	ARO:3004574	Q44470	-	Putative tartrate transporter	Agrobacterium vitis	-	fluoroquinolone antibiotic	antibiotic efflux	0.151	8
TRINITY_DN506795_c0_g1_i1	AKA86814	ARO:3003746	O05519	bsu:BSU05950	Putative ATP-binding protein YdiF	Bacillus subtilis (strain 168)	-	lincosamide antibiotic;macrolide antibiotic;oxazolidinone antibiotic;phenicol antibiotic;pleuromutilin antibiotic;streptogramin antibiotic;tetracycline antibiotic	antibiotic target protection	0.134	8
TRINITY_DN507835_c0_g2_i1	AAK76136.1	ARO:3000025	P54719	bsu:BSU08220	Uncharacterized ABC transporter ATP-binding protein YfiC	Bacillus subtilis (strain 168)	02010|ABC transporters	fluoroquinolone antibiotic	antibiotic efflux	0.134	8
TRINITY_DN502126_c0_g1_i2	AAV85982.1	ARO:3000535	P49938	bsu:BSU33290	Iron(3+)-hydroxamate import ATP-binding protein FhuC	Bacillus subtilis (strain 168)	-	macrolide antibiotic	antibiotic efflux	0.118	8
TRINITY_DN502778_c0_g1_i1	WP_104671188.1	ARO:3003948	P45861	bsu:BSU37230	Uncharacterized ABC transporter ATP-binding protein YwjA	Bacillus subtilis (strain 168)	-	fluoroquinolone antibiotic;macrolide antibiotic;rifamycin antibiotic	antibiotic efflux	0.118	8
TRINITY_DN488516_c0_g1_i1	AKA86814	ARO:3003746	O31716	bsu:BSU14430	Uncharacterized ABC transporter ATP-binding protein YkpA	Bacillus subtilis (strain 168)	-	lincosamide antibiotic;macrolide antibiotic;oxazolidinone antibiotic;phenicol antibiotic;pleuromutilin antibiotic;streptogramin antibiotic;tetracycline antibiotic	antibiotic target protection	0.118	8
TRINITY_DN502905_c0_g1_i1	AAC32027.1	ARO:3002817	O34512	bsu:BSU07420	Uncharacterized ABC transporter ATP-binding protein YfmM	Bacillus subtilis (strain 168)	-	lincosamide antibiotic;macrolide antibiotic;oxazolidinone antibiotic;phenicol antibiotic;pleuromutilin antibiotic;streptogramin antibiotic;tetracycline antibiotic	antibiotic target protection	0.084	8
TRINITY_DN507104_c0_g1_i9	AAF01499.1	ARO:3000193	A4VHM7	psa:PST_0781	Elongation factor G	Pseudomonas stutzeri (strain A1501)	-	tetracycline antibiotic	antibiotic target protection	0.05	8
TRINITY_DN509204_c0_g1_i1	APB03214.1	ARO:3003980	P0A9S9	sfl:SF3473	High-affinity branched-chain amino acid transport ATP-binding protein LivG	Shigella flexneri	02010|ABC transporters;02024|Quorum sensing	tetracycline antibiotic	antibiotic efflux	0.05	7.95
TRINITY_DN509507_c1_g1_i1	ADZ12699.1	ARO:3005091	P42065	bsu:BSU11370	Oligopeptide transport ATP-binding protein AppF	Bacillus subtilis (strain 168)	02024|Quorum sensing	aminoglycoside antibiotic	antibiotic efflux	0.118	7.87
TRINITY_DN518109_c1_g1_i4	AAA99504.1	ARO:3002987	C0SPB4	bsu:BSU09890	Uncharacterized ABC transporter ATP-binding protein YhaQ	Bacillus subtilis (strain 168)	-	peptide antibiotic	antibiotic efflux	0.185	7.83
TRINITY_DN515121_c0_g1_i4	ADZ12699.1	ARO:3005091	P94420	bsu:BSU03820	Petrobactin import ATP-binding protein YclP	Bacillus subtilis (strain 168)	-	aminoglycoside antibiotic	antibiotic efflux	0.118	7.79
TRINITY_DN462188_c0_g1_i1	AAR84672.1	ARO:3002925	P42244	bsu:BSU02550	Uncharacterized transcriptional regulatory protein YcbL	Bacillus subtilis (strain 168)	-	glycopeptide antibiotic	antibiotic target alteration	0.101	7.78
TRINITY_DN488970_c0_g1_i2	ANZ79241.1	ARO:3004036	O07549	bsu:BSU09720	Probable multidrug resistance ABC transporter ATP-binding/permease protein YheH	Bacillus subtilis (strain 168)	02010|ABC transporters	tetracycline antibiotic	antibiotic efflux	0.084	7.67
TRINITY_DN509296_c0_g1_i1	CCP46065.1	ARO:3000816	Q7A0U4	sam:MW1446	Transcriptional regulatory protein SrrA	Staphylococcus aureus (strain MW2)	02020|Two-component system	macrolide antibiotic;penam	antibiotic efflux	0.151	7.63
TRINITY_DN508550_c0_g1_i2	ADZ12699.1	ARO:3005091	Q89UD2	bja:blr1485	Sulfate/thiosulfate import ATP-binding protein CysA	Bradyrhizobium diazoefficiens (strain JCM 10833 / BCRC 13528 / IAM 13628 / NBRC 14792 / USDA 110)	00920|Sulfur metabolism;02010|ABC transporters	aminoglycoside antibiotic	antibiotic efflux	0.067	7.63
TRINITY_DN515905_c0_g1_i4	ABA71731.1	ARO:3002909	A7Z1L3	bay:RBAM_004900	D-alanine--D-alanine ligase	Bacillus velezensis (strain DSM 23117 / BGSC 10A6 / FZB42)	00470|D-Amino acid metabolism;00550|Peptidoglycan biosynthesis;01502|Vancomycin resistance	glycopeptide antibiotic	antibiotic target alteration	0.084	7.61
TRINITY_DN511605_c0_g1_i2	AAC75089.1	ARO:3003577	O32271	bsu:BSU35580	UDP-glucose 6-dehydrogenase TuaD	Bacillus subtilis (strain 168)	00040|Pentose and glucuronate interconversions;00053|Ascorbate and aldarate metabolism;00520|Amino sugar and nucleotide sugar metabolism;00541|O-Antigen nucleotide sugar biosynthesis	peptide antibiotic	antibiotic target alteration	0.067	7.59
TRINITY_DN519647_c1_g1_i9	WP_041777404.1	ARO:3004480	Q88QP2	ppu:PP_0447	DNA-directed RNA polymerase subunit beta	Pseudomonas putida (strain ATCC 47054 / DSM 6125 / CFBP 8728 / NCIMB 11950 / KT2440)	03020|RNA polymerase	peptide antibiotic;rifamycin antibiotic	antibiotic target alteration;antibiotic target replacement	0.084	7.49
TRINITY_DN510183_c0_g1_i7	BAE15963.1	ARO:3002868	E0U0H8	bss:BSUW23_10675	Thymidylate synthase 2	Bacillus spizizenii (strain ATCC 23059 / NRRL B-14472 / W23)	00240|Pyrimidine metabolism;00670|One carbon pool by folate;01232|	diaminopyrimidine antibiotic	antibiotic target replacement	0.067	7.47
TRINITY_DN508057_c9_g1_i3	BAD59497.1	ARO:3000501	C4KZQ4	eat:EAT1b_1641	DNA-directed RNA polymerase subunit beta	Exiguobacterium sp. (strain ATCC BAA-1283 / AT1b)	03020|RNA polymerase	peptide antibiotic;rifamycin antibiotic	antibiotic target alteration;antibiotic target replacement	0.084	7.46
TRINITY_DN511132_c0_g1_i3	AVI44920.1	ARO:3004470	O34512	bsu:BSU07420	Uncharacterized ABC transporter ATP-binding protein YfmM	Bacillus subtilis (strain 168)	-	lincosamide antibiotic;macrolide antibiotic;oxazolidinone antibiotic;phenicol antibiotic;pleuromutilin antibiotic;streptogramin antibiotic;tetracycline antibiotic	antibiotic target protection	0.101	7.43
TRINITY_DN503431_c0_g1_i2	BAE85478.1	ARO:3003728	P13792	bsu:BSU29110	Alkaline phosphatase synthesis transcriptional regulatory protein PhoP	Bacillus subtilis (strain 168)	02020|Two-component system	glycopeptide antibiotic	antibiotic target alteration	0.118	7.32
TRINITY_DN514874_c0_g3_i1	APB03219.1	ARO:3003986	O31716	bsu:BSU14430	Uncharacterized ABC transporter ATP-binding protein YkpA	Bacillus subtilis (strain 168)	-	pleuromutilin antibiotic	antibiotic efflux	0.101	7.11
TRINITY_DN510695_c0_g1_i2	ADZ12699.1	ARO:3005091	O34992	bsu:BSU33830	Glycine betaine/carnitine/choline transport ATP-binding protein OpuCA	Bacillus subtilis (strain 168)	02010|ABC transporters	aminoglycoside antibiotic	antibiotic efflux	0.067	7.02
TRINITY_DN207822_c0_g1_i1	AAK76136.1	ARO:3000025	P54719	bsu:BSU08220	Uncharacterized ABC transporter ATP-binding protein YfiC	Bacillus subtilis (strain 168)	02010|ABC transporters	fluoroquinolone antibiotic	antibiotic efflux	0.302	7
TRINITY_DN310838_c0_g1_i1	AAV85982.1	ARO:3000535	O34677	bsu:BSU27430	Glutamine transport ATP-binding protein GlnQ	Bacillus subtilis (strain 168)	02010|ABC transporters	macrolide antibiotic	antibiotic efflux	0.252	7
TRINITY_DN394710_c0_g1_i1	AAC74000.1	ARO:3003950	Q03727	spn:SP_0042	Transport/processing ATP-binding protein ComA	Streptococcus pneumoniae serotype 4 (strain ATCC BAA-334 / TIGR4)	02010|ABC transporters;02020|Two-component system;02024|Quorum sensing	nitroimidazole antibiotic	antibiotic efflux	0.252	7
TRINITY_DN746217_c0_g1_i1	BAD89844.2	ARO:3000753	Q65IG9	bli:BL01465	Probable multidrug resistance protein NorM	Bacillus licheniformis (strain ATCC 14580 / DSM 13 / JCM 2505 / CCUG 7422 / NBRC 12200 / NCIMB 9375 / NCTC 10341 / NRRL NRS-1264 / Gibson 46)	-	disinfecting agents and antiseptics;fluoroquinolone antibiotic	antibiotic efflux	0.218	7
TRINITY_DN690564_c0_g1_i1	WP_104671188.1	ARO:3003948	P54718	bsu:BSU08210	Uncharacterized ABC transporter ATP-binding protein YfiB	Bacillus subtilis (strain 168)	02010|ABC transporters	fluoroquinolone antibiotic;macrolide antibiotic;rifamycin antibiotic	antibiotic efflux	0.201	7
TRINITY_DN10690_c0_g1_i1	SIP52035.1	ARO:3004054	A0A4P7TS68	-	DNA-binding dual transcriptional regulator OmpR	Shigella flexneri serotype 5a (strain M90T)	-	aminocoumarin antibiotic;aminoglycoside antibiotic;carbapenem;cephalosporin;cephamycin;diaminopyrimidine antibiotic;fluoroquinolone antibiotic;macrolide antibiotic;monobactam;penam;penem;peptide antibiotic;phenicol antibiotic;sulfonamide antibiotic;tetracycline antibiotic	antibiotic efflux	0.201	7
TRINITY_DN411660_c0_g1_i1	AAV85982.1	ARO:3000535	Q9WYI7	tma:TM0352	Uncharacterized ABC transporter ATP-binding protein TM_0352	Thermotoga maritima (strain ATCC 43589 / DSM 3109 / JCM 10099 / NBRC 100826 / MSB8)	-	macrolide antibiotic	antibiotic efflux	0.201	7
TRINITY_DN263344_c0_g1_i1	ATC67679.1	ARO:3000838	Q9HV32	pae:PA4776	Response regulator protein PmrA	Pseudomonas aeruginosa (strain ATCC 15692 / DSM 22644 / CIP 104116 / JCM 14847 / LMG 12228 / 1C / PRS 101 / PAO1)	02020|Two-component system;02024|Quorum sensing	disinfecting agents and antiseptics;fluoroquinolone antibiotic	antibiotic efflux	0.168	7
TRINITY_DN498545_c0_g1_i2	AAV85982.1	ARO:3000535	P94411	bsu:BSU03730	Uncharacterized ABC transporter ATP-binding protein YclH	Bacillus subtilis (strain 168)	-	macrolide antibiotic	antibiotic efflux	0.168	7
TRINITY_DN366706_c0_g1_i1	AAK37618.1	ARO:3005008	P41789	stm:STM4005	DNA-binding transcriptional regulator NtrC	Salmonella typhimurium (strain LT2 / SGSC1412 / ATCC 700720)	02020|Two-component system	tetracycline antibiotic	antibiotic efflux	0.151	7
TRINITY_DN309160_c0_g1_i1	AAK37618.1	ARO:3005008	P26047	-	Signal-transduction and transcriptional-control protein	Clostridium beijerinckii	-	tetracycline antibiotic	antibiotic efflux	0.151	7
TRINITY_DN489131_c0_g1_i2	ABV18113.1	ARO:3001329	P40760	bsu:BSU31480	Uncharacterized MFS-type transporter YuxJ	Bacillus subtilis (strain 168)	-	fosfomycin	antibiotic efflux	0.151	7
TRINITY_DN324535_c0_g1_i1	ATC67679.1	ARO:3000838	Q5HLN2	ser:SERP1953	Heme response regulator HssR	Staphylococcus epidermidis (strain ATCC 35984 / RP62A)	-	disinfecting agents and antiseptics;fluoroquinolone antibiotic	antibiotic efflux	0.134	7
TRINITY_DN541159_c0_g1_i1	ATC67679.1	ARO:3000838	O34903	bsu:BSU13250	Uncharacterized transcriptional regulatory protein YkoG	Bacillus subtilis (strain 168)	-	disinfecting agents and antiseptics;fluoroquinolone antibiotic	antibiotic efflux	0.134	7
TRINITY_DN372120_c0_g1_i1	AAA99504.1	ARO:3002987	O34641	bsu:BSU30450	ABC transporter ATP-binding protein YtrB	Bacillus subtilis (strain 168)	02010|ABC transporters	peptide antibiotic	antibiotic efflux	0.118	7
TRINITY_DN496731_c0_g1_i2	APB03214.1	ARO:3003980	P0A191	stm:STM3560	High-affinity branched-chain amino acid transport ATP-binding protein LivF	Salmonella typhimurium (strain LT2 / SGSC1412 / ATCC 700720)	02010|ABC transporters;02024|Quorum sensing	tetracycline antibiotic	antibiotic efflux	0.118	7
TRINITY_DN756306_c0_g1_i1	AAA99504.1	ARO:3002987	P94374	bsu:BSU38660	Uncharacterized ABC transporter ATP-binding protein YxlF	Bacillus subtilis (strain 168)	-	peptide antibiotic	antibiotic efflux	0.101	7
TRINITY_DN481133_c0_g1_i1	AAK37618.1	ARO:3005008	P38022	bsu:BSU40350	Arginine utilization regulatory protein RocR	Bacillus subtilis (strain 168)	-	tetracycline antibiotic	antibiotic efflux	0.084	7
TRINITY_DN512227_c0_g1_i2	BAD59497.1	ARO:3000501	B1YGU3	esi:Exig_0089	DNA-directed RNA polymerase subunit beta'	Exiguobacterium sibiricum (strain DSM 17290 / CIP 109462 / JCM 13490 / 255-15)	03020|RNA polymerase	peptide antibiotic;rifamycin antibiotic	antibiotic target alteration;antibiotic target replacement	0.05	7
TRINITY_DN508839_c0_g1_i2	AKA86814	ARO:3003746	O05519	bsu:BSU05950	Putative ATP-binding protein YdiF	Bacillus subtilis (strain 168)	-	lincosamide antibiotic;macrolide antibiotic;oxazolidinone antibiotic;phenicol antibiotic;pleuromutilin antibiotic;streptogramin antibiotic;tetracycline antibiotic	antibiotic target protection	0.134	6.97
TRINITY_DN515466_c0_g1_i6	AAC75429.1	ARO:3000833	Q8D5Z6	vvu:VV2_0752	Autoinducer 2 sensor kinase/phosphatase LuxQ	Vibrio vulnificus (strain CMCP6)	02020|Two-component system;02024|Quorum sensing;05111|Biofilm formation - Vibrio cholerae	fluoroquinolone antibiotic;macrolide antibiotic;penam;tetracycline antibiotic	antibiotic efflux	0.067	6.92
TRINITY_DN505257_c0_g1_i2	AAF67494.2	ARO:3002522	P71082	bsu:BSU08690	Putative multidrug export ATP-binding/permease protein YgaD	Bacillus subtilis (strain 168)	-	aminocoumarin antibiotic	antibiotic efflux	0.101	6.79
TRINITY_DN510461_c0_g2_i2	CAD55718.1	ARO:3000197	O07631	bsu:BSU14770	50S ribosomal subunit assembly factor BipA	Bacillus subtilis (strain 168)	-	tetracycline antibiotic	antibiotic target protection	0.034	6.68
TRINITY_DN505148_c0_g1_i2	BAE15963.1	ARO:3002868	Q9K7B5	bha:BH3451	Thymidylate synthase	Alkalihalobacillus halodurans (strain ATCC BAA-125 / DSM 18197 / FERM 7344 / JCM 9153 / C-125)	00240|Pyrimidine metabolism;00670|One carbon pool by folate;01232|	diaminopyrimidine antibiotic	antibiotic target replacement	0.067	6.6
TRINITY_DN514960_c0_g2_i1	AAA20117.1	ARO:3000195	Q81LR7	ban:BA_4544	Elongation factor 4	Bacillus anthracis	-	tetracycline antibiotic	antibiotic target protection	0.252	6.57
TRINITY_DN837166_c0_g1_i1	AET10445.1	ARO:3004033	P53049	sce:YGR281W	Oligomycin resistance ATP-dependent permease YOR1	Saccharomyces cerevisiae (strain ATCC 204508 / S288c)	02010|ABC transporters	tetracycline antibiotic	antibiotic efflux	0.218	6.14
TRINITY_DN517409_c0_g1_i1	AAG03548.1	ARO:3003681	Q7N3E1	plu:plu2776	Multidrug resistance protein MdtC	Photorhabdus laumondii subsp. laumondii (strain DSM 15139 / CIP 105565 / TT01)	02020|Two-component system	disinfecting agents and antiseptics	antibiotic efflux	0.067	6.14
TRINITY_DN514067_c0_g2_i1	AAA99504.1	ARO:3002987	P54592	bsu:BSU09080	Uncharacterized ABC transporter ATP-binding protein YhcH	Bacillus subtilis (strain 168)	-	peptide antibiotic	antibiotic efflux	0.05	6.13
TRINITY_DN513659_c0_g1_i1	ADZ12699.1	ARO:3005091	O34814	bsu:BSU35260	Cell division ATP-binding protein FtsE	Bacillus subtilis (strain 168)	02010|ABC transporters	aminoglycoside antibiotic	antibiotic efflux	0.134	6.04
TRINITY_DN423672_c0_g1_i1	BAD59497.1	ARO:3000501	A7Z0M9	bay:RBAM_001320	DNA-directed RNA polymerase subunit beta	Bacillus velezensis (strain DSM 23117 / BGSC 10A6 / FZB42)	03020|RNA polymerase	peptide antibiotic;rifamycin antibiotic	antibiotic target alteration;antibiotic target replacement	0.554	6
TRINITY_DN8948_c0_g1_i1	BAE85478.1	ARO:3003728	P45189	hin:HI_1379	Phosphate regulon transcriptional regulatory protein PhoB	Haemophilus influenzae (strain ATCC 51907 / DSM 11121 / KW20 / Rd)	02020|Two-component system	glycopeptide antibiotic	antibiotic target alteration	0.42	6
TRINITY_DN511845_c0_g3_i5	WP_102607457.1	ARO:3004361	P28822	bsu:BSU00770	Dihydropteroate synthase	Bacillus subtilis (strain 168)	00790|Folate biosynthesis	sulfonamide antibiotic	antibiotic target replacement	0.285	6
TRINITY_DN458904_c0_g1_i1	AAK37618.1	ARO:3005008	Q01265	-	Uncharacterized protein in HyuA 5'region (Fragment)	Pseudomonas sp. (strain NS671)	-	tetracycline antibiotic	antibiotic efflux	0.285	6
TRINITY_DN600734_c0_g1_i1	ANZ79241.1	ARO:3004036	P53049	sce:YGR281W	Oligomycin resistance ATP-dependent permease YOR1	Saccharomyces cerevisiae (strain ATCC 204508 / S288c)	02010|ABC transporters	tetracycline antibiotic	antibiotic efflux	0.269	6
TRINITY_DN383257_c0_g1_i1	BAB41874.1	ARO:3000815	O34777	bsu:BSU13150	Organic hydroperoxide resistance transcriptional regulator	Bacillus subtilis (strain 168)	-	cephalosporin;disinfecting agents and antiseptics;fluoroquinolone antibiotic;penam;peptide antibiotic;tetracycline antibiotic	antibiotic efflux	0.252	6
TRINITY_DN480259_c0_g1_i1	ATC67679.1	ARO:3000838	Q9K621	bha:BH3911	Sensory transduction protein BceR	Alkalihalobacillus halodurans (strain ATCC BAA-125 / DSM 18197 / FERM 7344 / JCM 9153 / C-125)	02020|Two-component system	disinfecting agents and antiseptics;fluoroquinolone antibiotic	antibiotic efflux	0.252	6
TRINITY_DN326984_c0_g1_i1	APB03222.1	ARO:3003992	O34309	bsu:BSU18830	Putative phosphoenolpyruvate synthase	Bacillus subtilis (strain 168)	-	rifamycin antibiotic	antibiotic inactivation	0.235	6
TRINITY_DN396326_c0_g1_i1	WP_041777404.1	ARO:3004480	Q65PB5	bli:BL02798	DNA-directed RNA polymerase subunit beta	Bacillus licheniformis (strain ATCC 14580 / DSM 13 / JCM 2505 / CCUG 7422 / NBRC 12200 / NCIMB 9375 / NCTC 10341 / NRRL NRS-1264 / Gibson 46)	03020|RNA polymerase	peptide antibiotic;rifamycin antibiotic	antibiotic target alteration;antibiotic target replacement	0.235	6
TRINITY_DN480259_c0_g2_i1	BAE85478.1	ARO:3003728	Q9K621	bha:BH3911	Sensory transduction protein BceR	Alkalihalobacillus halodurans (strain ATCC BAA-125 / DSM 18197 / FERM 7344 / JCM 9153 / C-125)	02020|Two-component system	glycopeptide antibiotic	antibiotic target alteration	0.235	6
TRINITY_DN482141_c0_g3_i1	AAF67494.2	ARO:3002522	P71082	bsu:BSU08690	Putative multidrug export ATP-binding/permease protein YgaD	Bacillus subtilis (strain 168)	-	aminocoumarin antibiotic	antibiotic efflux	0.235	6
TRINITY_DN554775_c0_g1_i1	AAC16242.1	ARO:3005069	Q1QA86	pcr:Pcryo_1640	Translational regulator CsrA	Psychrobacter cryohalolentis (strain ATCC BAA-1226 / DSM 17306 / VKM B-2378 / K5)	02020|Two-component system	diaminopyrimidine antibiotic;fluoroquinolone antibiotic;phenicol antibiotic	antibiotic efflux	0.218	6
TRINITY_DN508611_c5_g1_i1	BAD59497.1	ARO:3000501	P37870	bsu:BSU01070	DNA-directed RNA polymerase subunit beta	Bacillus subtilis (strain 168)	03020|RNA polymerase	peptide antibiotic;rifamycin antibiotic	antibiotic target alteration;antibiotic target replacement	0.218	6
TRINITY_DN479383_c0_g1_i1	AAA99504.1	ARO:3002987	P42332	-	Bacitracin transport ATP-binding protein BcrA	Bacillus licheniformis	-	peptide antibiotic	antibiotic efflux	0.201	6
TRINITY_DN834921_c0_g1_i1	AAG05916.1	ARO:3004073	A6TBH3	kpn:KPN_02526	Multidrug resistance protein MdtA	Klebsiella pneumoniae subsp. pneumoniae (strain ATCC 700721 / MGH 78578)	02020|Two-component system	aminocoumarin antibiotic;macrolide antibiotic;monobactam;tetracycline antibiotic	antibiotic efflux	0.185	6
TRINITY_DN827259_c0_g1_i1	CAB13166.1	ARO:3003063	Q65KV1	bli:BL03755	Probable guanidinium efflux system subunit GdnC	Bacillus licheniformis (strain ATCC 14580 / DSM 13 / JCM 2505 / CCUG 7422 / NBRC 12200 / NCIMB 9375 / NCTC 10341 / NRRL NRS-1264 / Gibson 46)	-	aminoglycoside antibiotic;phenicol antibiotic;tetracycline antibiotic	antibiotic efflux	0.168	6
TRINITY_DN291595_c0_g1_i1	KIX81495.1	ARO:3002813	P54585	bsu:BSU09010	Uncharacterized MFS-type transporter YhcA	Bacillus subtilis (strain 168)	-	lincosamide antibiotic	antibiotic efflux	0.151	6
TRINITY_DN193006_c0_g1_i1	AAV85982.1	ARO:3000535	Q9WYI7	tma:TM0352	Uncharacterized ABC transporter ATP-binding protein TM_0352	Thermotoga maritima (strain ATCC 43589 / DSM 3109 / JCM 10099 / NBRC 100826 / MSB8)	-	macrolide antibiotic	antibiotic efflux	0.151	6
TRINITY_DN668229_c0_g1_i1	XP_753111.1	ARO:3003942	Q11180	-	ABC transporter ATP-binding protein/permease wht-1	Caenorhabditis elegans	-	cephalosporin;penam;peptide antibiotic	antibiotic efflux	0.151	6
TRINITY_DN512870_c1_g1_i1	CAA53189	ARO:3000521	Q5KWL3	gka:GK2638	Valine--tRNA ligase	Geobacillus kaustophilus (strain HTA426)	00970|Aminoacyl-tRNA biosynthesis	mupirocin	antibiotic target alteration	0.151	6
TRINITY_DN472429_c0_g1_i2	APB03214.1	ARO:3003980	P0A9U2	sfl:SF0744	Probable multidrug ABC transporter ATP-binding protein YbhF	Shigella flexneri	-	tetracycline antibiotic	antibiotic efflux	0.151	6
TRINITY_DN446396_c0_g1_i1	ANZ79240.1	ARO:3004035	P77265	eco:b0448	Multidrug resistance-like ATP-binding protein MdlA	Escherichia coli (strain K12)	02010|ABC transporters	tetracycline antibiotic	antibiotic efflux	0.151	6
TRINITY_DN806961_c0_g1_i1	AAK37618.1	ARO:3005008	Q9I4N3	pae:PA1099	Response regulator protein FleR	Pseudomonas aeruginosa (strain ATCC 15692 / DSM 22644 / CIP 104116 / JCM 14847 / LMG 12228 / 1C / PRS 101 / PAO1)	02020|Two-component system;02040|Flagellar assembly	tetracycline antibiotic	antibiotic efflux	0.134	6
TRINITY_DN813175_c0_g1_i1	ADZ12699.1	ARO:3005091	O34756	bsu:BSU12250	Putative ABC transporter ATP-binding protein YjkB	Bacillus subtilis (strain 168)	-	aminoglycoside antibiotic	antibiotic efflux	0.134	6
TRINITY_DN99291_c0_g1_i1	AAA26793	ARO:3003748	O32188	bsu:BSU32940	Probable siderophore transport system ATP-binding protein YusV	Bacillus subtilis (strain 168)	-	macrolide antibiotic	antibiotic efflux	0.134	6
TRINITY_DN497218_c0_g1_i2	APB03223.1	ARO:3003989	Q7ATH7	-	Bifunctional AAC/APH	Staphylococcus warneri	-	aminoglycoside antibiotic	antibiotic inactivation	0.134	6
TRINITY_DN919713_c0_g1_i1	AAG07763.1	ARO:3003031	Q6D2B0	eca:ECA3186	Multidrug resistance protein MdtC	Pectobacterium atrosepticum (strain SCRI 1043 / ATCC BAA-672)	02020|Two-component system	disinfecting agents and antiseptics;fluoroquinolone antibiotic;macrolide antibiotic;phenicol antibiotic;tetracycline antibiotic	antibiotic efflux	0.118	6
TRINITY_DN623719_c0_g1_i1	AAC74000.1	ARO:3003950	P53706	-	Alpha-factor-transporting ATPase	Candida albicans (strain WO-1)	-	nitroimidazole antibiotic	antibiotic efflux	0.118	6
TRINITY_DN501750_c0_g1_i1	AAA99504.1	ARO:3002987	P46903	bsu:BSU02750	ABC transporter ATP-binding protein NatA	Bacillus subtilis (strain 168)	02010|ABC transporters;02020|Two-component system	peptide antibiotic	antibiotic efflux	0.118	6
TRINITY_DN496557_c0_g1_i1	AAK76136.1	ARO:3000025	O31707	bsu:BSU14320	Uncharacterized ABC transporter ATP-binding protein YknU	Bacillus subtilis (strain 168)	02010|ABC transporters	fluoroquinolone antibiotic	antibiotic efflux	0.118	6
TRINITY_DN437009_c0_g1_i1	AAC75314.1	ARO:3003578	O34319	bsu:BSU12890	Uncharacterized glycosyltransferase YkcC	Bacillus subtilis (strain 168)	-	peptide antibiotic	antibiotic target alteration	0.118	6
TRINITY_DN339980_c0_g2_i1	AAA99504.1	ARO:3002987	P24137	bsu:BSU11470	Oligopeptide transport ATP-binding protein OppF	Bacillus subtilis (strain 168)	01501|beta-Lactam resistance;02010|ABC transporters;02024|Quorum sensing	peptide antibiotic	antibiotic efflux	0.101	6
TRINITY_DN9953_c0_g1_i1	CAB13167.1	ARO:3003064	Q65KV0	bli:BL03754	Probable guanidinium efflux system subunit GdnD	Bacillus licheniformis (strain ATCC 14580 / DSM 13 / JCM 2505 / CCUG 7422 / NBRC 12200 / NCIMB 9375 / NCTC 10341 / NRRL NRS-1264 / Gibson 46)	-	aminoglycoside antibiotic;phenicol antibiotic;tetracycline antibiotic	antibiotic efflux	0.101	6
TRINITY_DN409062_c0_g1_i1	AAP27834.1	ARO:3005100	B1HZM2	lsp:Bsph_4430	Metallothiol transferase FosB	Lysinibacillus sphaericus (strain C3-41)	-	fosfomycin	antibiotic inactivation	0.084	6
TRINITY_DN518457_c2_g2_i3	AAN28945	ARO:3003785	P19670	bsu:BSU37100	UDP-N-acetylglucosamine 1-carboxyvinyltransferase 2	Bacillus subtilis (strain 168)	00520|Amino sugar and nucleotide sugar metabolism;00550|Peptidoglycan biosynthesis	fosfomycin	antibiotic target alteration	0.101	5.93
TRINITY_DN510549_c0_g1_i2	CAB13166.1	ARO:3003063	Q65KV0	bli:BL03754	Probable guanidinium efflux system subunit GdnD	Bacillus licheniformis (strain ATCC 14580 / DSM 13 / JCM 2505 / CCUG 7422 / NBRC 12200 / NCIMB 9375 / NCTC 10341 / NRRL NRS-1264 / Gibson 46)	-	aminoglycoside antibiotic;phenicol antibiotic;tetracycline antibiotic	antibiotic efflux	0.101	5.83
TRINITY_DN505148_c0_g1_i7	AAA25550.1	ARO:3003105	Q9K7B5	bha:BH3451	Thymidylate synthase	Alkalihalobacillus halodurans (strain ATCC BAA-125 / DSM 18197 / FERM 7344 / JCM 9153 / C-125)	00240|Pyrimidine metabolism;00670|One carbon pool by folate;01232|	diaminopyrimidine antibiotic	antibiotic target replacement	0.101	5.8
TRINITY_DN517858_c0_g2_i12	AAV85982.1	ARO:3000535	O34392	bsu:BSU30420	ABC transporter ATP-binding protein YtrE	Bacillus subtilis (strain 168)	02010|ABC transporters	macrolide antibiotic	antibiotic efflux	0.034	5.8
TRINITY_DN516748_c0_g1_i1	AAC74000.1	ARO:3003950	P45082	hin:HI_1157	ATP-binding/permease protein CydD	Haemophilus influenzae (strain ATCC 51907 / DSM 11121 / KW20 / Rd)	02010|ABC transporters	nitroimidazole antibiotic	antibiotic efflux	0.05	5.79
TRINITY_DN324443_c0_g1_i1	AAC75136.1	ARO:3000793	P25197	sme:SMa0875	Nodulation protein NolG	Rhizobium meliloti (strain 1021)	-	aminocoumarin antibiotic	antibiotic efflux	0.151	5.67
TRINITY_DN516560_c1_g1_i10	AAA99504.1	ARO:3002987	P54592	bsu:BSU09080	Uncharacterized ABC transporter ATP-binding protein YhcH	Bacillus subtilis (strain 168)	-	peptide antibiotic	antibiotic efflux	0.084	5.63
TRINITY_DN514067_c0_g2_i2	AAA99504.1	ARO:3002987	P54592	bsu:BSU09080	Uncharacterized ABC transporter ATP-binding protein YhcH	Bacillus subtilis (strain 168)	-	peptide antibiotic	antibiotic efflux	0.05	5.6
TRINITY_DN505199_c0_g1_i1	BAD12078.1	ARO:3002572	Q43899	ag:AAC41391	Aminoglycoside N(6')-acetyltransferase type 1	Acinetobacter baumannii	-	aminoglycoside antibiotic	antibiotic inactivation	0.05	5.52
TRINITY_DN508389_c0_g2_i3	BAD59497.1	ARO:3000501	Q65PB5	bli:BL02798	DNA-directed RNA polymerase subunit beta	Bacillus licheniformis (strain ATCC 14580 / DSM 13 / JCM 2505 / CCUG 7422 / NBRC 12200 / NCIMB 9375 / NCTC 10341 / NRRL NRS-1264 / Gibson 46)	03020|RNA polymerase	peptide antibiotic;rifamycin antibiotic	antibiotic target alteration;antibiotic target replacement	0.269	5.51
TRINITY_DN491135_c0_g1_i4	NP_388442.1	ARO:3004476	P39115	bsu:BSU05610	Ribosome protection protein VmlR	Bacillus subtilis (strain 168)	02010|ABC transporters	lincosamide antibiotic;macrolide antibiotic;oxazolidinone antibiotic;phenicol antibiotic;pleuromutilin antibiotic;streptogramin antibiotic;tetracycline antibiotic	antibiotic target protection	0.134	5.51
TRINITY_DN520728_c1_g2_i1	AAF01499.1	ARO:3000193	Q65PB0	bli:BL01057	Elongation factor G	Bacillus licheniformis (strain ATCC 14580 / DSM 13 / JCM 2505 / CCUG 7422 / NBRC 12200 / NCIMB 9375 / NCTC 10341 / NRRL NRS-1264 / Gibson 46)	-	tetracycline antibiotic	antibiotic target protection	0.134	5.49
TRINITY_DN515329_c0_g1_i3	AAA99504.1	ARO:3002987	P46903	bsu:BSU02750	ABC transporter ATP-binding protein NatA	Bacillus subtilis (strain 168)	02010|ABC transporters;02020|Two-component system	peptide antibiotic	antibiotic efflux	0.118	5.45
TRINITY_DN510514_c0_g2_i3	ANZ79241.1	ARO:3004036	O06967	bsu:BSU34820	Multidrug resistance ABC transporter ATP-binding/permease protein BmrA	Bacillus subtilis (strain 168)	01501|beta-Lactam resistance;02010|ABC transporters	tetracycline antibiotic	antibiotic efflux	0.084	5.41
TRINITY_DN482632_c0_g1_i2	AAK76136.1	ARO:3000025	P54719	bsu:BSU08220	Uncharacterized ABC transporter ATP-binding protein YfiC	Bacillus subtilis (strain 168)	02010|ABC transporters	fluoroquinolone antibiotic	antibiotic efflux	0.067	5.39
TRINITY_DN513330_c0_g2_i5	ADZ12699.1	ARO:3005091	O34992	bsu:BSU33830	Glycine betaine/carnitine/choline transport ATP-binding protein OpuCA	Bacillus subtilis (strain 168)	02010|ABC transporters	aminoglycoside antibiotic	antibiotic efflux	0.084	5.38
TRINITY_DN491135_c0_g1_i1	NP_388442.1	ARO:3004476	P39115	bsu:BSU05610	Ribosome protection protein VmlR	Bacillus subtilis (strain 168)	02010|ABC transporters	lincosamide antibiotic;macrolide antibiotic;oxazolidinone antibiotic;phenicol antibiotic;pleuromutilin antibiotic;streptogramin antibiotic;tetracycline antibiotic	antibiotic target protection	0.118	5.26
TRINITY_DN508550_c0_g1_i8	AAA26793	ARO:3003748	Q89UD2	bja:blr1485	Sulfate/thiosulfate import ATP-binding protein CysA	Bradyrhizobium diazoefficiens (strain JCM 10833 / BCRC 13528 / IAM 13628 / NBRC 14792 / USDA 110)	00920|Sulfur metabolism;02010|ABC transporters	macrolide antibiotic	antibiotic efflux	0.05	5.25
TRINITY_DN510183_c0_g1_i4	BAE15963.1	ARO:3002868	A7Z5T3	bay:RBAM_019970	Thymidylate synthase	Bacillus velezensis (strain DSM 23117 / BGSC 10A6 / FZB42)	00240|Pyrimidine metabolism;00670|One carbon pool by folate;01232|	diaminopyrimidine antibiotic	antibiotic target replacement	0.067	5.12
TRINITY_DN514925_c5_g3_i1	BAD59497.1	ARO:3000501	Q65PB5	bli:BL02798	DNA-directed RNA polymerase subunit beta	Bacillus licheniformis (strain ATCC 14580 / DSM 13 / JCM 2505 / CCUG 7422 / NBRC 12200 / NCIMB 9375 / NCTC 10341 / NRRL NRS-1264 / Gibson 46)	03020|RNA polymerase	peptide antibiotic;rifamycin antibiotic	antibiotic target alteration;antibiotic target replacement	0.806	5
TRINITY_DN349885_c0_g1_i1	APB03222.1	ARO:3003992	O34309	bsu:BSU18830	Putative phosphoenolpyruvate synthase	Bacillus subtilis (strain 168)	-	rifamycin antibiotic	antibiotic inactivation	0.42	5
TRINITY_DN596165_c0_g1_i1	CAA53189	ARO:3000521	Q739A1	bca:BCE_2241	Isoleucine--tRNA ligase 2	Bacillus cereus (strain ATCC 10987 / NRS 248)	00970|Aminoacyl-tRNA biosynthesis	mupirocin	antibiotic target alteration	0.285	5
TRINITY_DN352236_c0_g1_i1	ANZ79241.1	ARO:3004036	O07549	bsu:BSU09720	Probable multidrug resistance ABC transporter ATP-binding/permease protein YheH	Bacillus subtilis (strain 168)	02010|ABC transporters	tetracycline antibiotic	antibiotic efflux	0.269	5
TRINITY_DN669997_c0_g1_i1	AAF67494.2	ARO:3002522	P71082	bsu:BSU08690	Putative multidrug export ATP-binding/permease protein YgaD	Bacillus subtilis (strain 168)	-	aminocoumarin antibiotic	antibiotic efflux	0.252	5
TRINITY_DN456940_c0_g1_i2	WP_104671188.1	ARO:3003948	O31707	bsu:BSU14320	Uncharacterized ABC transporter ATP-binding protein YknU	Bacillus subtilis (strain 168)	02010|ABC transporters	fluoroquinolone antibiotic;macrolide antibiotic;rifamycin antibiotic	antibiotic efflux	0.235	5
TRINITY_DN441708_c0_g1_i1	BAA07390.1	ARO:3002893	P96712	bsu:BSU03070	Multidrug resistance protein 3	Bacillus subtilis (strain 168)	-	tetracycline antibiotic	antibiotic efflux	0.201	5
TRINITY_DN368523_c0_g1_i1	AAC74000.1	ARO:3003950	Q31FG2	tcx:Tcr_1519	ATP-dependent lipid A-core flippase	Hydrogenovibrio crunogenus (strain DSM 25203 / XCL-2)	02010|ABC transporters	nitroimidazole antibiotic	antibiotic efflux	0.185	5
TRINITY_DN362322_c0_g1_i1	WP_104671188.1	ARO:3003948	P54718	bsu:BSU08210	Uncharacterized ABC transporter ATP-binding protein YfiB	Bacillus subtilis (strain 168)	02010|ABC transporters	fluoroquinolone antibiotic;macrolide antibiotic;rifamycin antibiotic	antibiotic efflux	0.185	5
TRINITY_DN363477_c0_g1_i1	AAF67494.2	ARO:3002522	P71082	bsu:BSU08690	Putative multidrug export ATP-binding/permease protein YgaD	Bacillus subtilis (strain 168)	-	aminocoumarin antibiotic	antibiotic efflux	0.185	5
TRINITY_DN8805_c0_g1_i1	WP_104671188.1	ARO:3003948	P0A4W5	-	Uncharacterized ABC transporter ATP-binding protein Mb1304c	Mycobacterium bovis (strain ATCC BAA-935 / AF2122/97)	-	fluoroquinolone antibiotic;macrolide antibiotic;rifamycin antibiotic	antibiotic efflux	0.185	5
TRINITY_DN921479_c0_g1_i1	AAC76093.1	ARO:3002986	C5D3Y4	gwc:GWCH70_0186	Undecaprenyl-diphosphatase	Geobacillus sp. (strain WCH70)	00550|Peptidoglycan biosynthesis	peptide antibiotic	antibiotic target alteration	0.168	5
TRINITY_DN312786_c0_g1_i1	AAC74000.1	ARO:3003950	Q31FG2	tcx:Tcr_1519	ATP-dependent lipid A-core flippase	Hydrogenovibrio crunogenus (strain DSM 25203 / XCL-2)	02010|ABC transporters	nitroimidazole antibiotic	antibiotic efflux	0.168	5
TRINITY_DN717520_c0_g1_i1	AET10445.1	ARO:3004033	P53049	sce:YGR281W	Oligomycin resistance ATP-dependent permease YOR1	Saccharomyces cerevisiae (strain ATCC 204508 / S288c)	02010|ABC transporters	tetracycline antibiotic	antibiotic efflux	0.168	5
TRINITY_DN519923_c1_g1_i3	CAL84423.1	ARO:3004146	Q65JS3	bli:BL02300	Probable dual-specificity RNA methyltransferase RlmN	Bacillus licheniformis (strain ATCC 14580 / DSM 13 / JCM 2505 / CCUG 7422 / NBRC 12200 / NCIMB 9375 / NCTC 10341 / NRRL NRS-1264 / Gibson 46)	-	lincosamide antibiotic;oxazolidinone antibiotic;phenicol antibiotic;streptogramin antibiotic	antibiotic target alteration	0.168	5
TRINITY_DN511636_c0_g1_i6	ABD30512.1	ARO:3000839	P0A4I6	spr:spr0708	Sensor protein CiaH	Streptococcus pneumoniae (strain ATCC BAA-255 / R6)	02020|Two-component system;02024|Quorum sensing	disinfecting agents and antiseptics;fluoroquinolone antibiotic	antibiotic efflux	0.168	5
TRINITY_DN127524_c0_g1_i1	AAC73788.1	ARO:3003841	P21866	eco:b0694	KDP operon transcriptional regulatory protein KdpE	Escherichia coli (strain K12)	02020|Two-component system;02024|Quorum sensing	aminoglycoside antibiotic	antibiotic efflux	0.151	5
TRINITY_DN303903_c0_g1_i1	BAD59497.1	ARO:3000501	P37870	bsu:BSU01070	DNA-directed RNA polymerase subunit beta	Bacillus subtilis (strain 168)	03020|RNA polymerase	peptide antibiotic;rifamycin antibiotic	antibiotic target alteration;antibiotic target replacement	0.151	5
TRINITY_DN892800_c0_g1_i1	ABV18113.1	ARO:3001329	E8XY75	rah:Rahaq_2981	Multidrug resistance protein MdtG	Rahnella sp. (strain Y9602)	-	fosfomycin	antibiotic efflux	0.151	5
TRINITY_DN500822_c1_g1_i1	ANZ79240.1	ARO:3004035	O31707	bsu:BSU14320	Uncharacterized ABC transporter ATP-binding protein YknU	Bacillus subtilis (strain 168)	02010|ABC transporters	tetracycline antibiotic	antibiotic efflux	0.151	5
TRINITY_DN502066_c9_g4_i1	AKA86814	ARO:3003746	A0A0H2VBH0	ecc:c4127	Probable ATP-binding protein YheS	Escherichia coli O6:H1 (strain CFT073 / ATCC 700928 / UPEC)	-	lincosamide antibiotic;macrolide antibiotic;oxazolidinone antibiotic;phenicol antibiotic;pleuromutilin antibiotic;streptogramin antibiotic;tetracycline antibiotic	antibiotic target protection	0.151	5
TRINITY_DN534277_c0_g1_i1	AAK37618.1	ARO:3005008	O31551	bsu:BSU08100	Acetoin dehydrogenase operon transcriptional activator AcoR	Bacillus subtilis (strain 168)	-	tetracycline antibiotic	antibiotic efflux	0.151	5
TRINITY_DN410981_c0_g1_i1	BAA07390.1	ARO:3002893	O32182	bsu:BSU32880	Uncharacterized MFS-type transporter YusP	Bacillus subtilis (strain 168)	-	tetracycline antibiotic	antibiotic efflux	0.151	5
TRINITY_DN436271_c0_g1_i1	ABX54691.1	ARO:3002927	P37478	bsu:BSU40410	Transcriptional regulatory protein WalR	Bacillus subtilis (strain 168)	02020|Two-component system	glycopeptide antibiotic	antibiotic target alteration	0.151	5
TRINITY_DN358612_c0_g1_i1	AAA65954.1	ARO:3002931	P23545	bsu:BSU29100	Alkaline phosphatase synthesis sensor protein PhoR	Bacillus subtilis (strain 168)	02020|Two-component system	glycopeptide antibiotic	antibiotic target alteration	0.134	5
TRINITY_DN927120_c0_g1_i1	AKA86814	ARO:3003746	P43535	sce:YFR009W	Protein GCN20	Saccharomyces cerevisiae (strain ATCC 204508 / S288c)	-	lincosamide antibiotic;macrolide antibiotic;oxazolidinone antibiotic;phenicol antibiotic;pleuromutilin antibiotic;streptogramin antibiotic;tetracycline antibiotic	antibiotic target protection	0.118	5
TRINITY_DN469255_c0_g1_i1	BAE77933.1	ARO:3000518	P55222	pae:PA0652	cAMP-activated global transcriptional regulator Vfr	Pseudomonas aeruginosa (strain ATCC 15692 / DSM 22644 / CIP 104116 / JCM 14847 / LMG 12228 / 1C / PRS 101 / PAO1)	02020|Two-component system;02024|Quorum sensing;02025|Biofilm formation - Pseudomonas aeruginosa	fluoroquinolone antibiotic;macrolide antibiotic;penam	antibiotic efflux	0.118	5
TRINITY_DN490958_c0_g1_i2	AAK37618.1	ARO:3005008	Q06065	eco:b2220	Regulatory protein AtoC	Escherichia coli (strain K12)	02020|Two-component system	tetracycline antibiotic	antibiotic efflux	0.118	5
TRINITY_DN506042_c0_g1_i1	WP_003235647.1	ARO:3006902	P54427	bsu:BSU02090	Probable beta-lactamase YbxI	Bacillus subtilis (strain 168)	01501|beta-Lactam resistance	carbapenem	antibiotic inactivation	0.101	5
TRINITY_DN501391_c8_g5_i2	ADZ12699.1	ARO:3005091	Q1GB17	ldb:Ldb0647	Spermidine/putrescine import ATP-binding protein PotA	Lactobacillus delbrueckii subsp. bulgaricus (strain ATCC 11842 / DSM 20081 / BCRC 10696 / JCM 1002 / NBRC 13953 / NCIMB 11778 / NCTC 12712 / WDCM 00102 / Lb 14)	02010|ABC transporters	aminoglycoside antibiotic	antibiotic efflux	0.101	5
TRINITY_DN502544_c12_g5_i1	AAK37618.1	ARO:3005008	G3XCV0	pae:PA1097	Transcriptional regulator FleQ	Pseudomonas aeruginosa (strain ATCC 15692 / DSM 22644 / CIP 104116 / JCM 14847 / LMG 12228 / 1C / PRS 101 / PAO1)	02020|Two-component system;02025|Biofilm formation - Pseudomonas aeruginosa;02040|Flagellar assembly	tetracycline antibiotic	antibiotic efflux	0.101	5
TRINITY_DN472036_c0_g1_i1	WP_010896559.1	ARO:3004643	B1HS82	lsp:Bsph_0062	Ribosomal RNA small subunit methyltransferase A	Lysinibacillus sphaericus (strain C3-41)	-	lincosamide antibiotic;macrolide antibiotic;streptogramin antibiotic	antibiotic target alteration	0.084	5
TRINITY_DN519050_c1_g1_i3	ADZ12699.1	ARO:3005091	P42064	bsu:BSU11360	Oligopeptide transport ATP-binding protein AppD	Bacillus subtilis (strain 168)	02024|Quorum sensing	aminoglycoside antibiotic	antibiotic efflux	0.05	4.91
TRINITY_DN512258_c0_g1_i2	BAA07390.1	ARO:3002893	O32182	bsu:BSU32880	Uncharacterized MFS-type transporter YusP	Bacillus subtilis (strain 168)	-	tetracycline antibiotic	antibiotic efflux	0.05	4.88
TRINITY_DN511443_c0_g4_i2	ADZ12699.1	ARO:3005091	P94360	bsu:BSU38810	Oligosaccharides import ATP-binding protein MsmX	Bacillus subtilis (strain 168)	02010|ABC transporters	aminoglycoside antibiotic	antibiotic efflux	0.101	4.79
TRINITY_DN519400_c1_g1_i3	AET10444.1	ARO:3004032	O07549	bsu:BSU09720	Probable multidrug resistance ABC transporter ATP-binding/permease protein YheH	Bacillus subtilis (strain 168)	02010|ABC transporters	tetracycline antibiotic	antibiotic efflux	0.067	4.57
TRINITY_DN475750_c0_g1_i1	AAW66497.1	ARO:3000566	P02982	-	"Tetracycline resistance protein, class A"	Escherichia coli	-	tetracycline antibiotic	antibiotic efflux	0.134	4.53
TRINITY_DN515803_c0_g1_i1	XP_753111.1	ARO:3003942	Q5ANA3	cal:CAALFM_C305220WA	Pleiotropic ABC efflux transporter of multiple drugs CDR1	Candida albicans (strain SC5314 / ATCC MYA-2876)	02010|ABC transporters	cephalosporin;penam;peptide antibiotic	antibiotic efflux	0.034	4.52
TRINITY_DN436056_c1_g1_i2	CDO61516.1	ARO:3003949	P45861	bsu:BSU37230	Uncharacterized ABC transporter ATP-binding protein YwjA	Bacillus subtilis (strain 168)	-	fluoroquinolone antibiotic;macrolide antibiotic;rifamycin antibiotic	antibiotic efflux	0.235	4.5
TRINITY_DN511636_c0_g1_i2	ABD30512.1	ARO:3000839	Q7A0W5	sam:MW1304	Signal transduction histidine-protein kinase ArlS	Staphylococcus aureus (strain MW2)	02020|Two-component system	disinfecting agents and antiseptics;fluoroquinolone antibiotic	antibiotic efflux	0.134	4.46
TRINITY_DN513469_c0_g1_i1	APB03214.1	ARO:3003980	O05253	bsu:BSU31550	Guanosine import ATP-binding protein NupO	Bacillus subtilis (strain 168)	02010|ABC transporters	tetracycline antibiotic	antibiotic efflux	0.067	4.45
TRINITY_DN500889_c7_g1_i2	APB03214.1	ARO:3003980	P94440	bsu:BSU08310	Linearmycin resistance ATP-binding protein LnrL	Bacillus subtilis (strain 168)	-	tetracycline antibiotic	antibiotic efflux	0.067	4.38
TRINITY_DN510514_c0_g2_i2	AAC74000.1	ARO:3003950	Q9CHL8	lla:L116532	Multidrug resistance ABC transporter ATP-binding and permease protein	Lactococcus lactis subsp. lactis (strain IL1403)	01501|beta-Lactam resistance;02010|ABC transporters	nitroimidazole antibiotic	antibiotic efflux	0.134	4.33
TRINITY_DN487550_c0_g1_i1	APB03214.1	ARO:3003980	P36879	eco:b0127	Uncharacterized ABC transporter ATP-binding protein YadG	Escherichia coli (strain K12)	-	tetracycline antibiotic	antibiotic efflux	0.067	4.28
TRINITY_DN518422_c1_g1_i6	BAA34300.1	ARO:3003033	O31501	bsu:BSU06710	Swarming motility protein SwrC	Bacillus subtilis (strain 168)	-	aminoglycoside antibiotic;carbapenem;cephalosporin;cephamycin;disinfecting agents and antiseptics;fluoroquinolone antibiotic;macrolide antibiotic;penam;phenicol antibiotic;tetracycline antibiotic	antibiotic efflux	0.067	4.26
TRINITY_DN506067_c0_g1_i2	KIX81495.1	ARO:3002813	P54585	bsu:BSU09010	Uncharacterized MFS-type transporter YhcA	Bacillus subtilis (strain 168)	-	lincosamide antibiotic	antibiotic efflux	0.101	4.25
TRINITY_DN491135_c0_g1_i3	NP_388442.1	ARO:3004476	P39115	bsu:BSU05610	Ribosome protection protein VmlR	Bacillus subtilis (strain 168)	02010|ABC transporters	lincosamide antibiotic;macrolide antibiotic;oxazolidinone antibiotic;phenicol antibiotic;pleuromutilin antibiotic;streptogramin antibiotic;tetracycline antibiotic	antibiotic target protection	0.101	4.23
TRINITY_DN516269_c1_g1_i3	AAN28945	ARO:3003785	Q5KUG7	gka:GK3384	UDP-N-acetylglucosamine 1-carboxyvinyltransferase 2	Geobacillus kaustophilus (strain HTA426)	00520|Amino sugar and nucleotide sugar metabolism;00550|Peptidoglycan biosynthesis	fosfomycin	antibiotic target alteration	0.05	4.23
TRINITY_DN504356_c0_g1_i1	AAA99504.1	ARO:3002987	P94440	bsu:BSU08310	Linearmycin resistance ATP-binding protein LnrL	Bacillus subtilis (strain 168)	-	peptide antibiotic	antibiotic efflux	0.067	4.2
TRINITY_DN518422_c1_g1_i2	AAG05914	ARO:3004075	O31501	bsu:BSU06710	Swarming motility protein SwrC	Bacillus subtilis (strain 168)	-	aminocoumarin antibiotic;macrolide antibiotic;monobactam;tetracycline antibiotic	antibiotic efflux	0.067	4.16
TRINITY_DN511443_c0_g1_i6	ADZ12699.1	ARO:3005091	P94360	bsu:BSU38810	Oligosaccharides import ATP-binding protein MsmX	Bacillus subtilis (strain 168)	02010|ABC transporters	aminoglycoside antibiotic	antibiotic efflux	0.034	4.11
TRINITY_DN315818_c0_g1_i1	AAC16242.1	ARO:3005069	C3JXY0	pfs:PFLU_4747	Aspartate kinase	Pseudomonas fluorescens (strain SBW25)	"00260|Glycine, serine and threonine metabolism;00261|Monobactam biosynthesis;00270|Cysteine and methionine metabolism;00300|Lysine biosynthesis"	diaminopyrimidine antibiotic;fluoroquinolone antibiotic;phenicol antibiotic	antibiotic efflux	0.084	4.08
TRINITY_DN514626_c0_g1_i5	BAE85478.1	ARO:3003728	P13792	bsu:BSU29110	Alkaline phosphatase synthesis transcriptional regulatory protein PhoP	Bacillus subtilis (strain 168)	02020|Two-component system	glycopeptide antibiotic	antibiotic target alteration	0.034	4.06
TRINITY_DN507256_c0_g2_i3	ABV18113.1	ARO:3001329	P40760	bsu:BSU31480	Uncharacterized MFS-type transporter YuxJ	Bacillus subtilis (strain 168)	-	fosfomycin	antibiotic efflux	0.084	4.05
TRINITY_DN466480_c0_g1_i2	ANZ79241.1	ARO:3004036	O07549	bsu:BSU09720	Probable multidrug resistance ABC transporter ATP-binding/permease protein YheH	Bacillus subtilis (strain 168)	02010|ABC transporters	tetracycline antibiotic	antibiotic efflux	1.141	4
TRINITY_DN83240_c0_g1_i1	ACL82959.1	ARO:3002961	O34866	bsu:BSU19620	Putative carboxypeptidase YodJ	Bacillus subtilis (strain 168)	00550|Peptidoglycan biosynthesis;01502|Vancomycin resistance;02020|Two-component system	glycopeptide antibiotic	antibiotic target alteration	1.058	4
TRINITY_DN462699_c0_g1_i1	BAD59497.1	ARO:3000501	Q6HPR6	btk:BT9727_0098	DNA-directed RNA polymerase subunit beta	Bacillus thuringiensis subsp. konkukian (strain 97-27)	03020|RNA polymerase	peptide antibiotic;rifamycin antibiotic	antibiotic target alteration;antibiotic target replacement	0.89	4
TRINITY_DN327033_c0_g1_i1	APB03222.1	ARO:3003992	O34309	bsu:BSU18830	Putative phosphoenolpyruvate synthase	Bacillus subtilis (strain 168)	-	rifamycin antibiotic	antibiotic inactivation	0.42	4
TRINITY_DN505257_c0_g1_i4	AYV52072.1	ARO:3002882	P71082	bsu:BSU08690	Putative multidrug export ATP-binding/permease protein YgaD	Bacillus subtilis (strain 168)	-	lincosamide antibiotic	antibiotic efflux	0.42	4
TRINITY_DN511214_c0_g1_i1	ACX92986.2	ARO:3002832	O31716	bsu:BSU14430	Uncharacterized ABC transporter ATP-binding protein YkpA	Bacillus subtilis (strain 168)	-	lincosamide antibiotic;macrolide antibiotic;oxazolidinone antibiotic;phenicol antibiotic;pleuromutilin antibiotic;streptogramin antibiotic;tetracycline antibiotic	antibiotic target protection	0.386	4
TRINITY_DN472159_c0_g1_i1	AET10445.1	ARO:3004033	O07549	bsu:BSU09720	Probable multidrug resistance ABC transporter ATP-binding/permease protein YheH	Bacillus subtilis (strain 168)	02010|ABC transporters	tetracycline antibiotic	antibiotic efflux	0.369	4
TRINITY_DN933967_c0_g1_i1	ACL82957.1	ARO:3002928	Q6GE73	sar:SAR2447	Heme response regulator HssR	Staphylococcus aureus (strain MRSA252)	-	glycopeptide antibiotic	antibiotic target alteration	0.319	4
TRINITY_DN891907_c0_g1_i1	BAD59497.1	ARO:3000501	Q9Z9M2	bha:BH0126	DNA-directed RNA polymerase subunit beta	Alkalihalobacillus halodurans (strain ATCC BAA-125 / DSM 18197 / FERM 7344 / JCM 9153 / C-125)	03020|RNA polymerase	peptide antibiotic;rifamycin antibiotic	antibiotic target alteration;antibiotic target replacement	0.269	4
TRINITY_DN480882_c0_g2_i1	CBY88983.1	ARO:3002833	O05519	bsu:BSU05950	Putative ATP-binding protein YdiF	Bacillus subtilis (strain 168)	-	lincosamide antibiotic;macrolide antibiotic;oxazolidinone antibiotic;phenicol antibiotic;pleuromutilin antibiotic;streptogramin antibiotic;tetracycline antibiotic	antibiotic target protection	0.269	4
TRINITY_DN785934_c0_g1_i1	AAF67494.2	ARO:3002522	P33311	sce:YPL270W	"ATP-dependent permease MDL2, mitochondrial"	Saccharomyces cerevisiae (strain ATCC 204508 / S288c)	02010|ABC transporters	aminocoumarin antibiotic	antibiotic efflux	0.252	4
TRINITY_DN88855_c0_g1_i1	AAG03816.1	ARO:3000379	Q9WWZ8	ppx:T1E_0241	Toluene efflux pump outer membrane protein TtgC	Pseudomonas putida (strain DOT-T1E)	01501|beta-Lactam resistance;02024|Quorum sensing	aminocoumarin antibiotic;aminoglycoside antibiotic;carbapenem;cephalosporin;cephamycin;diaminopyrimidine antibiotic;disinfecting agents and antiseptics;fluoroquinolone antibiotic;macrolide antibiotic;monobactam;penam;penem;peptide antibiotic;phenicol antibiotic;sulfonamide antibiotic;tetracycline antibiotic	antibiotic efflux	0.235	4
TRINITY_DN769580_c0_g1_i1	AAG05188.1	ARO:3005068	Q4A160	ssp:SSP0021	Transcriptional regulatory protein WalR	Staphylococcus saprophyticus subsp. saprophyticus (strain ATCC 15305 / DSM 20229 / NCIMB 8711 / NCTC 7292 / S-41)	02020|Two-component system	aminoglycoside antibiotic;carbapenem;cephalosporin;cephamycin;disinfecting agents and antiseptics;fluoroquinolone antibiotic;macrolide antibiotic;monobactam;penam;penem;phenicol antibiotic;tetracycline antibiotic	antibiotic efflux;reduced permeability to antibiotic	0.218	4
TRINITY_DN462840_c0_g1_i1	AAK76136.1	ARO:3000025	P45861	bsu:BSU37230	Uncharacterized ABC transporter ATP-binding protein YwjA	Bacillus subtilis (strain 168)	-	fluoroquinolone antibiotic	antibiotic efflux	0.218	4
TRINITY_DN357624_c0_g2_i1	BAD59497.1	ARO:3000501	A9VP69	bwe:BcerKBAB4_0097	DNA-directed RNA polymerase subunit beta	Bacillus mycoides (strain KBAB4)	03020|RNA polymerase	peptide antibiotic;rifamycin antibiotic	antibiotic target alteration;antibiotic target replacement	0.201	4
TRINITY_DN671770_c0_g1_i1	AAG05882.1	ARO:3000804	Q8G2M6	bms:BR0292	Efflux pump membrane transporter BepE	Brucella suis biovar 1 (strain 1330)	01501|beta-Lactam resistance;01503|Cationic antimicrobial peptide (CAMP) resistance	diaminopyrimidine antibiotic;fluoroquinolone antibiotic;phenicol antibiotic	antibiotic efflux	0.201	4
TRINITY_DN772247_c0_g1_i1	WP_104671188.1	ARO:3003948	P54718	bsu:BSU08210	Uncharacterized ABC transporter ATP-binding protein YfiB	Bacillus subtilis (strain 168)	02010|ABC transporters	fluoroquinolone antibiotic;macrolide antibiotic;rifamycin antibiotic	antibiotic efflux	0.201	4
TRINITY_DN511160_c9_g1_i2	AAK37618.1	ARO:3005008	P0AFB8	eco:b3868	DNA-binding transcriptional regulator NtrC	Escherichia coli (strain K12)	02020|Two-component system	tetracycline antibiotic	antibiotic efflux	0.201	4
TRINITY_DN204629_c0_g1_i1	APB03219.1	ARO:3003986	Q57242	hin:HI_1300	ATP-binding protein Uup	Haemophilus influenzae (strain ATCC 51907 / DSM 11121 / KW20 / Rd)	-	pleuromutilin antibiotic	antibiotic efflux	0.168	4
TRINITY_DN607937_c0_g1_i1	BAE15963.1	ARO:3002868	P11045	bsu:BSU21810	Dihydrofolate reductase	Bacillus subtilis (strain 168)	00670|One carbon pool by folate;00790|Folate biosynthesis	diaminopyrimidine antibiotic	antibiotic target replacement	0.151	4
TRINITY_DN762862_c0_g1_i1	AAV85982.1	ARO:3000535	Q4L8L7	sha:SH0699	Putative hemin import ATP-binding protein HrtA	Staphylococcus haemolyticus (strain JCSC1435)	02010|ABC transporters	macrolide antibiotic	antibiotic efflux	0.151	4
TRINITY_DN813399_c0_g1_i1	ADZ12699.1	ARO:3005091	Q81IN8	bce:BC0346	Methionine import ATP-binding protein MetN 2	Bacillus cereus (strain ATCC 14579 / DSM 31 / CCUG 7414 / JCM 2152 / NBRC 15305 / NCIMB 9373 / NCTC 2599 / NRRL B-3711)	02010|ABC transporters	aminoglycoside antibiotic	antibiotic efflux	0.151	4
TRINITY_DN514106_c2_g2_i1	BAD59497.1	ARO:3000501	A7Z0M9	bay:RBAM_001320	DNA-directed RNA polymerase subunit beta	Bacillus velezensis (strain DSM 23117 / BGSC 10A6 / FZB42)	03020|RNA polymerase	peptide antibiotic;rifamycin antibiotic	antibiotic target alteration;antibiotic target replacement	0.151	4
TRINITY_DN1650_c0_g1_i1	AAK37618.1	ARO:3005008	P54930	-	Nif-specific regulatory protein	Enterobacter agglomerans	-	tetracycline antibiotic	antibiotic efflux	0.151	4
TRINITY_DN437410_c0_g1_i2	AAC36944.1	ARO:3003006	P39843	bsu:BSU26590	Multidrug resistance protein 2	Bacillus subtilis (strain 168)	-	disinfecting agents and antiseptics;fluoroquinolone antibiotic	antibiotic efflux	0.151	4
TRINITY_DN630960_c0_g1_i1	AEP40504.1	ARO:3002940	P35164	bsu:BSU23110	Sensor histidine kinase ResE	Bacillus subtilis (strain 168)	02020|Two-component system	glycopeptide antibiotic	antibiotic target alteration	0.134	4
TRINITY_DN667534_c0_g1_i1	ANZ79240.1	ARO:3004035	Q2LVL0	sat:SYN_01564	ATP-dependent lipid A-core flippase	Syntrophus aciditrophicus (strain SB)	02010|ABC transporters	tetracycline antibiotic	antibiotic efflux	0.134	4
TRINITY_DN879577_c0_g1_i1	AAA99504.1	ARO:3002987	P46903	bsu:BSU02750	ABC transporter ATP-binding protein NatA	Bacillus subtilis (strain 168)	02010|ABC transporters;02020|Two-component system	peptide antibiotic	antibiotic efflux	0.134	4
TRINITY_DN666211_c0_g1_i1	WP_104671188.1	ARO:3003948	Q9RCG7	-	Exotoxin translocation ATP-binding protein PaxB	Pasteurella aerogenes	-	fluoroquinolone antibiotic;macrolide antibiotic;rifamycin antibiotic	antibiotic efflux	0.118	4
TRINITY_DN501418_c0_g2_i1	APB03219.1	ARO:3003986	O06476	bsu:BSU07370	Uncharacterized ABC transporter ATP-binding protein YfmR	Bacillus subtilis (strain 168)	-	pleuromutilin antibiotic	antibiotic efflux	0.118	4
TRINITY_DN110535_c0_g1_i1	AAC74000.1	ARO:3003950	Q88D92	ppu:PP_4935	ATP-dependent lipid A-core flippase	Pseudomonas putida (strain ATCC 47054 / DSM 6125 / CFBP 8728 / NCIMB 11950 / KT2440)	02010|ABC transporters	nitroimidazole antibiotic	antibiotic efflux	0.101	4
TRINITY_DN623585_c0_g1_i1	ACJ41547.2	ARO:3004574	Q44470	-	Putative tartrate transporter	Agrobacterium vitis	-	fluoroquinolone antibiotic	antibiotic efflux	0.101	4
TRINITY_DN527534_c0_g1_i1	AAK99679.1	ARO:3000822	P40760	bsu:BSU31480	Uncharacterized MFS-type transporter YuxJ	Bacillus subtilis (strain 168)	-	fluoroquinolone antibiotic	antibiotic efflux	0.101	4
TRINITY_DN500103_c0_g1_i2	ANZ79240.1	ARO:3004035	O07550	bsu:BSU09710	Probable multidrug resistance ABC transporter ATP-binding/permease protein YheI	Bacillus subtilis (strain 168)	02010|ABC transporters	tetracycline antibiotic	antibiotic efflux	0.101	4
TRINITY_DN511214_c1_g1_i6	AKA86814	ARO:3003746	O31716	bsu:BSU14430	Uncharacterized ABC transporter ATP-binding protein YkpA	Bacillus subtilis (strain 168)	-	lincosamide antibiotic;macrolide antibiotic;oxazolidinone antibiotic;phenicol antibiotic;pleuromutilin antibiotic;streptogramin antibiotic;tetracycline antibiotic	antibiotic target protection	0.101	4
TRINITY_DN473354_c0_g1_i1	NP_388442.1	ARO:3004476	P39115	bsu:BSU05610	Ribosome protection protein VmlR	Bacillus subtilis (strain 168)	02010|ABC transporters	lincosamide antibiotic;macrolide antibiotic;oxazolidinone antibiotic;phenicol antibiotic;pleuromutilin antibiotic;streptogramin antibiotic;tetracycline antibiotic	antibiotic target protection	0.101	4
TRINITY_DN284833_c0_g1_i1	ADZ12699.1	ARO:3005091	A0PXX8	cno:NT01CX_1147	Energy-coupling factor transporter ATP-binding protein EcfA2	Clostridium novyi (strain NT)	02010|ABC transporters	aminoglycoside antibiotic	antibiotic efflux	0.084	4
TRINITY_DN501912_c13_g2_i3	AAA20117.1	ARO:3000195	B1J4D8	ppw:PputW619_1071	Elongation factor 4	Pseudomonas putida (strain W619)	-	tetracycline antibiotic	antibiotic target protection	0.084	4
TRINITY_DN531916_c0_g1_i1	AAG03814.1	ARO:3000377	Q88N30	ppu:PP_1386	Probable efflux pump periplasmic linker TtgA	Pseudomonas putida (strain ATCC 47054 / DSM 6125 / CFBP 8728 / NCIMB 11950 / KT2440)	01501|beta-Lactam resistance;01503|Cationic antimicrobial peptide (CAMP) resistance	aminocoumarin antibiotic;carbapenem;cephalosporin;cephamycin;diaminopyrimidine antibiotic;fluoroquinolone antibiotic;macrolide antibiotic;monobactam;penam;penem;peptide antibiotic;phenicol antibiotic;sulfonamide antibiotic;tetracycline antibiotic	antibiotic efflux	0.084	4
TRINITY_DN512258_c0_g1_i5	AAD04032.1	ARO:3002892	O32182	bsu:BSU32880	Uncharacterized MFS-type transporter YusP	Bacillus subtilis (strain 168)	-	tetracycline antibiotic	antibiotic efflux	0.084	4
TRINITY_DN490273_c0_g1_i1	AEY83581	ARO:3000510	Q6HJF2	btk:BT9727_1995	Isoleucine--tRNA ligase 2	Bacillus thuringiensis subsp. konkukian (strain 97-27)	00970|Aminoacyl-tRNA biosynthesis	mupirocin	antibiotic target alteration	0.084	4
TRINITY_DN496984_c0_g1_i2	AAK37618.1	ARO:3005008	P54529	bsu:BSU24100	Putative sigma L-dependent transcriptional regulator YqiR	Bacillus subtilis (strain 168)	-	tetracycline antibiotic	antibiotic efflux	0.084	4
TRINITY_DN375114_c0_g1_i1	AAK37618.1	ARO:3005008	Q3K999	pfo:Pfl01_3918	Sigma54-dependent transcriptional regulator SfnR	Pseudomonas fluorescens (strain Pf0-1)	-	tetracycline antibiotic	antibiotic efflux	0.067	4
TRINITY_DN511636_c0_g1_i3	ATC67679.1	ARO:3000838	P0C001	sam:MW1305	Response regulator ArlR	Staphylococcus aureus (strain MW2)	02020|Two-component system	disinfecting agents and antiseptics;fluoroquinolone antibiotic	antibiotic efflux	0.034	3.97
TRINITY_DN514925_c5_g2_i1	BAD59497.1	ARO:3000501	A7Z0M9	bay:RBAM_001320	DNA-directed RNA polymerase subunit beta	Bacillus velezensis (strain DSM 23117 / BGSC 10A6 / FZB42)	03020|RNA polymerase	peptide antibiotic;rifamycin antibiotic	antibiotic target alteration;antibiotic target replacement	0.151	3.89
TRINITY_DN490516_c0_g2_i1	AET10445.1	ARO:3004033	P35598	spn:SP_1839	Putative ABC transporter ATP-binding protein exp8	Streptococcus pneumoniae serotype 4 (strain ATCC BAA-334 / TIGR4)	02010|ABC transporters	tetracycline antibiotic	antibiotic efflux	0.789	3.87
TRINITY_DN513006_c0_g1_i1	CAA53189	ARO:3000521	A9VTD5	bwe:BcerKBAB4_3722	Isoleucine--tRNA ligase	Bacillus mycoides (strain KBAB4)	00970|Aminoacyl-tRNA biosynthesis	mupirocin	antibiotic target alteration	0.034	3.83
TRINITY_DN495109_c0_g1_i1	ADZ12699.1	ARO:3005091	P27675	-	Glutamine transport ATP-binding protein GlnQ	Geobacillus stearothermophilus	-	aminoglycoside antibiotic	antibiotic efflux	0.05	3.69
TRINITY_DN500889_c7_g1_i3	APB03214.1	ARO:3003980	P94440	bsu:BSU08310	Linearmycin resistance ATP-binding protein LnrL	Bacillus subtilis (strain 168)	-	tetracycline antibiotic	antibiotic efflux	0.084	3.68
TRINITY_DN30623_c0_g1_i1	ABD30512.1	ARO:3000839	O34638	bsu:BSU13260	Sensor histidine kinase YkoH	Bacillus subtilis (strain 168)	-	disinfecting agents and antiseptics;fluoroquinolone antibiotic	antibiotic efflux	0.134	3.66
TRINITY_DN508420_c0_g1_i3	ADZ12699.1	ARO:3005091	Q2FVF0	sao:SAOUHSC_02764	Metal-staphylopine import system ATP-binding protein CntD	Staphylococcus aureus (strain NCTC 8325 / PS 47)	02010|ABC transporters	aminoglycoside antibiotic	antibiotic efflux	0.034	3.61
TRINITY_DN518237_c0_g1_i1	APB03219.1	ARO:3003986	O06476	bsu:BSU07370	Uncharacterized ABC transporter ATP-binding protein YfmR	Bacillus subtilis (strain 168)	-	pleuromutilin antibiotic	antibiotic efflux	0.017	3.57
TRINITY_DN516788_c0_g1_i5	ADZ12699.1	ARO:3005091	P46920	bsu:BSU02980	Glycine betaine transport ATP-binding protein OpuAA	Bacillus subtilis (strain 168)	02010|ABC transporters	aminoglycoside antibiotic	antibiotic efflux	0.05	3.5
TRINITY_DN511227_c2_g1_i1	AAF01499.1	ARO:3000193	C4KZQ0	eat:EAT1b_1637	Elongation factor G	Exiguobacterium sp. (strain ATCC BAA-1283 / AT1b)	-	tetracycline antibiotic	antibiotic target protection	0.034	3.5
TRINITY_DN511227_c2_g1_i4	AAF01499.1	ARO:3000193	C4KZQ0	eat:EAT1b_1637	Elongation factor G	Exiguobacterium sp. (strain ATCC BAA-1283 / AT1b)	-	tetracycline antibiotic	antibiotic target protection	0.034	3.5
TRINITY_DN475750_c0_g1_i2	AAW66497.1	ARO:3000566	P02982	-	"Tetracycline resistance protein, class A"	Escherichia coli	-	tetracycline antibiotic	antibiotic efflux	0.134	3.47
TRINITY_DN496198_c0_g1_i1	AXY65402.1	ARO:3005021	Q5WKB6	bcl:ABC0650	Probable dual-specificity RNA methyltransferase RlmN	Bacillus clausii (strain KSM-K16)	-	lincosamide antibiotic;oxazolidinone antibiotic;phenicol antibiotic;streptogramin antibiotic	antibiotic target alteration	0.05	3.45
TRINITY_DN499056_c0_g1_i2	ADZ12699.1	ARO:3005091	Q1R5D8	eci:UTI89_C3997	Nickel import ATP-binding protein NikE	Escherichia coli (strain UTI89 / UPEC)	02010|ABC transporters	aminoglycoside antibiotic	antibiotic efflux	0.067	3.43
TRINITY_DN510272_c0_g2_i2	APB03222.1	ARO:3003992	O34309	bsu:BSU18830	Putative phosphoenolpyruvate synthase	Bacillus subtilis (strain 168)	-	rifamycin antibiotic	antibiotic inactivation	0.168	3.41
TRINITY_DN514944_c0_g1_i3	AAC36944.1	ARO:3003006	P39843	bsu:BSU26590	Multidrug resistance protein 2	Bacillus subtilis (strain 168)	-	disinfecting agents and antiseptics;fluoroquinolone antibiotic	antibiotic efflux	0.084	3.36
TRINITY_DN507299_c0_g1_i2	AAK37618.1	ARO:3005008	Q46802	eco:b2869	Putative uric acid sigma-54-dependent transcriptional regulator UacR	Escherichia coli (strain K12)	-	tetracycline antibiotic	antibiotic efflux	0.05	3.27
TRINITY_DN472617_c0_g1_i1	ADO96486.1	ARO:3003953	Q9KEJ2	bha:BH0860	Probable multidrug resistance protein NorM	Alkalihalobacillus halodurans (strain ATCC BAA-125 / DSM 18197 / FERM 7344 / JCM 9153 / C-125)	-	disinfecting agents and antiseptics;fluoroquinolone antibiotic	antibiotic efflux	0.118	3.25
TRINITY_DN510496_c0_g1_i4	CAA37477.1	ARO:3002891	Q92D33	lin:lin0987	Peptide chain release factor 3	Listeria innocua serovar 6a (strain ATCC BAA-680 / CLIP 11262)	-	tetracycline antibiotic	antibiotic target protection	0.067	3.25
TRINITY_DN45324_c0_g1_i1	ADZ12699.1	ARO:3005091	Q0AGF4	net:Neut_1328	Spermidine/putrescine import ATP-binding protein PotA	Nitrosomonas eutropha (strain DSM 101675 / C91 / Nm57)	02010|ABC transporters	aminoglycoside antibiotic	antibiotic efflux	0.134	3.24
TRINITY_DN498833_c0_g2_i1	CDO61516.1	ARO:3003949	P54719	bsu:BSU08220	Uncharacterized ABC transporter ATP-binding protein YfiC	Bacillus subtilis (strain 168)	02010|ABC transporters	fluoroquinolone antibiotic;macrolide antibiotic;rifamycin antibiotic	antibiotic efflux	0.873	3
TRINITY_DN448920_c0_g1_i1	AET10444.1	ARO:3004032	O07550	bsu:BSU09710	Probable multidrug resistance ABC transporter ATP-binding/permease protein YheI	Bacillus subtilis (strain 168)	02010|ABC transporters	tetracycline antibiotic	antibiotic efflux	0.806	3
TRINITY_DN702703_c0_g1_i1	AAG04750.1	ARO:3004077	Q8CUL5	oih:OB1092	Probable multidrug resistance protein NorM	Oceanobacillus iheyensis (strain DSM 14371 / CIP 107618 / JCM 11309 / KCTC 3954 / HTE831)	-	aminoglycoside antibiotic;disinfecting agents and antiseptics;fluoroquinolone antibiotic	antibiotic efflux	0.671	3
TRINITY_DN719388_c0_g1_i1	XP_753111.1	ARO:3003942	Q4WDV4	afm:AFUA_5G00790	ABC multidrug transporter F	Neosartorya fumigata (strain ATCC MYA-4609 / Af293 / CBS 101355 / FGSC A1100)	02010|ABC transporters	cephalosporin;penam;peptide antibiotic	antibiotic efflux	0.386	3
TRINITY_DN516234_c3_g2_i1	BAD59497.1	ARO:3000501	Q5WLS0	bcl:ABC0142	DNA-directed RNA polymerase subunit beta	Bacillus clausii (strain KSM-K16)	03020|RNA polymerase	peptide antibiotic;rifamycin antibiotic	antibiotic target alteration;antibiotic target replacement	0.319	3
TRINITY_DN873585_c0_g1_i1	WP_041777404.1	ARO:3004480	B1HMZ6	lsp:Bsph_4630	DNA-directed RNA polymerase subunit beta	Lysinibacillus sphaericus (strain C3-41)	03020|RNA polymerase	peptide antibiotic;rifamycin antibiotic	antibiotic target alteration;antibiotic target replacement	0.302	3
TRINITY_DN511214_c0_g1_i2	ACX92986.2	ARO:3002832	O31716	bsu:BSU14430	Uncharacterized ABC transporter ATP-binding protein YkpA	Bacillus subtilis (strain 168)	-	lincosamide antibiotic;macrolide antibiotic;oxazolidinone antibiotic;phenicol antibiotic;pleuromutilin antibiotic;streptogramin antibiotic;tetracycline antibiotic	antibiotic target protection	0.302	3
TRINITY_DN435635_c0_g1_i1	AYV52072.1	ARO:3002882	Q9WYC4	tma:TM0288	Uncharacterized ABC transporter ATP-binding protein TM_0288	Thermotoga maritima (strain ATCC 43589 / DSM 3109 / JCM 10099 / NBRC 100826 / MSB8)	02010|ABC transporters	lincosamide antibiotic	antibiotic efflux	0.302	3
TRINITY_DN350462_c0_g1_i1	AAF67494.2	ARO:3002522	Q9CHL8	lla:L116532	Multidrug resistance ABC transporter ATP-binding and permease protein	Lactococcus lactis subsp. lactis (strain IL1403)	01501|beta-Lactam resistance;02010|ABC transporters	aminocoumarin antibiotic	antibiotic efflux	0.285	3
TRINITY_DN644589_c0_g1_i1	BAD59497.1	ARO:3000501	Q5WLS0	bcl:ABC0142	DNA-directed RNA polymerase subunit beta	Bacillus clausii (strain KSM-K16)	03020|RNA polymerase	peptide antibiotic;rifamycin antibiotic	antibiotic target alteration;antibiotic target replacement	0.285	3
TRINITY_DN678732_c0_g1_i1	ANZ79241.1	ARO:3004036	O07549	bsu:BSU09720	Probable multidrug resistance ABC transporter ATP-binding/permease protein YheH	Bacillus subtilis (strain 168)	02010|ABC transporters	tetracycline antibiotic	antibiotic efflux	0.269	3
TRINITY_DN925976_c0_g1_i1	CDO61516.1	ARO:3003949	P9WQJ3	mtu:Rv1272c	Fatty acid ABC transporter ATP-binding/permease protein	Mycobacterium tuberculosis (strain ATCC 25618 / H37Rv)	-	fluoroquinolone antibiotic;macrolide antibiotic;rifamycin antibiotic	antibiotic efflux	0.252	3
TRINITY_DN763779_c0_g1_i1	ABU39980.1	ARO:3004749	Q44674	-	Beta-lactamase	Bacillus amyloliquefaciens	-	penam	antibiotic inactivation	0.252	3
TRINITY_DN931995_c0_g1_i1	AET10445.1	ARO:3004033	O31708	bsu:BSU14330	Uncharacterized ABC transporter ATP-binding protein YknV	Bacillus subtilis (strain 168)	02010|ABC transporters	tetracycline antibiotic	antibiotic efflux	0.235	3
TRINITY_DN511767_c5_g2_i4	BAD59497.1	ARO:3000501	Q88QP2	ppu:PP_0447	DNA-directed RNA polymerase subunit beta	Pseudomonas putida (strain ATCC 47054 / DSM 6125 / CFBP 8728 / NCIMB 11950 / KT2440)	03020|RNA polymerase	peptide antibiotic;rifamycin antibiotic	antibiotic target alteration;antibiotic target replacement	0.235	3
TRINITY_DN407525_c0_g1_i1	ABO11759.2	ARO:3004573	P37643	eco:b3523	Inner membrane metabolite transport protein YhjE	Escherichia coli (strain K12)	-	fosfomycin	antibiotic efflux	0.235	3
TRINITY_DN490206_c0_g1_i3	APB03222.1	ARO:3003992	O34309	bsu:BSU18830	Putative phosphoenolpyruvate synthase	Bacillus subtilis (strain 168)	-	rifamycin antibiotic	antibiotic inactivation	0.218	3
TRINITY_DN149079_c0_g1_i1	SIP52035.1	ARO:3004054	P0CL17	stm:STM2785	Transcriptional regulatory protein TctD	Salmonella typhimurium (strain LT2 / SGSC1412 / ATCC 700720)	02020|Two-component system	aminocoumarin antibiotic;aminoglycoside antibiotic;carbapenem;cephalosporin;cephamycin;diaminopyrimidine antibiotic;fluoroquinolone antibiotic;macrolide antibiotic;monobactam;penam;penem;peptide antibiotic;phenicol antibiotic;sulfonamide antibiotic;tetracycline antibiotic	antibiotic efflux	0.201	3
TRINITY_DN317999_c0_g1_i1	AAC16242.1	ARO:3005069	A4XWE0	pmy:Pmen_2901	Translational regulator CsrA	Pseudomonas mendocina (strain ymp)	02020|Two-component system;02025|Biofilm formation - Pseudomonas aeruginosa	diaminopyrimidine antibiotic;fluoroquinolone antibiotic;phenicol antibiotic	antibiotic efflux	0.201	3
TRINITY_DN619657_c0_g1_i1	SIP52035.1	ARO:3004054	O32192	bsu:BSU33010	Transcriptional regulatory protein CssR	Bacillus subtilis (strain 168)	02020|Two-component system	aminocoumarin antibiotic;aminoglycoside antibiotic;carbapenem;cephalosporin;cephamycin;diaminopyrimidine antibiotic;fluoroquinolone antibiotic;macrolide antibiotic;monobactam;penam;penem;peptide antibiotic;phenicol antibiotic;sulfonamide antibiotic;tetracycline antibiotic	antibiotic efflux	0.201	3
TRINITY_DN835283_c0_g1_i1	BAE77933.1	ARO:3000518	P55222	pae:PA0652	cAMP-activated global transcriptional regulator Vfr	Pseudomonas aeruginosa (strain ATCC 15692 / DSM 22644 / CIP 104116 / JCM 14847 / LMG 12228 / 1C / PRS 101 / PAO1)	02020|Two-component system;02024|Quorum sensing;02025|Biofilm formation - Pseudomonas aeruginosa	fluoroquinolone antibiotic;macrolide antibiotic;penam	antibiotic efflux	0.201	3
TRINITY_DN407525_c0_g2_i1	ABO11759.2	ARO:3004573	P37643	eco:b3523	Inner membrane metabolite transport protein YhjE	Escherichia coli (strain K12)	-	fosfomycin	antibiotic efflux	0.201	3
TRINITY_DN214757_c0_g1_i1	WP_064511510.1	ARO:3006539	P24735	pae:PA4110	Beta-lactamase	Pseudomonas aeruginosa (strain ATCC 15692 / DSM 22644 / CIP 104116 / JCM 14847 / LMG 12228 / 1C / PRS 101 / PAO1)	01501|beta-Lactam resistance	carbapenem;cephalosporin;monobactam	antibiotic inactivation	0.185	3
TRINITY_DN437410_c0_g1_i1	AAC36944.1	ARO:3003006	P39843	bsu:BSU26590	Multidrug resistance protein 2	Bacillus subtilis (strain 168)	-	disinfecting agents and antiseptics;fluoroquinolone antibiotic	antibiotic efflux	0.185	3
TRINITY_DN490516_c0_g1_i1	AET10445.1	ARO:3004033	P35598	spn:SP_1839	Putative ABC transporter ATP-binding protein exp8	Streptococcus pneumoniae serotype 4 (strain ATCC BAA-334 / TIGR4)	02010|ABC transporters	tetracycline antibiotic	antibiotic efflux	0.185	3
TRINITY_DN608721_c0_g1_i1	BAD59497.1	ARO:3000501	C0ZIH0	bbe:BBR47_02110	DNA-directed RNA polymerase subunit beta	Brevibacillus brevis (strain 47 / JCM 6285 / NBRC 100599)	03020|RNA polymerase	peptide antibiotic;rifamycin antibiotic	antibiotic target alteration;antibiotic target replacement	0.168	3
TRINITY_DN413073_c0_g1_i1	AAA74437.1	ARO:3000378	O52248	ppx:T1E_0242	Toluene efflux pump membrane transporter TtgB	Pseudomonas putida (strain DOT-T1E)	01501|beta-Lactam resistance;01503|Cationic antimicrobial peptide (CAMP) resistance	aminocoumarin antibiotic;carbapenem;cephalosporin;cephamycin;diaminopyrimidine antibiotic;fluoroquinolone antibiotic;macrolide antibiotic;monobactam;penam;penem;peptide antibiotic;phenicol antibiotic;sulfonamide antibiotic;tetracycline antibiotic	antibiotic efflux	0.168	3
TRINITY_DN411242_c0_g1_i2	AAG05914	ARO:3004075	P25197	sme:SMa0875	Nodulation protein NolG	Rhizobium meliloti (strain 1021)	-	aminocoumarin antibiotic;macrolide antibiotic;monobactam;tetracycline antibiotic	antibiotic efflux	0.168	3
TRINITY_DN523370_c0_g1_i1	AAG05916.1	ARO:3004073	C5BHN6	eic:NT01EI_1172	Multidrug resistance protein MdtA	Edwardsiella ictaluri (strain 93-146)	02020|Two-component system	aminocoumarin antibiotic;macrolide antibiotic;monobactam;tetracycline antibiotic	antibiotic efflux	0.151	3
TRINITY_DN84226_c0_g1_i1	AAK37618.1	ARO:3005008	Q46802	eco:b2869	Putative uric acid sigma-54-dependent transcriptional regulator UacR	Escherichia coli (strain K12)	-	tetracycline antibiotic	antibiotic efflux	0.151	3
TRINITY_DN416799_c0_g1_i1	AAR84672.1	ARO:3002925	P94413	bsu:BSU03750	Uncharacterized transcriptional regulatory protein YclJ	Bacillus subtilis (strain 168)	-	glycopeptide antibiotic	antibiotic target alteration	0.151	3
TRINITY_DN437703_c0_g2_i1	NP_388442.1	ARO:3004476	P39115	bsu:BSU05610	Ribosome protection protein VmlR	Bacillus subtilis (strain 168)	02010|ABC transporters	lincosamide antibiotic;macrolide antibiotic;oxazolidinone antibiotic;phenicol antibiotic;pleuromutilin antibiotic;streptogramin antibiotic;tetracycline antibiotic	antibiotic target protection	0.151	3
TRINITY_DN474688_c0_g1_i1	AAA65953.1	ARO:3002919	P37478	bsu:BSU40410	Transcriptional regulatory protein WalR	Bacillus subtilis (strain 168)	02020|Two-component system	glycopeptide antibiotic	antibiotic target alteration	0.151	3
TRINITY_DN369881_c0_g1_i1	KIX81495.1	ARO:3002813	P54585	bsu:BSU09010	Uncharacterized MFS-type transporter YhcA	Bacillus subtilis (strain 168)	-	lincosamide antibiotic	antibiotic efflux	0.134	3
TRINITY_DN637601_c0_g1_i1	ABD30512.1	ARO:3000839	P0A4I6	spr:spr0708	Sensor protein CiaH	Streptococcus pneumoniae (strain ATCC BAA-255 / R6)	02020|Two-component system;02024|Quorum sensing	disinfecting agents and antiseptics;fluoroquinolone antibiotic	antibiotic efflux	0.134	3
TRINITY_DN738306_c0_g1_i1	ANZ79240.1	ARO:3004035	O07550	bsu:BSU09710	Probable multidrug resistance ABC transporter ATP-binding/permease protein YheI	Bacillus subtilis (strain 168)	02010|ABC transporters	tetracycline antibiotic	antibiotic efflux	0.134	3
TRINITY_DN501665_c10_g1_i2	AAV85982.1	ARO:3000535	Q88KY4	ppu:PP_2155	Lipoprotein-releasing system ATP-binding protein LolD	Pseudomonas putida (strain ATCC 47054 / DSM 6125 / CFBP 8728 / NCIMB 11950 / KT2440)	02010|ABC transporters	macrolide antibiotic	antibiotic efflux	0.134	3
TRINITY_DN540370_c0_g1_i1	AAK37618.1	ARO:3005008	P38022	bsu:BSU40350	Arginine utilization regulatory protein RocR	Bacillus subtilis (strain 168)	-	tetracycline antibiotic	antibiotic efflux	0.134	3
TRINITY_DN505068_c0_g1_i3	APB03214.1	ARO:3003980	P94440	bsu:BSU08310	Linearmycin resistance ATP-binding protein LnrL	Bacillus subtilis (strain 168)	-	tetracycline antibiotic	antibiotic efflux	0.134	3
TRINITY_DN182300_c0_g1_i1	WP_102607457.1	ARO:3004361	P0AC15	sfl:SF3217	Dihydropteroate synthase	Shigella flexneri	00790|Folate biosynthesis	sulfonamide antibiotic	antibiotic target replacement	0.118	3
TRINITY_DN687409_c0_g1_i1	AAF67494.2	ARO:3002522	Q2UPC0	aor:AO090001000032	ABC transporter aclQ	Aspergillus oryzae (strain ATCC 42149 / RIB 40)	-	aminocoumarin antibiotic	antibiotic efflux	0.118	3
TRINITY_DN761960_c0_g1_i1	BAD59497.1	ARO:3000501	C0ZIH0	bbe:BBR47_02110	DNA-directed RNA polymerase subunit beta	Brevibacillus brevis (strain 47 / JCM 6285 / NBRC 100599)	03020|RNA polymerase	peptide antibiotic;rifamycin antibiotic	antibiotic target alteration;antibiotic target replacement	0.118	3
TRINITY_DN488754_c0_g1_i1	ADZ12699.1	ARO:3005091	Q5KVK2	gka:GK2999	Methionine import ATP-binding protein MetN	Geobacillus kaustophilus (strain HTA426)	02010|ABC transporters	aminoglycoside antibiotic	antibiotic efflux	0.118	3
TRINITY_DN458692_c0_g1_i1	NP_388442.1	ARO:3004476	P39115	bsu:BSU05610	Ribosome protection protein VmlR	Bacillus subtilis (strain 168)	02010|ABC transporters	lincosamide antibiotic;macrolide antibiotic;oxazolidinone antibiotic;phenicol antibiotic;pleuromutilin antibiotic;streptogramin antibiotic;tetracycline antibiotic	antibiotic target protection	0.118	3
TRINITY_DN275638_c0_g1_i1	BAD12078.1	ARO:3002572	Q44057	ag:AAA21889	Aminoglycoside N(6')-acetyltransferase type 1	Acinetobacter haemolyticus	-	aminoglycoside antibiotic	antibiotic inactivation	0.101	3
TRINITY_DN318703_c0_g1_i1	BAD59497.1	ARO:3000501	C0ZIH0	bbe:BBR47_02110	DNA-directed RNA polymerase subunit beta	Brevibacillus brevis (strain 47 / JCM 6285 / NBRC 100599)	03020|RNA polymerase	peptide antibiotic;rifamycin antibiotic	antibiotic target alteration;antibiotic target replacement	0.101	3
TRINITY_DN664078_c0_g1_i1	ABO11759.2	ARO:3004573	P76350	eco:b1981	Shikimate transporter	Escherichia coli (strain K12)	-	fosfomycin	antibiotic efflux	0.101	3
TRINITY_DN749646_c0_g1_i1	AAK37618.1	ARO:3005008	P28614	reh:H16_B0142	Acetoin catabolism regulatory protein	Cupriavidus necator (strain ATCC 17699 / DSM 428 / KCTC 22496 / NCIMB 10442 / H16 / Stanier 337)	-	tetracycline antibiotic	antibiotic efflux	0.101	3
TRINITY_DN561746_c0_g1_i1	AAG04750.1	ARO:3004077	Q6HLG9	btk:BT9727_1267	Probable multidrug resistance protein NorM	Bacillus thuringiensis subsp. konkukian (strain 97-27)	-	aminoglycoside antibiotic;disinfecting agents and antiseptics;fluoroquinolone antibiotic	antibiotic efflux	0.101	3
TRINITY_DN11545_c0_g1_i1	AAF67494.2	ARO:3002522	Q46Y89	reu:Reut_A2533	ATP-dependent lipid A-core flippase	Cupriavidus pinatubonensis (strain JMP 134 / LMG 1197)	02010|ABC transporters	aminocoumarin antibiotic	antibiotic efflux	0.101	3
TRINITY_DN492867_c0_g1_i1	ATC67679.1	ARO:3000838	P13792	bsu:BSU29110	Alkaline phosphatase synthesis transcriptional regulatory protein PhoP	Bacillus subtilis (strain 168)	02020|Two-component system	disinfecting agents and antiseptics;fluoroquinolone antibiotic	antibiotic efflux	0.101	3
TRINITY_DN475847_c0_g1_i2	AAA65958.1	ARO:3002955	P37711	-	D-alanyl-D-alanine carboxypeptidase	Enterococcus faecium	-	glycopeptide antibiotic	antibiotic target alteration	0.101	3
TRINITY_DN493223_c0_g1_i1	AEY83581	ARO:3000510	Q8ET99	oih:OB0362	Isoleucine--tRNA ligase 2	Oceanobacillus iheyensis (strain DSM 14371 / CIP 107618 / JCM 11309 / KCTC 3954 / HTE831)	00970|Aminoacyl-tRNA biosynthesis	mupirocin	antibiotic target alteration	0.101	3
TRINITY_DN397416_c0_g1_i1	ADZ12699.1	ARO:3005091	Q831K6	efa:EF2498	Methionine import ATP-binding protein MetN 2	Enterococcus faecalis (strain ATCC 700802 / V583)	02010|ABC transporters	aminoglycoside antibiotic	antibiotic efflux	0.084	3
TRINITY_DN395857_c0_g1_i1	AAC75429.1	ARO:3000833	Q45614	bsu:BSU40400	Sensor histidine kinase WalK	Bacillus subtilis (strain 168)	02020|Two-component system	fluoroquinolone antibiotic;macrolide antibiotic;penam;tetracycline antibiotic	antibiotic efflux	0.084	3
TRINITY_DN507184_c4_g2_i4	AKA86814	ARO:3003746	O05519	bsu:BSU05950	Putative ATP-binding protein YdiF	Bacillus subtilis (strain 168)	-	lincosamide antibiotic;macrolide antibiotic;oxazolidinone antibiotic;phenicol antibiotic;pleuromutilin antibiotic;streptogramin antibiotic;tetracycline antibiotic	antibiotic target protection	0.084	3
TRINITY_DN514874_c0_g4_i1	AKA86814	ARO:3003746	O31716	bsu:BSU14430	Uncharacterized ABC transporter ATP-binding protein YkpA	Bacillus subtilis (strain 168)	-	lincosamide antibiotic;macrolide antibiotic;oxazolidinone antibiotic;phenicol antibiotic;pleuromutilin antibiotic;streptogramin antibiotic;tetracycline antibiotic	antibiotic target protection	0.084	3
TRINITY_DN512866_c0_g1_i2	ABA71733.1	ARO:3002972	Q9S5V6	-	Alanine racemase	Peribacillus psychrosaccharolyticus	-	glycopeptide antibiotic	antibiotic target alteration	0.084	3
TRINITY_DN497218_c0_g1_i1	APB03223.1	ARO:3003989	Q7ATH7	-	Bifunctional AAC/APH	Staphylococcus warneri	-	aminoglycoside antibiotic	antibiotic inactivation	0.084	3
TRINITY_DN436720_c0_g1_i1	BAD12078.1	ARO:3002572	Q43899	ag:AAC41391	Aminoglycoside N(6')-acetyltransferase type 1	Acinetobacter baumannii	-	aminoglycoside antibiotic	antibiotic inactivation	0.084	3
TRINITY_DN497994_c0_g1_i1	ABA71728.1	ARO:3002937	P23545	bsu:BSU29100	Alkaline phosphatase synthesis sensor protein PhoR	Bacillus subtilis (strain 168)	02020|Two-component system	glycopeptide antibiotic	antibiotic target alteration	0.084	3
TRINITY_DN481133_c0_g1_i2	AAK37618.1	ARO:3005008	P38022	bsu:BSU40350	Arginine utilization regulatory protein RocR	Bacillus subtilis (strain 168)	-	tetracycline antibiotic	antibiotic efflux	0.084	3
TRINITY_DN237236_c0_g1_i1	AAG06942.1	ARO:3002985	P94463	bsu:BSU15730	Methionyl-tRNA formyltransferase	Bacillus subtilis (strain 168)	00670|One carbon pool by folate;00970|Aminoacyl-tRNA biosynthesis	peptide antibiotic	antibiotic target alteration	0.067	3
TRINITY_DN359833_c0_g1_i1	APB03219.1	ARO:3003986	O06476	bsu:BSU07370	Uncharacterized ABC transporter ATP-binding protein YfmR	Bacillus subtilis (strain 168)	-	pleuromutilin antibiotic	antibiotic efflux	0.067	3
TRINITY_DN500028_c0_g1_i1	ACB05808.1	ARO:3003109	P43535	sce:YFR009W	Protein GCN20	Saccharomyces cerevisiae (strain ATCC 204508 / S288c)	-	lincosamide antibiotic;macrolide antibiotic;oxazolidinone antibiotic;phenicol antibiotic;pleuromutilin antibiotic;streptogramin antibiotic;tetracycline antibiotic	antibiotic target protection	0.067	3
TRINITY_DN37166_c0_g1_i1	BAA15934.1	ARO:3000829	Q4L8M0	sha:SH0696	Heme sensor protein HssS	Staphylococcus haemolyticus (strain JCSC1435)	-	aminocoumarin antibiotic;aminoglycoside antibiotic	antibiotic efflux	0.067	3
TRINITY_DN514874_c0_g1_i2	APB03219.1	ARO:3003986	O31716	bsu:BSU14430	Uncharacterized ABC transporter ATP-binding protein YkpA	Bacillus subtilis (strain 168)	-	pleuromutilin antibiotic	antibiotic efflux	0.084	2.91
TRINITY_DN504356_c0_g1_i3	AAA99504.1	ARO:3002987	P94440	bsu:BSU08310	Linearmycin resistance ATP-binding protein LnrL	Bacillus subtilis (strain 168)	-	peptide antibiotic	antibiotic efflux	0.034	2.8
TRINITY_DN481812_c0_g1_i1	AAR84672.1	ARO:3002925	Q06239	-	Regulatory protein VanR	Enterococcus faecium	-	glycopeptide antibiotic	antibiotic target alteration	0.034	2.8
TRINITY_DN513330_c0_g2_i1	ADZ12699.1	ARO:3005091	O34992	bsu:BSU33830	Glycine betaine/carnitine/choline transport ATP-binding protein OpuCA	Bacillus subtilis (strain 168)	02010|ABC transporters	aminoglycoside antibiotic	antibiotic efflux	0.05	2.77
TRINITY_DN510272_c0_g1_i2	APB03222.1	ARO:3003992	O34309	bsu:BSU18830	Putative phosphoenolpyruvate synthase	Bacillus subtilis (strain 168)	-	rifamycin antibiotic	antibiotic inactivation	0.101	2.76
TRINITY_DN515872_c0_g2_i1	ADZ12699.1	ARO:3005091	Q57855	mja:MJ_0412	Uncharacterized ABC transporter ATP-binding protein MJ0412	Methanocaldococcus jannaschii (strain ATCC 43067 / DSM 2661 / JAL-1 / JCM 10045 / NBRC 100440)	00920|Sulfur metabolism;02010|ABC transporters	aminoglycoside antibiotic	antibiotic efflux	0.034	2.75
TRINITY_DN503032_c0_g1_i3	CBJ02047.1	ARO:3004611	P77619	eco:b2430	Putative D-alanyl-D-alanine carboxypeptidase	Escherichia coli (strain K12)	00550|Peptidoglycan biosynthesis	cephalosporin;penam	antibiotic inactivation	0.067	2.74
TRINITY_DN501503_c0_g1_i4	ADZ12699.1	ARO:3005091	P54537	bsu:BSU23960	Arginine transport ATP-binding protein ArtM	Bacillus subtilis (strain 168)	02010|ABC transporters	aminoglycoside antibiotic	antibiotic efflux	0.067	2.74
TRINITY_DN503431_c0_g1_i3	ACL82957.1	ARO:3002928	P13792	bsu:BSU29110	Alkaline phosphatase synthesis transcriptional regulatory protein PhoP	Bacillus subtilis (strain 168)	02020|Two-component system	glycopeptide antibiotic	antibiotic target alteration	0.084	2.68
TRINITY_DN514960_c0_g2_i2	AAA20117.1	ARO:3000195	A7Z6W5	bay:RBAM_023810	Elongation factor 4	Bacillus velezensis (strain DSM 23117 / BGSC 10A6 / FZB42)	-	tetracycline antibiotic	antibiotic target protection	0.017	2.63
TRINITY_DN514442_c1_g1_i4	AAB05626.1	ARO:3002943	P35136	bsu:BSU23070	D-3-phosphoglycerate dehydrogenase	Bacillus subtilis (strain 168)	"00260|Glycine, serine and threonine metabolism;00270|Cysteine and methionine metabolism;00680|Methane metabolism"	glycopeptide antibiotic	antibiotic target alteration	0.034	2.56
TRINITY_DN518828_c0_g1_i7	ANZ79240.1	ARO:3004035	O07550	bsu:BSU09710	Probable multidrug resistance ABC transporter ATP-binding/permease protein YheI	Bacillus subtilis (strain 168)	02010|ABC transporters	tetracycline antibiotic	antibiotic efflux	0.034	2.54
TRINITY_DN296499_c0_g1_i1	AAV85982.1	ARO:3000535	O34814	bsu:BSU35260	Cell division ATP-binding protein FtsE	Bacillus subtilis (strain 168)	02010|ABC transporters	macrolide antibiotic	antibiotic efflux	0.134	2.52
TRINITY_DN499675_c0_g1_i1	ABO11759.2	ARO:3004573	P76350	eco:b1981	Shikimate transporter	Escherichia coli (strain K12)	-	fosfomycin	antibiotic efflux	0.05	2.48
TRINITY_DN511723_c0_g1_i3	BAA15934.1	ARO:3000829	P35164	bsu:BSU23110	Sensor histidine kinase ResE	Bacillus subtilis (strain 168)	02020|Two-component system	aminocoumarin antibiotic;aminoglycoside antibiotic	antibiotic efflux	0.017	2.48
TRINITY_DN503032_c0_g1_i2	CBJ02047.1	ARO:3004611	P77619	eco:b2430	Putative D-alanyl-D-alanine carboxypeptidase	Escherichia coli (strain K12)	00550|Peptidoglycan biosynthesis	cephalosporin;penam	antibiotic inactivation	0.067	2.28
TRINITY_DN505555_c0_g3_i1	AQX82857.1	ARO:3004185	P42971	bsu:BSU04140	Penicillin-binding protein 3	Bacillus subtilis (strain 168)	-	carbapenem;cephalosporin;cephamycin;monobactam;penam	antibiotic target replacement	0.05	2.23
TRINITY_DN512918_c0_g1_i1	BAI83385.1	ARO:3003440	P42971	bsu:BSU04140	Penicillin-binding protein 3	Bacillus subtilis (strain 168)	-	carbapenem;cephalosporin;cephamycin;monobactam;penam	antibiotic target replacement	0.067	2.19
TRINITY_DN846404_c0_g1_i1	AAK76136.1	ARO:3000025	Q3KJ31	pfo:Pfl01_0481	ATP-dependent lipid A-core flippase	Pseudomonas fluorescens (strain Pf0-1)	02010|ABC transporters	fluoroquinolone antibiotic	antibiotic efflux	0.218	2.16
TRINITY_DN511451_c0_g1_i2	APB03214.1	ARO:3003980	P94440	bsu:BSU08310	Linearmycin resistance ATP-binding protein LnrL	Bacillus subtilis (strain 168)	-	tetracycline antibiotic	antibiotic efflux	0.05	2.16
TRINITY_DN490206_c0_g1_i1	APB03222.1	ARO:3003992	O34309	bsu:BSU18830	Putative phosphoenolpyruvate synthase	Bacillus subtilis (strain 168)	-	rifamycin antibiotic	antibiotic inactivation	0.05	2.01
TRINITY_DN453991_c0_g1_i1	WP_041777404.1	ARO:3004480	A8F976	bpu:BPUM_0093	DNA-directed RNA polymerase subunit beta	Bacillus pumilus (strain SAFR-032)	03020|RNA polymerase	peptide antibiotic;rifamycin antibiotic	antibiotic target alteration;antibiotic target replacement	0.504	2
TRINITY_DN640805_c0_g1_i1	XP_753111.1	ARO:3003942	Q4WDV4	afm:AFUA_5G00790	ABC multidrug transporter F	Neosartorya fumigata (strain ATCC MYA-4609 / Af293 / CBS 101355 / FGSC A1100)	02010|ABC transporters	cephalosporin;penam;peptide antibiotic	antibiotic efflux	0.487	2
TRINITY_DN515241_c3_g2_i3	BAD59497.1	ARO:3000501	P37870	bsu:BSU01070	DNA-directed RNA polymerase subunit beta	Bacillus subtilis (strain 168)	03020|RNA polymerase	peptide antibiotic;rifamycin antibiotic	antibiotic target alteration;antibiotic target replacement	0.487	2
TRINITY_DN760182_c0_g1_i1	BAD59497.1	ARO:3000501	A4IJI1	gtn:GTNG_0098	DNA-directed RNA polymerase subunit beta	Geobacillus thermodenitrificans (strain NG80-2)	03020|RNA polymerase	peptide antibiotic;rifamycin antibiotic	antibiotic target alteration;antibiotic target replacement	0.42	2
TRINITY_DN587591_c0_g1_i1	AAW38464.1	ARO:3004572	P94422	bsu:BSU03840	Uncharacterized MFS-type transporter YcnB	Bacillus subtilis (strain 168)	-	aminoglycoside antibiotic;diaminopyrimidine antibiotic;macrolide antibiotic;oxazolidinone antibiotic;phenicol antibiotic	antibiotic efflux	0.353	2
TRINITY_DN797967_c0_g1_i1	APB03222.1	ARO:3003992	O34309	bsu:BSU18830	Putative phosphoenolpyruvate synthase	Bacillus subtilis (strain 168)	-	rifamycin antibiotic	antibiotic inactivation	0.319	2
TRINITY_DN939606_c0_g1_i1	CDO61516.1	ARO:3003949	Q9WYC4	tma:TM0288	Uncharacterized ABC transporter ATP-binding protein TM_0288	Thermotoga maritima (strain ATCC 43589 / DSM 3109 / JCM 10099 / NBRC 100826 / MSB8)	02010|ABC transporters	fluoroquinolone antibiotic;macrolide antibiotic;rifamycin antibiotic	antibiotic efflux	0.269	2
TRINITY_DN894782_c0_g1_i1	AAG03814.1	ARO:3000377	Q88N30	ppu:PP_1386	Probable efflux pump periplasmic linker TtgA	Pseudomonas putida (strain ATCC 47054 / DSM 6125 / CFBP 8728 / NCIMB 11950 / KT2440)	01501|beta-Lactam resistance;01503|Cationic antimicrobial peptide (CAMP) resistance	aminocoumarin antibiotic;carbapenem;cephalosporin;cephamycin;diaminopyrimidine antibiotic;fluoroquinolone antibiotic;macrolide antibiotic;monobactam;penam;penem;peptide antibiotic;phenicol antibiotic;sulfonamide antibiotic;tetracycline antibiotic	antibiotic efflux	0.252	2
TRINITY_DN83240_c0_g1_i2	ACL82959.1	ARO:3002961	O34866	bsu:BSU19620	Putative carboxypeptidase YodJ	Bacillus subtilis (strain 168)	00550|Peptidoglycan biosynthesis;01502|Vancomycin resistance;02020|Two-component system	glycopeptide antibiotic	antibiotic target alteration	0.252	2
TRINITY_DN454814_c0_g1_i2	AAK76136.1	ARO:3000025	P54719	bsu:BSU08220	Uncharacterized ABC transporter ATP-binding protein YfiC	Bacillus subtilis (strain 168)	02010|ABC transporters	fluoroquinolone antibiotic	antibiotic efflux	0.252	2
TRINITY_DN473754_c0_g1_i3	APB03222.1	ARO:3003992	O34309	bsu:BSU18830	Putative phosphoenolpyruvate synthase	Bacillus subtilis (strain 168)	-	rifamycin antibiotic	antibiotic inactivation	0.252	2
TRINITY_DN775624_c0_g1_i1	AGC51118.1	ARO:3000617	P42971	bsu:BSU04140	Penicillin-binding protein 3	Bacillus subtilis (strain 168)	-	carbapenem;cephalosporin;cephamycin;monobactam;penam	antibiotic target replacement	0.235	2
TRINITY_DN519127_c2_g1_i2	BAD59497.1	ARO:3000501	A4XZ97	pmy:Pmen_3916	DNA-directed RNA polymerase subunit beta	Pseudomonas mendocina (strain ymp)	03020|RNA polymerase	peptide antibiotic;rifamycin antibiotic	antibiotic target alteration;antibiotic target replacement	0.235	2
TRINITY_DN574639_c0_g1_i1	NP_388442.1	ARO:3004476	P39115	bsu:BSU05610	Ribosome protection protein VmlR	Bacillus subtilis (strain 168)	02010|ABC transporters	lincosamide antibiotic;macrolide antibiotic;oxazolidinone antibiotic;phenicol antibiotic;pleuromutilin antibiotic;streptogramin antibiotic;tetracycline antibiotic	antibiotic target protection	0.218	2
TRINITY_DN508575_c1_g9_i1	AAA20117.1	ARO:3000195	Q814C5	bce:BC0128	Elongation factor G	Bacillus cereus (strain ATCC 14579 / DSM 31 / CCUG 7414 / JCM 2152 / NBRC 15305 / NCIMB 9373 / NCTC 2599 / NRRL B-3711)	-	tetracycline antibiotic	antibiotic target protection	0.218	2
TRINITY_DN504356_c0_g1_i2	AAA99504.1	ARO:3002987	P50332	-	Nod factor export ATP-binding protein I	Rhizobium galegae	-	peptide antibiotic	antibiotic efflux	0.218	2
TRINITY_DN18763_c0_g1_i1	ABD30512.1	ARO:3000839	Q45614	bsu:BSU40400	Sensor histidine kinase WalK	Bacillus subtilis (strain 168)	02020|Two-component system	disinfecting agents and antiseptics;fluoroquinolone antibiotic	antibiotic efflux	0.201	2
TRINITY_DN673316_c0_g1_i1	AAK37618.1	ARO:3005008	P26047	-	Signal-transduction and transcriptional-control protein	Clostridium beijerinckii	-	tetracycline antibiotic	antibiotic efflux	0.185	2
TRINITY_DN721677_c0_g1_i1	AAC75137.1	ARO:3000794	B4EYA1	pmr:PMI1587	Multidrug resistance protein MdtC	Proteus mirabilis (strain HI4320)	02020|Two-component system	aminocoumarin antibiotic	antibiotic efflux	0.185	2
TRINITY_DN507006_c0_g1_i2	AAC74000.1	ARO:3003950	P45861	bsu:BSU37230	Uncharacterized ABC transporter ATP-binding protein YwjA	Bacillus subtilis (strain 168)	-	nitroimidazole antibiotic	antibiotic efflux	0.185	2
TRINITY_DN529808_c0_g1_i1	KIX81495.1	ARO:3002813	P54585	bsu:BSU09010	Uncharacterized MFS-type transporter YhcA	Bacillus subtilis (strain 168)	-	lincosamide antibiotic	antibiotic efflux	0.185	2
TRINITY_DN25959_c0_g1_i1	CAB13167.1	ARO:3003064	Q65KV0	bli:BL03754	Probable guanidinium efflux system subunit GdnD	Bacillus licheniformis (strain ATCC 14580 / DSM 13 / JCM 2505 / CCUG 7422 / NBRC 12200 / NCIMB 9375 / NCTC 10341 / NRRL NRS-1264 / Gibson 46)	-	aminoglycoside antibiotic;phenicol antibiotic;tetracycline antibiotic	antibiotic efflux	0.185	2
TRINITY_DN213661_c0_g1_i1	AAC74000.1	ARO:3003950	Q21NS8	sde:Sde_0387	ATP-dependent lipid A-core flippase	Saccharophagus degradans (strain 2-40 / ATCC 43961 / DSM 17024)	02010|ABC transporters	nitroimidazole antibiotic	antibiotic efflux	0.168	2
TRINITY_DN507184_c4_g8_i1	AKA86814	ARO:3003746	O05519	bsu:BSU05950	Putative ATP-binding protein YdiF	Bacillus subtilis (strain 168)	-	lincosamide antibiotic;macrolide antibiotic;oxazolidinone antibiotic;phenicol antibiotic;pleuromutilin antibiotic;streptogramin antibiotic;tetracycline antibiotic	antibiotic target protection	0.168	2
TRINITY_DN471574_c2_g1_i1	ATC67679.1	ARO:3000838	Q9F868	msm:MSMEG_0937	Sensory transduction protein RegX3	Mycolicibacterium smegmatis (strain ATCC 700084 / mc(2)155)	02020|Two-component system	disinfecting agents and antiseptics;fluoroquinolone antibiotic	antibiotic efflux	0.168	2
TRINITY_DN199423_c0_g1_i1	AAK37618.1	ARO:3005008	Q04848	azc:AZC_3086	DNA-binding transcriptional regulator NtrC	Azorhizobium caulinodans (strain ATCC 43989 / DSM 5975 / JCM 20966 / LMG 6465 / NBRC 14845 / NCIMB 13405 / ORS 571)	02020|Two-component system	tetracycline antibiotic	antibiotic efflux	0.151	2
TRINITY_DN860144_c0_g1_i1	AAA74437.1	ARO:3000378	O52248	ppx:T1E_0242	Toluene efflux pump membrane transporter TtgB	Pseudomonas putida (strain DOT-T1E)	01501|beta-Lactam resistance;01503|Cationic antimicrobial peptide (CAMP) resistance	aminocoumarin antibiotic;carbapenem;cephalosporin;cephamycin;diaminopyrimidine antibiotic;fluoroquinolone antibiotic;macrolide antibiotic;monobactam;penam;penem;peptide antibiotic;phenicol antibiotic;sulfonamide antibiotic;tetracycline antibiotic	antibiotic efflux	0.151	2
TRINITY_DN885671_c0_g1_i1	ABD30512.1	ARO:3000839	Q8CSL7	sep:SE_1099	Signal transduction histidine-protein kinase ArlS	Staphylococcus epidermidis (strain ATCC 12228 / FDA PCI 1200)	02020|Two-component system	disinfecting agents and antiseptics;fluoroquinolone antibiotic	antibiotic efflux	0.151	2
TRINITY_DN506904_c8_g2_i2	BAD59497.1	ARO:3000501	C3K2Y3	pfs:PFLU_5534	DNA-directed RNA polymerase subunit beta	Pseudomonas fluorescens (strain SBW25)	03020|RNA polymerase	peptide antibiotic;rifamycin antibiotic	antibiotic target alteration;antibiotic target replacement	0.151	2
TRINITY_DN578205_c0_g1_i1	AAR84672.1	ARO:3002925	Q9TLQ4	-	Probable transcriptional regulator ycf27	Cyanidium caldarium	-	glycopeptide antibiotic	antibiotic target alteration	0.151	2
TRINITY_DN580676_c0_g1_i1	AAK37618.1	ARO:3005008	Q01265	-	Uncharacterized protein in HyuA 5'region (Fragment)	Pseudomonas sp. (strain NS671)	-	tetracycline antibiotic	antibiotic efflux	0.151	2
TRINITY_DN461604_c0_g1_i1	ANZ79240.1	ARO:3004035	O07550	bsu:BSU09710	Probable multidrug resistance ABC transporter ATP-binding/permease protein YheI	Bacillus subtilis (strain 168)	02010|ABC transporters	tetracycline antibiotic	antibiotic efflux	0.151	2
TRINITY_DN461604_c0_g1_i2	ANZ79240.1	ARO:3004035	O07550	bsu:BSU09710	Probable multidrug resistance ABC transporter ATP-binding/permease protein YheI	Bacillus subtilis (strain 168)	02010|ABC transporters	tetracycline antibiotic	antibiotic efflux	0.151	2
TRINITY_DN226534_c0_g1_i1	AAG04750.1	ARO:3004077	O31855	bsu:BSU19440	Probable multidrug resistance protein NorM	Bacillus subtilis (strain 168)	-	aminoglycoside antibiotic;disinfecting agents and antiseptics;fluoroquinolone antibiotic	antibiotic efflux	0.134	2
TRINITY_DN367902_c0_g1_i1	BAE85478.1	ARO:3003728	P42244	bsu:BSU02550	Uncharacterized transcriptional regulatory protein YcbL	Bacillus subtilis (strain 168)	-	glycopeptide antibiotic	antibiotic target alteration	0.134	2
TRINITY_DN781699_c0_g1_i1	AAF67494.2	ARO:3002522	Q6BXD7	dha:DEHA2B03894g	"Iron-sulfur clusters transporter ATM1, mitochondrial"	Debaryomyces hansenii (strain ATCC 36239 / CBS 767 / BCRC 21394 / JCM 1990 / NBRC 0083 / IGC 2968)	02010|ABC transporters	aminocoumarin antibiotic	antibiotic efflux	0.134	2
TRINITY_DN716285_c0_g1_i1	AAF67494.2	ARO:3002522	Q2G2M9	sao:SAOUHSC_02003	Putative multidrug export ATP-binding/permease protein SAOUHSC_02003	Staphylococcus aureus (strain NCTC 8325 / PS 47)	-	aminocoumarin antibiotic	antibiotic efflux	0.134	2
TRINITY_DN816747_c0_g1_i1	CDO61516.1	ARO:3003949	P45861	bsu:BSU37230	Uncharacterized ABC transporter ATP-binding protein YwjA	Bacillus subtilis (strain 168)	-	fluoroquinolone antibiotic;macrolide antibiotic;rifamycin antibiotic	antibiotic efflux	0.134	2
TRINITY_DN510864_c1_g6_i1	BAD59497.1	ARO:3000501	C4KZQ4	eat:EAT1b_1641	DNA-directed RNA polymerase subunit beta	Exiguobacterium sp. (strain ATCC BAA-1283 / AT1b)	03020|RNA polymerase	peptide antibiotic;rifamycin antibiotic	antibiotic target alteration;antibiotic target replacement	0.134	2
TRINITY_DN515803_c0_g1_i6	XP_753111.1	ARO:3003942	P78595	cal:CAALFM_C304890WA	Multidrug resistance protein CDR2	Candida albicans (strain SC5314 / ATCC MYA-2876)	02010|ABC transporters	cephalosporin;penam;peptide antibiotic	antibiotic efflux	0.134	2
TRINITY_DN503722_c1_g1_i3	ATC67679.1	ARO:3000838	P35163	bsu:BSU23120	Transcriptional regulatory protein ResD	Bacillus subtilis (strain 168)	02020|Two-component system	disinfecting agents and antiseptics;fluoroquinolone antibiotic	antibiotic efflux	0.134	2
TRINITY_DN160239_c0_g1_i1	BAD59497.1	ARO:3000501	Q81VT8	ban:BA_0102	DNA-directed RNA polymerase subunit beta	Bacillus anthracis	03020|RNA polymerase	peptide antibiotic;rifamycin antibiotic	antibiotic target alteration;antibiotic target replacement	0.118	2
TRINITY_DN914348_c0_g1_i1	XP_753111.1	ARO:3003942	Q4WDV4	afm:AFUA_5G00790	ABC multidrug transporter F	Neosartorya fumigata (strain ATCC MYA-4609 / Af293 / CBS 101355 / FGSC A1100)	02010|ABC transporters	cephalosporin;penam;peptide antibiotic	antibiotic efflux	0.118	2
TRINITY_DN381699_c0_g1_i1	AAK37618.1	ARO:3005008	P19323	eco:b2731	Formate hydrogenlyase transcriptional activator FhlA	Escherichia coli (strain K12)	-	tetracycline antibiotic	antibiotic efflux	0.118	2
TRINITY_DN332182_c0_g1_i1	ANZ79241.1	ARO:3004036	O07549	bsu:BSU09720	Probable multidrug resistance ABC transporter ATP-binding/permease protein YheH	Bacillus subtilis (strain 168)	02010|ABC transporters	tetracycline antibiotic	antibiotic efflux	0.118	2
TRINITY_DN865006_c0_g1_i1	AAV85982.1	ARO:3000535	P75612	mpn:MPN_081	Putative ABC transporter ATP-binding protein MG065 homolog	Mycoplasma pneumoniae (strain ATCC 29342 / M129)	-	macrolide antibiotic	antibiotic efflux	0.118	2
TRINITY_DN475937_c0_g1_i1	CDO61516.1	ARO:3003949	Q2LVL0	sat:SYN_01564	ATP-dependent lipid A-core flippase	Syntrophus aciditrophicus (strain SB)	02010|ABC transporters	fluoroquinolone antibiotic;macrolide antibiotic;rifamycin antibiotic	antibiotic efflux	0.118	2
TRINITY_DN487507_c7_g1_i1	AAV85982.1	ARO:3000535	Q6GE75	sar:SAR2445	Putative hemin import ATP-binding protein HrtA	Staphylococcus aureus (strain MRSA252)	02010|ABC transporters	macrolide antibiotic	antibiotic efflux	0.118	2
TRINITY_DN246916_c0_g1_i1	ATC67679.1	ARO:3000838	P0C001	sam:MW1305	Response regulator ArlR	Staphylococcus aureus (strain MW2)	02020|Two-component system	disinfecting agents and antiseptics;fluoroquinolone antibiotic	antibiotic efflux	0.101	2
TRINITY_DN300148_c0_g1_i1	ADZ12699.1	ARO:3005091	A0AGP9	lwe:lwe0763	Spermidine/putrescine import ATP-binding protein PotA	Listeria welshimeri serovar 6b (strain ATCC 35897 / DSM 20650 / CIP 8149 / NCTC 11857 / SLCC 5334 / V8)	02010|ABC transporters	aminoglycoside antibiotic	antibiotic efflux	0.101	2
TRINITY_DN346573_c0_g1_i1	AAK37618.1	ARO:3005008	Q06065	eco:b2220	Regulatory protein AtoC	Escherichia coli (strain K12)	02020|Two-component system	tetracycline antibiotic	antibiotic efflux	0.101	2
TRINITY_DN306265_c0_g1_i2	WP_104671188.1	ARO:3003948	O31708	bsu:BSU14330	Uncharacterized ABC transporter ATP-binding protein YknV	Bacillus subtilis (strain 168)	02010|ABC transporters	fluoroquinolone antibiotic;macrolide antibiotic;rifamycin antibiotic	antibiotic efflux	0.101	2
TRINITY_DN601393_c0_g1_i1	CBJ02047.1	ARO:3004611	P77619	eco:b2430	Putative D-alanyl-D-alanine carboxypeptidase	Escherichia coli (strain K12)	00550|Peptidoglycan biosynthesis	cephalosporin;penam	antibiotic inactivation	0.101	2
TRINITY_DN674311_c0_g1_i1	QHW12375.1	ARO:3005087	P23212	ag:CAA36304	Erythromycin resistance ATP-binding protein MsrA	Staphylococcus epidermidis	-	lincosamide antibiotic;macrolide antibiotic;oxazolidinone antibiotic;phenicol antibiotic;pleuromutilin antibiotic;streptogramin antibiotic;tetracycline antibiotic	antibiotic target protection	0.101	2
TRINITY_DN873161_c0_g1_i1	ATC67679.1	ARO:3000838	P35163	bsu:BSU23120	Transcriptional regulatory protein ResD	Bacillus subtilis (strain 168)	02020|Two-component system	disinfecting agents and antiseptics;fluoroquinolone antibiotic	antibiotic efflux	0.101	2
TRINITY_DN524760_c0_g1_i1	AET10445.1	ARO:3004033	P71355	hin:HI_0663	Uncharacterized ABC transporter ATP-binding protein HI_0663	Haemophilus influenzae (strain ATCC 51907 / DSM 11121 / KW20 / Rd)	-	tetracycline antibiotic	antibiotic efflux	0.101	2
TRINITY_DN519254_c0_g3_i3	BAE85478.1	ARO:3003728	Q8CQK0	sep:SE_0018	Transcriptional regulatory protein WalR	Staphylococcus epidermidis (strain ATCC 12228 / FDA PCI 1200)	02020|Two-component system	glycopeptide antibiotic	antibiotic target alteration	0.101	2
TRINITY_DN593814_c0_g1_i1	CAB13166.1	ARO:3003063	Q65KV1	bli:BL03755	Probable guanidinium efflux system subunit GdnC	Bacillus licheniformis (strain ATCC 14580 / DSM 13 / JCM 2505 / CCUG 7422 / NBRC 12200 / NCIMB 9375 / NCTC 10341 / NRRL NRS-1264 / Gibson 46)	-	aminoglycoside antibiotic;phenicol antibiotic;tetracycline antibiotic	antibiotic efflux	0.101	2
TRINITY_DN455724_c0_g2_i1	AAA99504.1	ARO:3002987	O86311	mtu:Rv1218c	Multidrug efflux system ATP-binding protein Rv1218c	Mycobacterium tuberculosis (strain ATCC 25618 / H37Rv)	-	peptide antibiotic	antibiotic efflux	0.101	2
TRINITY_DN441226_c0_g1_i2	WP_104671188.1	ARO:3003948	O31707	bsu:BSU14320	Uncharacterized ABC transporter ATP-binding protein YknU	Bacillus subtilis (strain 168)	02010|ABC transporters	fluoroquinolone antibiotic;macrolide antibiotic;rifamycin antibiotic	antibiotic efflux	0.101	2
TRINITY_DN634663_c0_g1_i1	AAA65955.1	ARO:3002942	P44501	hin:HI_0085	2-hydroxyacid dehydrogenase homolog	Haemophilus influenzae (strain ATCC 51907 / DSM 11121 / KW20 / Rd)	00620|Pyruvate metabolism	glycopeptide antibiotic	antibiotic target alteration	0.084	2
TRINITY_DN501097_c0_g2_i1	ADZ12699.1	ARO:3005091	P24137	bsu:BSU11470	Oligopeptide transport ATP-binding protein OppF	Bacillus subtilis (strain 168)	01501|beta-Lactam resistance;02010|ABC transporters;02024|Quorum sensing	aminoglycoside antibiotic	antibiotic efflux	0.084	2
TRINITY_DN509551_c0_g1_i1	AAF36805.1	ARO:3002958	O34866	bsu:BSU19620	Putative carboxypeptidase YodJ	Bacillus subtilis (strain 168)	00550|Peptidoglycan biosynthesis;01502|Vancomycin resistance;02020|Two-component system	glycopeptide antibiotic	antibiotic target alteration	0.084	2
TRINITY_DN490958_c0_g1_i3	AAK37618.1	ARO:3005008	Q8X613	ece:Z5580	Transcriptional regulatory protein ZraR	Escherichia coli O157:H7	02020|Two-component system	tetracycline antibiotic	antibiotic efflux	0.084	2
TRINITY_DN456940_c0_g1_i1	WP_104671188.1	ARO:3003948	O31707	bsu:BSU14320	Uncharacterized ABC transporter ATP-binding protein YknU	Bacillus subtilis (strain 168)	02010|ABC transporters	fluoroquinolone antibiotic;macrolide antibiotic;rifamycin antibiotic	antibiotic efflux	0.084	2
TRINITY_DN473315_c0_g1_i1	WP_104671188.1	ARO:3003948	P45861	bsu:BSU37230	Uncharacterized ABC transporter ATP-binding protein YwjA	Bacillus subtilis (strain 168)	-	fluoroquinolone antibiotic;macrolide antibiotic;rifamycin antibiotic	antibiotic efflux	0.084	2
TRINITY_DN391324_c0_g1_i1	ADZ12699.1	ARO:3005091	P45031	hin:HI_1087	Intermembrane phospholipid transport system ATP-binding protein MlaF	Haemophilus influenzae (strain ATCC 51907 / DSM 11121 / KW20 / Rd)	02010|ABC transporters	aminoglycoside antibiotic	antibiotic efflux	0.067	2
TRINITY_DN715568_c0_g1_i1	CAL84423.1	ARO:3004146	A4IM49	gtn:GTNG_1027	Probable dual-specificity RNA methyltransferase RlmN	Geobacillus thermodenitrificans (strain NG80-2)	-	lincosamide antibiotic;oxazolidinone antibiotic;phenicol antibiotic;streptogramin antibiotic	antibiotic target alteration	0.067	2
TRINITY_DN515241_c2_g2_i2	BAD59497.1	ARO:3000501	Q65PB5	bli:BL02798	DNA-directed RNA polymerase subunit beta	Bacillus licheniformis (strain ATCC 14580 / DSM 13 / JCM 2505 / CCUG 7422 / NBRC 12200 / NCIMB 9375 / NCTC 10341 / NRRL NRS-1264 / Gibson 46)	03020|RNA polymerase	peptide antibiotic;rifamycin antibiotic	antibiotic target alteration;antibiotic target replacement	0.067	2
TRINITY_DN503722_c1_g1_i1	CCP46065.1	ARO:3000816	P35163	bsu:BSU23120	Transcriptional regulatory protein ResD	Bacillus subtilis (strain 168)	02020|Two-component system	macrolide antibiotic;penam	antibiotic efflux	0.067	2
TRINITY_DN452394_c0_g1_i1	AAK37618.1	ARO:3005008	Q01265	-	Uncharacterized protein in HyuA 5'region (Fragment)	Pseudomonas sp. (strain NS671)	-	tetracycline antibiotic	antibiotic efflux	0.067	2
TRINITY_DN497363_c0_g1_i1	NP_388442.1	ARO:3004476	P39115	bsu:BSU05610	Ribosome protection protein VmlR	Bacillus subtilis (strain 168)	02010|ABC transporters	lincosamide antibiotic;macrolide antibiotic;oxazolidinone antibiotic;phenicol antibiotic;pleuromutilin antibiotic;streptogramin antibiotic;tetracycline antibiotic	antibiotic target protection	0.067	2
TRINITY_DN720789_c0_g1_i1	AAK76136.1	ARO:3000025	P97998	-	ATP-dependent permease MDL1	Candida albicans	-	fluoroquinolone antibiotic	antibiotic efflux	0.05	2
TRINITY_DN498545_c0_g1_i1	AAV85982.1	ARO:3000535	P94411	bsu:BSU03730	Uncharacterized ABC transporter ATP-binding protein YclH	Bacillus subtilis (strain 168)	-	macrolide antibiotic	antibiotic efflux	0.05	2
TRINITY_DN501216_c0_g1_i1	AAK37618.1	ARO:3005008	Q46802	eco:b2869	Putative uric acid sigma-54-dependent transcriptional regulator UacR	Escherichia coli (strain K12)	-	tetracycline antibiotic	antibiotic efflux	0.034	1.92
TRINITY_DN515128_c0_g1_i5	AAC36944.1	ARO:3003006	C5D6L2	gwc:GWCH70_0636	3'-5' exoribonuclease YhaM	Geobacillus sp. (strain WCH70)	-	disinfecting agents and antiseptics;fluoroquinolone antibiotic	antibiotic efflux	0.034	1.85
TRINITY_DN508550_c0_g1_i9	ADZ12699.1	ARO:3005091	Q89UD2	bja:blr1485	Sulfate/thiosulfate import ATP-binding protein CysA	Bradyrhizobium diazoefficiens (strain JCM 10833 / BCRC 13528 / IAM 13628 / NBRC 14792 / USDA 110)	00920|Sulfur metabolism;02010|ABC transporters	aminoglycoside antibiotic	antibiotic efflux	0.017	1.85
TRINITY_DN507184_c4_g2_i2	AKA86814	ARO:3003746	O05519	bsu:BSU05950	Putative ATP-binding protein YdiF	Bacillus subtilis (strain 168)	-	lincosamide antibiotic;macrolide antibiotic;oxazolidinone antibiotic;phenicol antibiotic;pleuromutilin antibiotic;streptogramin antibiotic;tetracycline antibiotic	antibiotic target protection	0.017	1.83
TRINITY_DN518860_c4_g2_i10	AAA20117.1	ARO:3000195	A4XZ93	pmy:Pmen_3912	Elongation factor G	Pseudomonas mendocina (strain ymp)	-	tetracycline antibiotic	antibiotic target protection	0.05	1.79
TRINITY_DN511214_c1_g1_i1	AKA86814	ARO:3003746	O31716	bsu:BSU14430	Uncharacterized ABC transporter ATP-binding protein YkpA	Bacillus subtilis (strain 168)	-	lincosamide antibiotic;macrolide antibiotic;oxazolidinone antibiotic;phenicol antibiotic;pleuromutilin antibiotic;streptogramin antibiotic;tetracycline antibiotic	antibiotic target protection	0.05	1.78
TRINITY_DN472617_c0_g1_i2	ADO96486.1	ARO:3003953	Q9KEJ2	bha:BH0860	Probable multidrug resistance protein NorM	Alkalihalobacillus halodurans (strain ATCC BAA-125 / DSM 18197 / FERM 7344 / JCM 9153 / C-125)	-	disinfecting agents and antiseptics;fluoroquinolone antibiotic	antibiotic efflux	0.067	1.75
TRINITY_DN482632_c0_g1_i1	AAK76136.1	ARO:3000025	P54719	bsu:BSU08220	Uncharacterized ABC transporter ATP-binding protein YfiC	Bacillus subtilis (strain 168)	02010|ABC transporters	fluoroquinolone antibiotic	antibiotic efflux	0.034	1.61
TRINITY_DN505148_c0_g1_i6	AAA25550.1	ARO:3003105	Q9K7B5	bha:BH3451	Thymidylate synthase	Alkalihalobacillus halodurans (strain ATCC BAA-125 / DSM 18197 / FERM 7344 / JCM 9153 / C-125)	00240|Pyrimidine metabolism;00670|One carbon pool by folate;01232|	diaminopyrimidine antibiotic	antibiotic target replacement	0.034	1.6
TRINITY_DN510272_c0_g2_i1	APB03222.1	ARO:3003992	O34309	bsu:BSU18830	Putative phosphoenolpyruvate synthase	Bacillus subtilis (strain 168)	-	rifamycin antibiotic	antibiotic inactivation	0.067	1.59
TRINITY_DN507030_c5_g1_i1	NP_388442.1	ARO:3004476	P39115	bsu:BSU05610	Ribosome protection protein VmlR	Bacillus subtilis (strain 168)	02010|ABC transporters	lincosamide antibiotic;macrolide antibiotic;oxazolidinone antibiotic;phenicol antibiotic;pleuromutilin antibiotic;streptogramin antibiotic;tetracycline antibiotic	antibiotic target protection	0.034	1.58
TRINITY_DN519400_c1_g1_i6	ANZ79240.1	ARO:3004035	O07550	bsu:BSU09710	Probable multidrug resistance ABC transporter ATP-binding/permease protein YheI	Bacillus subtilis (strain 168)	02010|ABC transporters	tetracycline antibiotic	antibiotic efflux	0.017	1.56
TRINITY_DN508057_c9_g1_i2	WP_041777404.1	ARO:3004480	C4KZQ4	eat:EAT1b_1641	DNA-directed RNA polymerase subunit beta	Exiguobacterium sp. (strain ATCC BAA-1283 / AT1b)	03020|RNA polymerase	peptide antibiotic;rifamycin antibiotic	antibiotic target alteration;antibiotic target replacement	0.017	1.54
TRINITY_DN499675_c0_g1_i3	ABO11759.2	ARO:3004573	P76350	eco:b1981	Shikimate transporter	Escherichia coli (strain K12)	-	fosfomycin	antibiotic efflux	0.05	1.52
TRINITY_DN436056_c1_g1_i1	CDO61516.1	ARO:3003949	P45861	bsu:BSU37230	Uncharacterized ABC transporter ATP-binding protein YwjA	Bacillus subtilis (strain 168)	-	fluoroquinolone antibiotic;macrolide antibiotic;rifamycin antibiotic	antibiotic efflux	0.084	1.5
TRINITY_DN488970_c0_g1_i1	ANZ79240.1	ARO:3004035	O07550	bsu:BSU09710	Probable multidrug resistance ABC transporter ATP-binding/permease protein YheI	Bacillus subtilis (strain 168)	02010|ABC transporters	tetracycline antibiotic	antibiotic efflux	0.034	1.5
TRINITY_DN503032_c0_g1_i1	CBJ02047.1	ARO:3004611	O05213	bsu:BSU01670	N-acetylmuramyl-L-alanine amidase	Bacillus subtilis (strain 168)	00550|Peptidoglycan biosynthesis	cephalosporin;penam	antibiotic inactivation	0.017	1.5
TRINITY_DN515667_c0_g4_i1	AAC36944.1	ARO:3003006	O08455	bsu:BSU09920	Uncharacterized protein YhaN	Bacillus subtilis (strain 168)	-	disinfecting agents and antiseptics;fluoroquinolone antibiotic	antibiotic efflux	0.017	1.49
TRINITY_DN466478_c0_g1_i1	AAA99504.1	ARO:3002987	P54592	bsu:BSU09080	Uncharacterized ABC transporter ATP-binding protein YhcH	Bacillus subtilis (strain 168)	-	peptide antibiotic	antibiotic efflux	0.05	1.46
TRINITY_DN423603_c0_g2_i1	AAG03814.1	ARO:3000377	Q9KJC3	-	Antibiotic efflux pump periplasmic linker protein ArpA	Pseudomonas putida	-	aminocoumarin antibiotic;carbapenem;cephalosporin;cephamycin;diaminopyrimidine antibiotic;fluoroquinolone antibiotic;macrolide antibiotic;monobactam;penam;penem;peptide antibiotic;phenicol antibiotic;sulfonamide antibiotic;tetracycline antibiotic	antibiotic efflux	0.084	1.37
TRINITY_DN495109_c0_g1_i2	ADZ12699.1	ARO:3005091	P27675	-	Glutamine transport ATP-binding protein GlnQ	Geobacillus stearothermophilus	-	aminoglycoside antibiotic	antibiotic efflux	0.034	1.31
TRINITY_DN501503_c0_g1_i3	ADZ12699.1	ARO:3005091	P54537	bsu:BSU23960	Arginine transport ATP-binding protein ArtM	Bacillus subtilis (strain 168)	02010|ABC transporters	aminoglycoside antibiotic	antibiotic efflux	0.034	1.26
TRINITY_DN517735_c2_g3_i2	AKA86814	ARO:3003746	O34512	bsu:BSU07420	Uncharacterized ABC transporter ATP-binding protein YfmM	Bacillus subtilis (strain 168)	-	lincosamide antibiotic;macrolide antibiotic;oxazolidinone antibiotic;phenicol antibiotic;pleuromutilin antibiotic;streptogramin antibiotic;tetracycline antibiotic	antibiotic target protection	0.05	1.21
TRINITY_DN515803_c0_g1_i3	XP_753111.1	ARO:3003942	P43071	-	Multidrug resistance protein CDR1	Candida albicans	-	cephalosporin;penam;peptide antibiotic	antibiotic efflux	0.067	1.2
TRINITY_DN499908_c0_g1_i2	AAR84673.1	ARO:3002936	Q06240	-	Sensor protein VanS	Enterococcus faecium	-	glycopeptide antibiotic	antibiotic target alteration	0.05	1.18
TRINITY_DN517858_c0_g2_i6	AAV85982.1	ARO:3000535	O34392	bsu:BSU30420	ABC transporter ATP-binding protein YtrE	Bacillus subtilis (strain 168)	02010|ABC transporters	macrolide antibiotic	antibiotic efflux	0.034	1.16
TRINITY_DN516560_c1_g1_i11	AAA99504.1	ARO:3002987	P54592	bsu:BSU09080	Uncharacterized ABC transporter ATP-binding protein YhcH	Bacillus subtilis (strain 168)	-	peptide antibiotic	antibiotic efflux	0.034	1.15
TRINITY_DN490516_c0_g2_i2	AET10445.1	ARO:3004033	P35598	spn:SP_1839	Putative ABC transporter ATP-binding protein exp8	Streptococcus pneumoniae serotype 4 (strain ATCC BAA-334 / TIGR4)	02010|ABC transporters	tetracycline antibiotic	antibiotic efflux	0.05	1.13
TRINITY_DN508684_c0_g1_i2	KIX81495.1	ARO:3002813	P94422	bsu:BSU03840	Uncharacterized MFS-type transporter YcnB	Bacillus subtilis (strain 168)	-	lincosamide antibiotic	antibiotic efflux	0.017	1.09
TRINITY_DN150864_c0_g1_i1	CDO61516.1	ARO:3003949	P54719	bsu:BSU08220	Uncharacterized ABC transporter ATP-binding protein YfiC	Bacillus subtilis (strain 168)	02010|ABC transporters	fluoroquinolone antibiotic;macrolide antibiotic;rifamycin antibiotic	antibiotic efflux	0.386	1
TRINITY_DN473315_c0_g2_i1	AAC74000.1	ARO:3003950	P45861	bsu:BSU37230	Uncharacterized ABC transporter ATP-binding protein YwjA	Bacillus subtilis (strain 168)	-	nitroimidazole antibiotic	antibiotic efflux	0.353	1
TRINITY_DN514925_c5_g4_i1	BAD59497.1	ARO:3000501	A9VP69	bwe:BcerKBAB4_0097	DNA-directed RNA polymerase subunit beta	Bacillus mycoides (strain KBAB4)	03020|RNA polymerase	peptide antibiotic;rifamycin antibiotic	antibiotic target alteration;antibiotic target replacement	0.336	1
TRINITY_DN939124_c0_g1_i1	AAC75136.1	ARO:3000793	A8GHQ9	spe:Spro_3553	Multidrug resistance protein MdtB	Serratia proteamaculans (strain 568)	02020|Two-component system	aminocoumarin antibiotic	antibiotic efflux	0.218	1
TRINITY_DN764884_c0_g1_i1	AAF36805.1	ARO:3002958	P37711	-	D-alanyl-D-alanine carboxypeptidase	Enterococcus faecium	-	glycopeptide antibiotic	antibiotic target alteration	0.218	1
TRINITY_DN510514_c0_g3_i1	AAF67494.2	ARO:3002522	Q2YU20	sab:SAB1799c	Putative multidrug export ATP-binding/permease protein SAB1799c	Staphylococcus aureus (strain bovine RF122 / ET3-1)	-	aminocoumarin antibiotic	antibiotic efflux	0.218	1
TRINITY_DN685886_c0_g1_i1	AAA20117.1	ARO:3000195	A5USJ2	rrs:RoseRS_1188	Elongation factor G	Roseiflexus sp. (strain RS-1)	-	tetracycline antibiotic	antibiotic target protection	0.201	1
TRINITY_DN653732_c0_g1_i1	AAA74437.1	ARO:3000378	Q9KJC2	-	Antibiotic efflux pump membrane transporter ArpB	Pseudomonas putida	-	aminocoumarin antibiotic;carbapenem;cephalosporin;cephamycin;diaminopyrimidine antibiotic;fluoroquinolone antibiotic;macrolide antibiotic;monobactam;penam;penem;peptide antibiotic;phenicol antibiotic;sulfonamide antibiotic;tetracycline antibiotic	antibiotic efflux	0.185	1
TRINITY_DN509134_c3_g1_i1	BAD59497.1	ARO:3000501	Q73JJ7	tde:TDE_2421	DNA-directed RNA polymerase subunit beta	Treponema denticola (strain ATCC 35405 / DSM 14222 / CIP 103919 / JCM 8153 / KCTC 15104)	03020|RNA polymerase	peptide antibiotic;rifamycin antibiotic	antibiotic target alteration;antibiotic target replacement	0.185	1
TRINITY_DN587491_c0_g1_i1	AAC76539.1	ARO:3000796	P37637	eco:b3514	Multidrug resistance protein MdtF	Escherichia coli (strain K12)	-	fluoroquinolone antibiotic;macrolide antibiotic;penam	antibiotic efflux	0.185	1
TRINITY_DN480725_c0_g1_i1	CBL80435.1	ARO:3002869	P11045	bsu:BSU21810	Dihydrofolate reductase	Bacillus subtilis (strain 168)	00670|One carbon pool by folate;00790|Folate biosynthesis	diaminopyrimidine antibiotic	antibiotic target replacement	0.185	1
TRINITY_DN922244_c0_g1_i1	AAG05914	ARO:3004075	B1JSD3	ypy:YPK_1330	Multidrug resistance protein MdtC	Yersinia pseudotuberculosis serotype O:3 (strain YPIII)	02020|Two-component system	aminocoumarin antibiotic;macrolide antibiotic;monobactam;tetracycline antibiotic	antibiotic efflux	0.168	1
TRINITY_DN847036_c0_g1_i1	AAA74437.1	ARO:3000378	O52248	ppx:T1E_0242	Toluene efflux pump membrane transporter TtgB	Pseudomonas putida (strain DOT-T1E)	01501|beta-Lactam resistance;01503|Cationic antimicrobial peptide (CAMP) resistance	aminocoumarin antibiotic;carbapenem;cephalosporin;cephamycin;diaminopyrimidine antibiotic;fluoroquinolone antibiotic;macrolide antibiotic;monobactam;penam;penem;peptide antibiotic;phenicol antibiotic;sulfonamide antibiotic;tetracycline antibiotic	antibiotic efflux	0.168	1
TRINITY_DN582115_c0_g1_i1	AAA74437.1	ARO:3000378	O52248	ppx:T1E_0242	Toluene efflux pump membrane transporter TtgB	Pseudomonas putida (strain DOT-T1E)	01501|beta-Lactam resistance;01503|Cationic antimicrobial peptide (CAMP) resistance	aminocoumarin antibiotic;carbapenem;cephalosporin;cephamycin;diaminopyrimidine antibiotic;fluoroquinolone antibiotic;macrolide antibiotic;monobactam;penam;penem;peptide antibiotic;phenicol antibiotic;sulfonamide antibiotic;tetracycline antibiotic	antibiotic efflux	0.168	1
TRINITY_DN32376_c0_g1_i1	AAF67494.2	ARO:3002522	P71082	bsu:BSU08690	Putative multidrug export ATP-binding/permease protein YgaD	Bacillus subtilis (strain 168)	-	aminocoumarin antibiotic	antibiotic efflux	0.168	1
TRINITY_DN940895_c0_g1_i1	ABA71733.1	ARO:3002972	A5D4I1	pth:PTH_0660	Alanine racemase	Pelotomaculum thermopropionicum (strain DSM 13744 / JCM 10971 / SI)	00470|D-Amino acid metabolism;01502|Vancomycin resistance	glycopeptide antibiotic	antibiotic target alteration	0.151	1
TRINITY_DN934958_c0_g1_i1	WP_041777404.1	ARO:3004480	A9VP69	bwe:BcerKBAB4_0097	DNA-directed RNA polymerase subunit beta	Bacillus mycoides (strain KBAB4)	03020|RNA polymerase	peptide antibiotic;rifamycin antibiotic	antibiotic target alteration;antibiotic target replacement	0.151	1
TRINITY_DN655261_c0_g1_i1	ACL82957.1	ARO:3002928	O32192	bsu:BSU33010	Transcriptional regulatory protein CssR	Bacillus subtilis (strain 168)	02020|Two-component system	glycopeptide antibiotic	antibiotic target alteration	0.151	1
TRINITY_DN715109_c0_g1_i1	WP_041777404.1	ARO:3004480	Q1Q8P9	pcr:Pcryo_2177	DNA-directed RNA polymerase subunit beta	Psychrobacter cryohalolentis (strain ATCC BAA-1226 / DSM 17306 / VKM B-2378 / K5)	03020|RNA polymerase	peptide antibiotic;rifamycin antibiotic	antibiotic target alteration;antibiotic target replacement	0.151	1
TRINITY_DN805486_c0_g1_i1	BAD59497.1	ARO:3000501	A0AF63	lwe:lwe0227	DNA-directed RNA polymerase subunit beta	Listeria welshimeri serovar 6b (strain ATCC 35897 / DSM 20650 / CIP 8149 / NCTC 11857 / SLCC 5334 / V8)	03020|RNA polymerase	peptide antibiotic;rifamycin antibiotic	antibiotic target alteration;antibiotic target replacement	0.151	1
TRINITY_DN755616_c0_g1_i1	AAK76136.1	ARO:3000025	Q6BXD7	dha:DEHA2B03894g	"Iron-sulfur clusters transporter ATM1, mitochondrial"	Debaryomyces hansenii (strain ATCC 36239 / CBS 767 / BCRC 21394 / JCM 1990 / NBRC 0083 / IGC 2968)	02010|ABC transporters	fluoroquinolone antibiotic	antibiotic efflux	0.134	1
TRINITY_DN441226_c0_g1_i1	AYV52072.1	ARO:3002882	O31707	bsu:BSU14320	Uncharacterized ABC transporter ATP-binding protein YknU	Bacillus subtilis (strain 168)	02010|ABC transporters	lincosamide antibiotic	antibiotic efflux	0.134	1
TRINITY_DN260770_c0_g1_i1	ANZ79240.1	ARO:3004035	O07550	bsu:BSU09710	Probable multidrug resistance ABC transporter ATP-binding/permease protein YheI	Bacillus subtilis (strain 168)	02010|ABC transporters	tetracycline antibiotic	antibiotic efflux	0.118	1
TRINITY_DN327033_c0_g1_i3	APB03222.1	ARO:3003992	O34309	bsu:BSU18830	Putative phosphoenolpyruvate synthase	Bacillus subtilis (strain 168)	-	rifamycin antibiotic	antibiotic inactivation	0.118	1
TRINITY_DN725152_c0_g1_i1	CDO61516.1	ARO:3003949	P45861	bsu:BSU37230	Uncharacterized ABC transporter ATP-binding protein YwjA	Bacillus subtilis (strain 168)	-	fluoroquinolone antibiotic;macrolide antibiotic;rifamycin antibiotic	antibiotic efflux	0.118	1
TRINITY_DN899761_c0_g1_i1	AAK37618.1	ARO:3005008	Q06065	eco:b2220	Regulatory protein AtoC	Escherichia coli (strain K12)	02020|Two-component system	tetracycline antibiotic	antibiotic efflux	0.118	1
TRINITY_DN815534_c0_g1_i1	XP_753111.1	ARO:3003942	Q4WDV4	afm:AFUA_5G00790	ABC multidrug transporter F	Neosartorya fumigata (strain ATCC MYA-4609 / Af293 / CBS 101355 / FGSC A1100)	02010|ABC transporters	cephalosporin;penam;peptide antibiotic	antibiotic efflux	0.118	1
TRINITY_DN561280_c0_g1_i1	AAA26793	ARO:3003748	P32010	ag:AAA74717	Daunorubicin/doxorubicin resistance ATP-binding protein DrrA	Streptomyces peucetius	-	macrolide antibiotic	antibiotic efflux	0.118	1
TRINITY_DN502504_c4_g1_i1	AKA86814	ARO:3003746	P0A9U3	eco:b0820	Probable ATP-binding protein YbiT	Escherichia coli (strain K12)	-	lincosamide antibiotic;macrolide antibiotic;oxazolidinone antibiotic;phenicol antibiotic;pleuromutilin antibiotic;streptogramin antibiotic;tetracycline antibiotic	antibiotic target protection	0.118	1
TRINITY_DN503636_c0_g3_i1	ABX54691.1	ARO:3002927	Q7A216	sam:MW0018	Transcriptional regulatory protein WalR	Staphylococcus aureus (strain MW2)	02020|Two-component system	glycopeptide antibiotic	antibiotic target alteration	0.118	1
TRINITY_DN98550_c0_g1_i1	AAK37618.1	ARO:3005008	P54529	bsu:BSU24100	Putative sigma L-dependent transcriptional regulator YqiR	Bacillus subtilis (strain 168)	-	tetracycline antibiotic	antibiotic efflux	0.118	1
TRINITY_DN141314_c0_g1_i1	AYV52072.1	ARO:3002882	P71082	bsu:BSU08690	Putative multidrug export ATP-binding/permease protein YgaD	Bacillus subtilis (strain 168)	-	lincosamide antibiotic	antibiotic efflux	0.101	1
TRINITY_DN927302_c0_g1_i1	BAD59497.1	ARO:3000501	C0ZIH0	bbe:BBR47_02110	DNA-directed RNA polymerase subunit beta	Brevibacillus brevis (strain 47 / JCM 6285 / NBRC 100599)	03020|RNA polymerase	peptide antibiotic;rifamycin antibiotic	antibiotic target alteration;antibiotic target replacement	0.101	1
TRINITY_DN650310_c0_g1_i1	AAF67494.2	ARO:3002522	P45861	bsu:BSU37230	Uncharacterized ABC transporter ATP-binding protein YwjA	Bacillus subtilis (strain 168)	-	aminocoumarin antibiotic	antibiotic efflux	0.101	1
TRINITY_DN501912_c8_g1_i1	AAA20117.1	ARO:3000195	Q1R0H8	csa:Csal_0418	Elongation factor G	Chromohalobacter salexigens (strain ATCC BAA-138 / DSM 3043 / CIP 106854 / NCIMB 13768 / 1H11)	-	tetracycline antibiotic	antibiotic target protection	0.101	1
TRINITY_DN458692_c0_g1_i2	NP_388442.1	ARO:3004476	P39115	bsu:BSU05610	Ribosome protection protein VmlR	Bacillus subtilis (strain 168)	02010|ABC transporters	lincosamide antibiotic;macrolide antibiotic;oxazolidinone antibiotic;phenicol antibiotic;pleuromutilin antibiotic;streptogramin antibiotic;tetracycline antibiotic	antibiotic target protection	0.101	1
TRINITY_DN411242_c0_g1_i1	AAG05914	ARO:3004075	P25197	sme:SMa0875	Nodulation protein NolG	Rhizobium meliloti (strain 1021)	-	aminocoumarin antibiotic;macrolide antibiotic;monobactam;tetracycline antibiotic	antibiotic efflux	0.101	1
TRINITY_DN235267_c0_g1_i1	AAK76136.1	ARO:3000025	O06967	bsu:BSU34820	Multidrug resistance ABC transporter ATP-binding/permease protein BmrA	Bacillus subtilis (strain 168)	01501|beta-Lactam resistance;02010|ABC transporters	fluoroquinolone antibiotic	antibiotic efflux	0.084	1
TRINITY_DN611768_c0_g1_i1	CAA53189	ARO:3000521	Q8ET99	oih:OB0362	Isoleucine--tRNA ligase 2	Oceanobacillus iheyensis (strain DSM 14371 / CIP 107618 / JCM 11309 / KCTC 3954 / HTE831)	00970|Aminoacyl-tRNA biosynthesis	mupirocin	antibiotic target alteration	0.084	1
TRINITY_DN610083_c0_g1_i1	AAK37618.1	ARO:3005008	P54529	bsu:BSU24100	Putative sigma L-dependent transcriptional regulator YqiR	Bacillus subtilis (strain 168)	-	tetracycline antibiotic	antibiotic efflux	0.084	1
TRINITY_DN813449_c0_g1_i1	AAA99504.1	ARO:3002987	P96605	bsu:BSU04490	Uncharacterized ABC transporter ATP-binding protein YdbJ	Bacillus subtilis (strain 168)	-	peptide antibiotic	antibiotic efflux	0.084	1
TRINITY_DN505309_c4_g3_i1	BAD59497.1	ARO:3000501	Q7URW6	rba:RB5414	DNA-directed RNA polymerase subunit beta	Rhodopirellula baltica (strain DSM 10527 / NCIMB 13988 / SH1)	03020|RNA polymerase	peptide antibiotic;rifamycin antibiotic	antibiotic target alteration;antibiotic target replacement	0.084	1
TRINITY_DN450629_c0_g1_i1	BAD59497.1	ARO:3000501	Q5WLS0	bcl:ABC0142	DNA-directed RNA polymerase subunit beta	Bacillus clausii (strain KSM-K16)	03020|RNA polymerase	peptide antibiotic;rifamycin antibiotic	antibiotic target alteration;antibiotic target replacement	0.084	1
TRINITY_DN181381_c0_g1_i1	WP_041777404.1	ARO:3004480	Q2II86	ade:Adeh_1592	DNA-directed RNA polymerase subunit beta	Anaeromyxobacter dehalogenans (strain 2CP-C)	03020|RNA polymerase	peptide antibiotic;rifamycin antibiotic	antibiotic target alteration;antibiotic target replacement	0.067	1
TRINITY_DN334590_c0_g1_i1	AAC74000.1	ARO:3003950	Q2LVL0	sat:SYN_01564	ATP-dependent lipid A-core flippase	Syntrophus aciditrophicus (strain SB)	02010|ABC transporters	nitroimidazole antibiotic	antibiotic efflux	0.067	1
TRINITY_DN753102_c0_g1_i1	AAG06465.1	ARO:3005063	Q44006	rme:Rmet_5978	Transcriptional activator protein CzcR	Cupriavidus metallidurans (strain ATCC 43123 / DSM 2839 / NBRC 102507 / CH34)	-	peptide antibiotic	antibiotic efflux;antibiotic target alteration	0.067	1
TRINITY_DN868794_c0_g1_i1	AAB05626.1	ARO:3002943	O32264	bsu:BSU34680	Probable 2-ketogluconate reductase	Bacillus subtilis (strain 168)	"00030|Pentose phosphate pathway;00260|Glycine, serine and threonine metabolism;00620|Pyruvate metabolism;00630|Glyoxylate and dicarboxylate metabolism"	glycopeptide antibiotic	antibiotic target alteration	0.067	1
TRINITY_DN506035_c0_g1_i2	AAC76093.1	ARO:3002986	C5D3Y4	gwc:GWCH70_0186	Undecaprenyl-diphosphatase	Geobacillus sp. (strain WCH70)	00550|Peptidoglycan biosynthesis	peptide antibiotic	antibiotic target alteration	0.067	1
TRINITY_DN507184_c4_g2_i1	AKA86814	ARO:3003746	O05519	bsu:BSU05950	Putative ATP-binding protein YdiF	Bacillus subtilis (strain 168)	-	lincosamide antibiotic;macrolide antibiotic;oxazolidinone antibiotic;phenicol antibiotic;pleuromutilin antibiotic;streptogramin antibiotic;tetracycline antibiotic	antibiotic target protection	0.067	1
TRINITY_DN67066_c0_g1_i1	AAC75136.1	ARO:3000793	A8GHQ9	spe:Spro_3553	Multidrug resistance protein MdtB	Serratia proteamaculans (strain 568)	02020|Two-component system	aminocoumarin antibiotic	antibiotic efflux	0.067	1
TRINITY_DN432096_c0_g1_i1	AAK76136.1	ARO:3000025	O07549	bsu:BSU09720	Probable multidrug resistance ABC transporter ATP-binding/permease protein YheH	Bacillus subtilis (strain 168)	02010|ABC transporters	fluoroquinolone antibiotic	antibiotic efflux	0.067	1
TRINITY_DN194724_c0_g1_i1	BAB41874.1	ARO:3000815	O34777	bsu:BSU13150	Organic hydroperoxide resistance transcriptional regulator	Bacillus subtilis (strain 168)	-	cephalosporin;disinfecting agents and antiseptics;fluoroquinolone antibiotic;penam;peptide antibiotic;tetracycline antibiotic	antibiotic efflux	0.05	1
TRINITY_DN165047_c0_g1_i1	BAB41874.1	ARO:3000815	O34777	bsu:BSU13150	Organic hydroperoxide resistance transcriptional regulator	Bacillus subtilis (strain 168)	-	cephalosporin;disinfecting agents and antiseptics;fluoroquinolone antibiotic;penam;peptide antibiotic;tetracycline antibiotic	antibiotic efflux	0.05	1
TRINITY_DN720980_c0_g1_i1	CAD55718.1	ARO:3000197	O07631	bsu:BSU14770	50S ribosomal subunit assembly factor BipA	Bacillus subtilis (strain 168)	-	tetracycline antibiotic	antibiotic target protection	0.05	1
TRINITY_DN506745_c2_g1_i1	ADZ12699.1	ARO:3005091	Q88RL5	ppu:PP_0114	Methionine import ATP-binding protein MetN 1	Pseudomonas putida (strain ATCC 47054 / DSM 6125 / CFBP 8728 / NCIMB 11950 / KT2440)	02010|ABC transporters	aminoglycoside antibiotic	antibiotic efflux	0.05	1
TRINITY_DN512337_c2_g1_i1	AAK37618.1	ARO:3005008	P14375	eco:b4004	Transcriptional regulatory protein ZraR	Escherichia coli (strain K12)	02020|Two-component system	tetracycline antibiotic	antibiotic efflux	0.05	1
TRINITY_DN504088_c0_g2_i1	AAF67494.2	ARO:3002522	P45861	bsu:BSU37230	Uncharacterized ABC transporter ATP-binding protein YwjA	Bacillus subtilis (strain 168)	-	aminocoumarin antibiotic	antibiotic efflux	0.05	1
TRINITY_DN27294_c0_g1_i1	AAG06465.1	ARO:3005063	P0A4H8	spr:spr0707	Transcriptional regulatory protein CiaR	Streptococcus pneumoniae (strain ATCC BAA-255 / R6)	02020|Two-component system;02024|Quorum sensing	peptide antibiotic	antibiotic efflux;antibiotic target alteration	0.05	1
TRINITY_DN464419_c0_g3_i1	AAV85982.1	ARO:3000535	Q9WYI7	tma:TM0352	Uncharacterized ABC transporter ATP-binding protein TM_0352	Thermotoga maritima (strain ATCC 43589 / DSM 3109 / JCM 10099 / NBRC 100826 / MSB8)	-	macrolide antibiotic	antibiotic efflux	0.05	1
TRINITY_DN432822_c1_g1_i1	WP_104671188.1	ARO:3003948	Q00449	dme:Dmel_CG3879	Multidrug resistance protein homolog 49	Drosophila melanogaster	02010|ABC transporters	fluoroquinolone antibiotic;macrolide antibiotic;rifamycin antibiotic	antibiotic efflux	0.05	1
TRINITY_DN382155_c0_g1_i1	AAA99504.1	ARO:3002987	P94374	bsu:BSU38660	Uncharacterized ABC transporter ATP-binding protein YxlF	Bacillus subtilis (strain 168)	-	peptide antibiotic	antibiotic efflux	0.034	1
TRINITY_DN834241_c0_g1_i1	AAK37618.1	ARO:3005008	Q01265	-	Uncharacterized protein in HyuA 5'region (Fragment)	Pseudomonas sp. (strain NS671)	-	tetracycline antibiotic	antibiotic efflux	0.034	1
TRINITY_DN511185_c8_g1_i5	ADZ12699.1	ARO:3005091	P42065	bsu:BSU11370	Oligopeptide transport ATP-binding protein AppF	Bacillus subtilis (strain 168)	02024|Quorum sensing	aminoglycoside antibiotic	antibiotic efflux	0.034	1
TRINITY_DN511767_c5_g2_i2	WP_041777404.1	ARO:3004480	A4VHM3	psa:PST_0777	DNA-directed RNA polymerase subunit beta	Pseudomonas stutzeri (strain A1501)	03020|RNA polymerase	peptide antibiotic;rifamycin antibiotic	antibiotic target alteration;antibiotic target replacement	0.034	1
TRINITY_DN500521_c5_g2_i1	ATC67679.1	ARO:3000838	P0ACZ8	eco:b0571	Transcriptional regulatory protein CusR	Escherichia coli (strain K12)	02020|Two-component system	disinfecting agents and antiseptics;fluoroquinolone antibiotic	antibiotic efflux	0.034	1
TRINITY_DN503722_c1_g1_i2	CCP46065.1	ARO:3000816	P35163	bsu:BSU23120	Transcriptional regulatory protein ResD	Bacillus subtilis (strain 168)	02020|Two-component system	macrolide antibiotic;penam	antibiotic efflux	0.034	1
TRINITY_DN508510_c8_g2_i1	ADZ12699.1	ARO:3005091	P42065	bsu:BSU11370	Oligopeptide transport ATP-binding protein AppF	Bacillus subtilis (strain 168)	02024|Quorum sensing	aminoglycoside antibiotic	antibiotic efflux	0.017	1
TRINITY_DN510729_c2_g3_i2	APB03214.1	ARO:3003980	Q58663	mja:MJ_1267	Probable branched-chain amino acid transport ATP-binding protein LivG	Methanocaldococcus jannaschii (strain ATCC 43067 / DSM 2661 / JAL-1 / JCM 10045 / NBRC 100440)	02010|ABC transporters;02024|Quorum sensing	tetracycline antibiotic	antibiotic efflux	0.017	1
TRINITY_DN503722_c1_g1_i4	ATC67679.1	ARO:3000838	P35163	bsu:BSU23120	Transcriptional regulatory protein ResD	Bacillus subtilis (strain 168)	02020|Two-component system	disinfecting agents and antiseptics;fluoroquinolone antibiotic	antibiotic efflux	0.017	1
