# Supplementary material for: Insights into coastal microbial antibiotic resistome through a meta-transcriptomic approach in Yucatan
Source: Front Microbiol. 2022 Oct 17;13:972267. doi: 10.3389/fmicb.2022.972267 (PMC9618888; doi:10.3389/fmicb.2022.972267)
Supplement: Supplementary Table 4 — This table containing sequences annotated as antibiotic resistance genes (ARGs) in Progreso sample site, containing CARD IDs, ARO IDs, antibiotic classes, and mechanisms of action per line. [file Table_4.XLSX]

## Sheet: final_table_sisal_resubmittion
TRINITY_ID	CARDID	AROID	UniID	KEGGID	Function	Organism	Pathway	Drug	Resistance_Mechanism	TPM_Sisal	TMM_Sisal
TRINITY_DN49181_c0_g1_i1	CDO13836.1	ARO:3005044	P04845	-	Outer membrane protein A	Serratia marcescens	-	carbapenem;cephalosporin;cephamycin;monobactam;penam;penem	reduced permeability to antibiotic	10.43	115.223
TRINITY_DN47766_c0_g1_i1	AAA20117.1	ARO:3000195	Q87M30	vpa:VP2428	Elongation factor G 2	Vibrio parahaemolyticus serotype O3:K6 (strain RIMD 2210633)	-	tetracycline antibiotic	antibiotic target protection	9.77	77.446
TRINITY_DN49181_c0_g1_i3	CDO13836.1	ARO:3005044	P04845	-	Outer membrane protein A	Serratia marcescens	-	carbapenem;cephalosporin;cephamycin;monobactam;penam;penem	reduced permeability to antibiotic	4.22	51.506
TRINITY_DN50037_c1_g3_i1	AAF01499.1	ARO:3000193	Q87L45	vpa:VP2771	Elongation factor G 1	Vibrio parahaemolyticus serotype O3:K6 (strain RIMD 2210633)	-	tetracycline antibiotic	antibiotic target protection	5.99	47.588
TRINITY_DN46212_c0_g1_i1	BAD59497.1	ARO:3000501	Q87KQ4	vpa:VP2922	DNA-directed RNA polymerase subunit beta	Vibrio parahaemolyticus serotype O3:K6 (strain RIMD 2210633)	03020|RNA polymerase	peptide antibiotic;rifamycin antibiotic	antibiotic target alteration;antibiotic target replacement	5.87	46.486
TRINITY_DN58474_c0_g1_i1	ACH87088.1	ARO:3000196	Q7MI49	vvy:VV2668	Elongation factor G 2	Vibrio vulnificus (strain YJ016)	-	tetracycline antibiotic	antibiotic target protection	5.48	43.79
TRINITY_DN50041_c4_g1_i1	AAK37618.1	ARO:3005008	P42014	-	Phosphoenolpyruvate-protein phosphotransferase	Geobacillus stearothermophilus	-	tetracycline antibiotic	antibiotic efflux	5.03	39.812
TRINITY_DN46044_c0_g1_i1	CBH51823.1	ARO:3000556	Q7MI49	vvy:VV2668	Elongation factor G 2	Vibrio vulnificus (strain YJ016)	-	tetracycline antibiotic	antibiotic target protection	5.1	39.159
TRINITY_DN96150_c0_g1_i1	BAD59497.1	ARO:3000501	B4EYU9	pmr:PMI2785	DNA-directed RNA polymerase subunit beta	Proteus mirabilis (strain HI4320)	03020|RNA polymerase	peptide antibiotic;rifamycin antibiotic	antibiotic target alteration;antibiotic target replacement	4.87	37.318
TRINITY_DN44910_c0_g1_i1	BAD59497.1	ARO:3000501	Q87KQ4	vpa:VP2922	DNA-directed RNA polymerase subunit beta	Vibrio parahaemolyticus serotype O3:K6 (strain RIMD 2210633)	03020|RNA polymerase	peptide antibiotic;rifamycin antibiotic	antibiotic target alteration;antibiotic target replacement	3.95	30.909
TRINITY_DN82730_c0_g1_i1	AAK37618.1	ARO:3005008	P03029	-	DNA-binding transcriptional regulator NtrC	Klebsiella pneumoniae	-	tetracycline antibiotic	antibiotic efflux	2.6	29.302
TRINITY_DN48613_c0_g1_i1	AAB05626.1	ARO:3002943	P0A9T3	sfl:SF2898	D-3-phosphoglycerate dehydrogenase	Shigella flexneri	"00260|Glycine, serine and threonine metabolism;00270|Cysteine and methionine metabolism;00680|Methane metabolism"	glycopeptide antibiotic	antibiotic target alteration	3.31	27.995
TRINITY_DN49220_c0_g1_i4	AAR84672.1	ARO:3002925	P0A9Q4	sfl:SF4433	Aerobic respiration control protein ArcA	Shigella flexneri	02020|Two-component system	glycopeptide antibiotic	antibiotic target alteration	3.21	27
TRINITY_DN43000_c0_g1_i2	AAC74000.1	ARO:3003950	Q57180	hin:HI_1051	Uncharacterized ABC transporter ATP-binding protein HI_1051	Haemophilus influenzae (strain ATCC 51907 / DSM 11121 / KW20 / Rd)	02010|ABC transporters	nitroimidazole antibiotic	antibiotic efflux	2.13	26.066
TRINITY_DN49439_c0_g1_i3	CDO13836.1	ARO:3005044	P0A910	eco:b0957	Outer membrane protein A	Escherichia coli (strain K12)	-	carbapenem;cephalosporin;cephamycin;monobactam;penam;penem	reduced permeability to antibiotic	2.85	25.728
TRINITY_DN46008_c0_g1_i1	CAA53189	ARO:3000521	A7MTD6	vha:VIBHAR_00980	Isoleucine--tRNA ligase	Vibrio campbellii (strain ATCC BAA-1116 / BB120)	00970|Aminoacyl-tRNA biosynthesis	mupirocin	antibiotic target alteration	2.78	23.339
TRINITY_DN50056_c16_g1_i2	BAD59497.1	ARO:3000501	Q7MGR8	vvy:VV3159	DNA-directed RNA polymerase subunit beta	Vibrio vulnificus (strain YJ016)	03020|RNA polymerase	peptide antibiotic;rifamycin antibiotic	antibiotic target alteration;antibiotic target replacement	2.97	23.099
TRINITY_DN42076_c0_g1_i1	AAF67494.2	ARO:3002522	P45861	bsu:BSU37230	Uncharacterized ABC transporter ATP-binding protein YwjA	Bacillus subtilis (strain 168)	-	aminocoumarin antibiotic	antibiotic efflux	2.92	23.017
TRINITY_DN64284_c0_g1_i1	AAC75089.1	ARO:3003577	P37791	-	Putative UDP-glucose 6-dehydrogenase	Shigella flexneri	-	peptide antibiotic	antibiotic target alteration	2.96	22.682
TRINITY_DN69960_c0_g1_i1	AAG07763.1	ARO:3003031	Q57124	hin:HI_0895	Uncharacterized transporter HI_0895	Haemophilus influenzae (strain ATCC 51907 / DSM 11121 / KW20 / Rd)	01501|beta-Lactam resistance;01503|Cationic antimicrobial peptide (CAMP) resistance	disinfecting agents and antiseptics;fluoroquinolone antibiotic;macrolide antibiotic;phenicol antibiotic;tetracycline antibiotic	antibiotic efflux	2.58	19.77
TRINITY_DN49589_c0_g1_i1	AAC74000.1	ARO:3003950	Q03024	pae:PA1246	Alkaline protease secretion ATP-binding protein AprD	Pseudomonas aeruginosa (strain ATCC 15692 / DSM 22644 / CIP 104116 / JCM 14847 / LMG 12228 / 1C / PRS 101 / PAO1)	02010|ABC transporters	nitroimidazole antibiotic	antibiotic efflux	1.84	18.702
TRINITY_DN49937_c1_g3_i1	AAC16242.1	ARO:3005069	Q87LR5	vpa:VP2546	Translational regulator CsrA	Vibrio parahaemolyticus serotype O3:K6 (strain RIMD 2210633)	02020|Two-component system;05111|Biofilm formation - Vibrio cholerae	diaminopyrimidine antibiotic;fluoroquinolone antibiotic;phenicol antibiotic	antibiotic efflux	2.28	18.586
TRINITY_DN49727_c2_g2_i1	AAK37618.1	ARO:3005008	Q43965	-	Phenol regulator MopR	Acinetobacter guillouiae	-	tetracycline antibiotic	antibiotic efflux	1.86	17.291
TRINITY_DN49789_c0_g2_i1	AAV85982.1	ARO:3000535	Q87RS1	vpa:VP0706	Methionine import ATP-binding protein MetN	Vibrio parahaemolyticus serotype O3:K6 (strain RIMD 2210633)	02010|ABC transporters	macrolide antibiotic	antibiotic efflux	2.15	16.475
TRINITY_DN19329_c0_g1_i1	BAB35162.1	ARO:3000676	P0DOA5	-	DNA-binding protein H-NS	Yersinia enterocolitica	-	cephalosporin;cephamycin;fluoroquinolone antibiotic;macrolide antibiotic;penam;tetracycline antibiotic	antibiotic efflux	1.88	15.086
TRINITY_DN44908_c0_g1_i1	ADZ12699.1	ARO:3005091	P45031	hin:HI_1087	Intermembrane phospholipid transport system ATP-binding protein MlaF	Haemophilus influenzae (strain ATCC 51907 / DSM 11121 / KW20 / Rd)	02010|ABC transporters	aminoglycoside antibiotic	antibiotic efflux	1.82	15.044
TRINITY_DN49220_c0_g1_i1	BAA15935.1	ARO:3000828	P0A9Q4	sfl:SF4433	Aerobic respiration control protein ArcA	Shigella flexneri	02020|Two-component system	aminocoumarin antibiotic;aminoglycoside antibiotic	antibiotic efflux	1.95	14.943
TRINITY_DN73150_c0_g1_i1	AAC75089.1	ARO:3003577	Q04873	stm:STM2080	UDP-glucose 6-dehydrogenase	Salmonella typhimurium (strain LT2 / SGSC1412 / ATCC 700720)	00040|Pentose and glucuronate interconversions;00053|Ascorbate and aldarate metabolism;00520|Amino sugar and nucleotide sugar metabolism;00541|O-Antigen nucleotide sugar biosynthesis	peptide antibiotic	antibiotic target alteration	1.95	14.943
TRINITY_DN49960_c0_g1_i1	ADZ12699.1	ARO:3005091	P27675	-	Glutamine transport ATP-binding protein GlnQ	Geobacillus stearothermophilus	-	aminoglycoside antibiotic	antibiotic efflux	1.19	14.563
TRINITY_DN4704_c0_g1_i1	AAK37619.1	ARO:3000481	P44263	hin:HI_1586	Uncharacterized protein HI_1586; tetracycline resistance efflux pump	Haemophilus influenzae (strain ATCC 51907 / DSM 11121 / KW20 / Rd)	-	tetracycline antibiotic	antibiotic efflux	1.88	14.406
TRINITY_DN49913_c0_g4_i1	AEY83581	ARO:3000510	A7MTD6	vha:VIBHAR_00980	Isoleucine--tRNA ligase	Vibrio campbellii (strain ATCC BAA-1116 / BB120)	00970|Aminoacyl-tRNA biosynthesis	mupirocin	antibiotic target alteration	1.75	14.165
TRINITY_DN43053_c0_g1_i1	AAK37618.1	ARO:3005008	P0C5S5	-	Luminescence regulatory protein LuxO	Vibrio harveyi	-	tetracycline antibiotic	antibiotic efflux	1.45	13.944
TRINITY_DN46582_c0_g2_i1	ADZ12699.1	ARO:3005091	Q87PH3	vpa:VP1529	Spermidine/putrescine import ATP-binding protein PotA	Vibrio parahaemolyticus serotype O3:K6 (strain RIMD 2210633)	02010|ABC transporters	aminoglycoside antibiotic	antibiotic efflux	1.57	13.864
TRINITY_DN49588_c0_g1_i4	ALV80601.1	ARO:3003801	P28246	eco:b2182	Bicyclomycin resistance protein	Escherichia coli (strain K12)	-	bicyclomycin	antibiotic efflux	1.48	13.835
TRINITY_DN79435_c0_g1_i1	AAC75089.1	ARO:3003577	O33952	-	UDP-glucose 6-dehydrogenase	Escherichia coli	-	peptide antibiotic	antibiotic target alteration	1.8	13.793
TRINITY_DN49978_c0_g1_i2	AAK37618.1	ARO:3005008	P0AFB8	eco:b3868	DNA-binding transcriptional regulator NtrC	Escherichia coli (strain K12)	02020|Two-component system	tetracycline antibiotic	antibiotic efflux	1.34	13.665
TRINITY_DN88954_c0_g1_i1	AAC74000.1	ARO:3003950	Q54W24	ddi:DDB_G0279915	ABC transporter B family member 4	Dictyostelium discoideum	02010|ABC transporters	nitroimidazole antibiotic	antibiotic efflux	1.77	13.563
TRINITY_DN65299_c0_g1_i1	AAG03816.1	ARO:3000379	Q93PU3	-	Toluene efflux pump outer membrane protein TtgI	Pseudomonas putida (strain DOT-T1E)	-	aminocoumarin antibiotic;aminoglycoside antibiotic;carbapenem;cephalosporin;cephamycin;diaminopyrimidine antibiotic;disinfecting agents and antiseptics;fluoroquinolone antibiotic;macrolide antibiotic;monobactam;penam;penem;peptide antibiotic;phenicol antibiotic;sulfonamide antibiotic;tetracycline antibiotic	antibiotic efflux	1.76	13.487
TRINITY_DN63998_c0_g1_i1	AAC16242.1	ARO:3005069	C4LBP7	tau:Tola_2728	Translational regulator CsrA	Tolumonas auensis (strain DSM 9187 / TA4)	02020|Two-component system	diaminopyrimidine antibiotic;fluoroquinolone antibiotic;phenicol antibiotic	antibiotic efflux	1.1	13.461
TRINITY_DN64990_c0_g1_i1	CDO13836.1	ARO:3005044	P09146	-	Outer membrane protein A	Klebsiella aerogenes	-	carbapenem;cephalosporin;cephamycin;monobactam;penam;penem	reduced permeability to antibiotic	1.1	13.461
TRINITY_DN49550_c0_g2_i1	WP_102607457.1	ARO:3004361	Q87LZ7	vpa:VP2461	Phosphoglucosamine mutase	Vibrio parahaemolyticus serotype O3:K6 (strain RIMD 2210633)	00520|Amino sugar and nucleotide sugar metabolism	sulfonamide antibiotic	antibiotic target replacement	1.63	13.409
TRINITY_DN83550_c0_g1_i1	APB03222.1	ARO:3003992	P23538	eco:b1702	Phosphoenolpyruvate synthase	Escherichia coli (strain K12)	00010|Glycolysis / Gluconeogenesis;00620|Pyruvate metabolism;00680|Methane metabolism	rifamycin antibiotic	antibiotic inactivation	1.09	13.339
TRINITY_DN17525_c0_g1_i1	BAB35162.1	ARO:3000676	P0DOA5	-	DNA-binding protein H-NS	Yersinia enterocolitica	-	cephalosporin;cephamycin;fluoroquinolone antibiotic;macrolide antibiotic;penam;tetracycline antibiotic	antibiotic efflux	1.74	13.333
TRINITY_DN50034_c3_g1_i4	AAV85982.1	ARO:3000535	P45768	eco:b3270	Inner membrane amino-acid ABC transporter permease protein YhdY	Escherichia coli (strain K12)	02010|ABC transporters	macrolide antibiotic	antibiotic efflux	1.4	13.022
TRINITY_DN35917_c0_g1_i1	BAA15935.1	ARO:3000828	P38684	eco:b0995	TorCAD operon transcriptional regulatory protein TorR	Escherichia coli (strain K12)	02020|Two-component system	aminocoumarin antibiotic;aminoglycoside antibiotic	antibiotic efflux	1.33	12.503
TRINITY_DN92829_c0_g1_i1	AAG03814.1	ARO:3000377	P52477	pae:PA0425	Multidrug resistance protein MexA	Pseudomonas aeruginosa	01503|Cationic antimicrobial peptide (CAMP) resistance	aminocoumarin antibiotic;carbapenem;cephalosporin;cephamycin;diaminopyrimidine antibiotic;fluoroquinolone antibiotic;macrolide antibiotic;monobactam;penam;penem;peptide antibiotic;phenicol antibiotic;sulfonamide antibiotic;tetracycline antibiotic	antibiotic efflux	0.99	12.115
TRINITY_DN89395_c0_g1_i1	AAC74000.1	ARO:3003950	Q9KQW9	vch:VC_1878	ATP-dependent lipid A-core flippase	Vibrio cholerae serotype O1 (strain ATCC 39315 / El Tor Inaba N16961)	02010|ABC transporters	nitroimidazole antibiotic	antibiotic efflux	0.97	11.871
TRINITY_DN14411_c0_g1_i1	WP_005375420.1	ARO:3005576	P81781	ag:AAD19217	Beta-lactamase CARB-6	Vibrio cholerae	-	penam	antibiotic inactivation	1.11	11.479
TRINITY_DN74649_c0_g1_i1	AAC75089.1	ARO:3003577	O33952	-	UDP-glucose 6-dehydrogenase	Escherichia coli	-	peptide antibiotic	antibiotic target alteration	0.92	11.259
TRINITY_DN49728_c0_g1_i3	AAM09850.1	ARO:3002944	P0A9T3	sfl:SF2898	D-3-phosphoglycerate dehydrogenase	Shigella flexneri	"00260|Glycine, serine and threonine metabolism;00270|Cysteine and methionine metabolism;00680|Methane metabolism"	glycopeptide antibiotic	antibiotic target alteration	1.14	11.252
TRINITY_DN70706_c0_g1_i1	BAD59497.1	ARO:3000501	Q7MGR8	vvy:VV3159	DNA-directed RNA polymerase subunit beta	Vibrio vulnificus (strain YJ016)	03020|RNA polymerase	peptide antibiotic;rifamycin antibiotic	antibiotic target alteration;antibiotic target replacement	1.46	11.188
TRINITY_DN53191_c0_g1_i1	BAE77933.1	ARO:3000518	P0A2T6	stm:STM3466	cAMP-activated global transcriptional regulator CRP	Salmonella typhimurium (strain LT2 / SGSC1412 / ATCC 700720)	02020|Two-component system;02024|Quorum sensing	fluoroquinolone antibiotic;macrolide antibiotic;penam	antibiotic efflux	0.91	11.136
TRINITY_DN34791_c0_g1_i1	AAC76297.1	ARO:3000499	P24180	eco:b3265	Multidrug export protein AcrE	Escherichia coli (strain K12)	-	cephalosporin;cephamycin;fluoroquinolone antibiotic;penam	antibiotic efflux	1.29	10.976
TRINITY_DN47010_c0_g1_i1	AAC74000.1	ARO:3003950	Q87R16	vpa:VP0982	ATP-dependent lipid A-core flippase	Vibrio parahaemolyticus serotype O3:K6 (strain RIMD 2210633)	02010|ABC transporters	nitroimidazole antibiotic	antibiotic efflux	1.2	10.956
TRINITY_DN57478_c0_g1_i1	AAC75089.1	ARO:3003577	Q04873	stm:STM2080	UDP-glucose 6-dehydrogenase	Salmonella typhimurium (strain LT2 / SGSC1412 / ATCC 700720)	00040|Pentose and glucuronate interconversions;00053|Ascorbate and aldarate metabolism;00520|Amino sugar and nucleotide sugar metabolism;00541|O-Antigen nucleotide sugar biosynthesis	peptide antibiotic	antibiotic target alteration	0.89	10.892
TRINITY_DN74411_c0_g1_i1	BAD59497.1	ARO:3000501	Q7MGR8	vvy:VV3159	DNA-directed RNA polymerase subunit beta	Vibrio vulnificus (strain YJ016)	03020|RNA polymerase	peptide antibiotic;rifamycin antibiotic	antibiotic target alteration;antibiotic target replacement	1.42	10.881
TRINITY_DN49923_c0_g2_i1	APB03214.1	ARO:3003980	P0A9V4	sfl:SF3241	Lipopolysaccharide export system ATP-binding protein LptB	Shigella flexneri	02010|ABC transporters	tetracycline antibiotic	antibiotic efflux	1.17	10.302
TRINITY_DN94879_c0_g1_i1	WP_041777404.1	ARO:3004480	A0KQA5	aha:AHA_4028	DNA-directed RNA polymerase subunit beta	Aeromonas hydrophila subsp. hydrophila (strain ATCC 7966 / DSM 30187 / BCRC 13018 / CCUG 14551 / JCM 1027 / KCTC 2358 / NCIMB 9240 / NCTC 8049)	03020|RNA polymerase	peptide antibiotic;rifamycin antibiotic	antibiotic target alteration;antibiotic target replacement	1.34	10.268
TRINITY_DN49383_c0_g1_i1	AAV85982.1	ARO:3000535	O34677	bsu:BSU27430	Glutamine transport ATP-binding protein GlnQ	Bacillus subtilis (strain 168)	02010|ABC transporters	macrolide antibiotic	antibiotic efflux	1.27	10.139
TRINITY_DN42540_c0_g1_i1	AAG07594.1	ARO:3000808	Q57124	hin:HI_0895	Uncharacterized transporter HI_0895	Haemophilus influenzae (strain ATCC 51907 / DSM 11121 / KW20 / Rd)	01501|beta-Lactam resistance;01503|Cationic antimicrobial peptide (CAMP) resistance	disinfecting agents and antiseptics;fluoroquinolone antibiotic;tetracycline antibiotic	antibiotic efflux	1.24	10.057
TRINITY_DN33440_c0_g1_i1	AAV85982.1	ARO:3000535	Q87JM4	vpa:VPA0224	Macrolide export ATP-binding/permease protein MacB	Vibrio parahaemolyticus serotype O3:K6 (strain RIMD 2210633)	02010|ABC transporters	macrolide antibiotic	antibiotic efflux	1.29	9.885
TRINITY_DN81408_c0_g1_i1	AAC76298.1	ARO:3000502	P24181	eco:b3266	Multidrug export protein AcrF	Escherichia coli (strain K12)	-	cephalosporin;cephamycin;fluoroquinolone antibiotic;penam	antibiotic efflux	0.8	9.79
TRINITY_DN45955_c0_g3_i1	AKA86814	ARO:3003746	P0A9U3	eco:b0820	Probable ATP-binding protein YbiT	Escherichia coli (strain K12)	-	lincosamide antibiotic;macrolide antibiotic;oxazolidinone antibiotic;phenicol antibiotic;pleuromutilin antibiotic;streptogramin antibiotic;tetracycline antibiotic	antibiotic target protection	1.27	9.732
TRINITY_DN48439_c0_g1_i2	AAL27442.1	ARO:3002907	Q87HS0	vpa:VPA0886	D-alanine--D-alanine ligase	Vibrio parahaemolyticus serotype O3:K6 (strain RIMD 2210633)	00470|D-Amino acid metabolism;00550|Peptidoglycan biosynthesis;01502|Vancomycin resistance	glycopeptide antibiotic	antibiotic target alteration	1.1	9.695
TRINITY_DN49397_c0_g1_i3	AAA20117.1	ARO:3000195	A7MZB0	vha:VIBHAR_03538	Elongation factor 4	Vibrio campbellii (strain ATCC BAA-1116 / BB120)	-	tetracycline antibiotic	antibiotic target protection	1.1	9.688
TRINITY_DN78447_c0_g1_i1	CAC14595.1	ARO:3003056	P31224	eco:b0462	Multidrug efflux pump subunit AcrB	Escherichia coli (strain K12)	01501|beta-Lactam resistance;01503|Cationic antimicrobial peptide (CAMP) resistance	fluoroquinolone antibiotic;macrolide antibiotic;phenicol antibiotic;tetracycline antibiotic	antibiotic efflux	1.25	9.579
TRINITY_DN45397_c0_g1_i1	ALH22601.1	ARO:3000620	P67662	eco:b3243	HTH-type transcriptional activator AaeR	Escherichia coli (strain K12)	-	fluoroquinolone antibiotic;tetracycline antibiotic	antibiotic efflux	1.1	9.522
TRINITY_DN49621_c0_g1_i1	AAA99504.1	ARO:3002987	Q57855	mja:MJ_0412	Uncharacterized ABC transporter ATP-binding protein MJ0412	Methanocaldococcus jannaschii (strain ATCC 43067 / DSM 2661 / JAL-1 / JCM 10045 / NBRC 100440)	00920|Sulfur metabolism;02010|ABC transporters	peptide antibiotic	antibiotic efflux	0.77	9.423
TRINITY_DN64358_c0_g1_i1	CAC17626.1	ARO:3002519	P45460		Beta-lactamase	Yersinia enterocolitica	-	cephalosporin;cephamycin;monobactam;penam;penem	antibiotic inactivation	1.37	9.336
TRINITY_DN46726_c0_g1_i1	CAH14033.1	ARO:3004100	Q8FWV9	bms:BRA0334	Efflux pump membrane transporter BepG	Brucella suis biovar 1 (strain 1330)	-	macrolide antibiotic	antibiotic efflux	1.18	9.092
TRINITY_DN24381_c0_g1_i1	BAB35162.1	ARO:3000676	P0DOA5	-	DNA-binding protein H-NS	Yersinia enterocolitica	-	cephalosporin;cephamycin;fluoroquinolone antibiotic;macrolide antibiotic;penam;tetracycline antibiotic	antibiotic efflux	1.08	9.039
TRINITY_DN41664_c0_g1_i1	AAA20117.1	ARO:3000195	A7MUW8	vha:VIBHAR_03381	Peptide chain release factor 3	Vibrio campbellii (strain ATCC BAA-1116 / BB120)	-	tetracycline antibiotic	antibiotic target protection	1.13	8.888
TRINITY_DN14798_c0_g1_i1	AET10445.1	ARO:3004033	P0AAG5	eco:b0449	Multidrug resistance-like ATP-binding protein MdlB	Escherichia coli (strain K12)	02010|ABC transporters	tetracycline antibiotic	antibiotic efflux	1.06	8.763
TRINITY_DN49920_c0_g1_i2	AAV85982.1	ARO:3000535	P0AAF9	sfl:SF0818	Arginine transport ATP-binding protein ArtP	Shigella flexneri	02010|ABC transporters	macrolide antibiotic	antibiotic efflux	1.06	8.746
TRINITY_DN88580_c0_g1_i1	AAC75089.1	ARO:3003577	O33952	-	UDP-glucose 6-dehydrogenase	Escherichia coli	-	peptide antibiotic	antibiotic target alteration	1.14	8.736
TRINITY_DN46695_c0_g1_i1	AAG05188.1	ARO:3005068	A0A4P7TS68	-	DNA-binding dual transcriptional regulator OmpR	Shigella flexneri serotype 5a (strain M90T)	-	aminoglycoside antibiotic;carbapenem;cephalosporin;cephamycin;disinfecting agents and antiseptics;fluoroquinolone antibiotic;macrolide antibiotic;monobactam;penam;penem;phenicol antibiotic;tetracycline antibiotic	antibiotic efflux;reduced permeability to antibiotic	0.95	8.734
TRINITY_DN47348_c0_g1_i1	APB03222.1	ARO:3003992	P23538	eco:b1702	Phosphoenolpyruvate synthase	Escherichia coli (strain K12)	00010|Glycolysis / Gluconeogenesis;00620|Pyruvate metabolism;00680|Methane metabolism	rifamycin antibiotic	antibiotic inactivation	1.08	8.716
TRINITY_DN49827_c0_g2_i2	AAN28945	ARO:3003785	Q7MPA3	vvy:VV0461	UDP-N-acetylglucosamine 1-carboxyvinyltransferase	Vibrio vulnificus (strain YJ016)	00520|Amino sugar and nucleotide sugar metabolism;00550|Peptidoglycan biosynthesis	fosfomycin	antibiotic target alteration	1.05	8.703
TRINITY_DN46799_c0_g2_i1	CBY88983.1	ARO:3002833	P0A9U3	eco:b0820	Probable ATP-binding protein YbiT	Escherichia coli (strain K12)	-	lincosamide antibiotic;macrolide antibiotic;oxazolidinone antibiotic;phenicol antibiotic;pleuromutilin antibiotic;streptogramin antibiotic;tetracycline antibiotic	antibiotic target protection	1.03	8.67
TRINITY_DN50000_c1_g2_i3	AAA20117.1	ARO:3000195	Q7MHN6	vvy:VV2833	Elongation factor 4	Vibrio vulnificus (strain YJ016)	-	tetracycline antibiotic	antibiotic target protection	0.98	8.657
TRINITY_DN16801_c0_g1_i1	AYV52072.1	ARO:3002882	Q57180	hin:HI_1051	Uncharacterized ABC transporter ATP-binding protein HI_1051	Haemophilus influenzae (strain ATCC 51907 / DSM 11121 / KW20 / Rd)	02010|ABC transporters	lincosamide antibiotic	antibiotic efflux	0.7	8.566
TRINITY_DN42303_c0_g1_i1	AAC75429.1	ARO:3000833	Q54YZ9	ddi:DDB_G0277883	Hybrid signal transduction histidine kinase J	Dictyostelium discoideum	-	fluoroquinolone antibiotic;macrolide antibiotic;penam;tetracycline antibiotic	antibiotic efflux	0.9	8.554
TRINITY_DN35545_c0_g1_i1	AYV52072.1	ARO:3002882	P0CL92	-	"Iron-sulfur clusters transporter ATM1, mitochondrial"	Cryptococcus neoformans var. neoformans serotype D (strain JEC21 / ATCC MYA-565)	-	lincosamide antibiotic	antibiotic efflux	0.69	8.444
TRINITY_DN49220_c0_g1_i6	BAA15935.1	ARO:3000828	P0A9Q4	sfl:SF4433	Aerobic respiration control protein ArcA	Shigella flexneri	02020|Two-component system	aminocoumarin antibiotic;aminoglycoside antibiotic	antibiotic efflux	0.93	8.38
TRINITY_DN39962_c0_g2_i1	AAC74000.1	ARO:3003950	Q87VF3	pst:PSPTO_4984	ATP-dependent lipid A-core flippase	Pseudomonas syringae pv. tomato (strain ATCC BAA-871 / DC3000)	02010|ABC transporters	nitroimidazole antibiotic	antibiotic efflux	1.1	8.378
TRINITY_DN69649_c0_g1_i1	ABA71733.1	ARO:3002972	Q87L78	vpa:VP2734	Alanine racemase	Vibrio parahaemolyticus serotype O3:K6 (strain RIMD 2210633)	00470|D-Amino acid metabolism;01502|Vancomycin resistance	glycopeptide antibiotic	antibiotic target alteration	1.06	8.123
TRINITY_DN94598_c0_g1_i1	AAV85982.1	ARO:3000535	Q58903	mja:MJ_1508	Uncharacterized ABC transporter ATP-binding protein MJ1508	Methanocaldococcus jannaschii (strain ATCC 43067 / DSM 2661 / JAL-1 / JCM 10045 / NBRC 100440)	-	macrolide antibiotic	antibiotic efflux	1.06	8.123
TRINITY_DN7504_c0_g1_i1	AAC75089.1	ARO:3003577	P76373	eco:b2028	UDP-glucose 6-dehydrogenase	Escherichia coli (strain K12)	00040|Pentose and glucuronate interconversions;00053|Ascorbate and aldarate metabolism;00520|Amino sugar and nucleotide sugar metabolism;00541|O-Antigen nucleotide sugar biosynthesis	peptide antibiotic	antibiotic target alteration	1	8.121
TRINITY_DN55514_c0_g1_i1	AAC75089.1	ARO:3003577	O33952	-	UDP-glucose 6-dehydrogenase	Escherichia coli	-	peptide antibiotic	antibiotic target alteration	0.66	8.077
TRINITY_DN82256_c0_g1_i1	AAK37618.1	ARO:3005008	P03029	-	DNA-binding transcriptional regulator NtrC	Klebsiella pneumoniae	-	tetracycline antibiotic	antibiotic efflux	0.66	8.077
TRINITY_DN71770_c0_g1_i1	AAG05661.1	ARO:3004107	P0ACS4	sfl:SF4123	Redox-sensitive transcriptional activator SoxR	Shigella flexneri	-	cephalosporin;disinfecting agents and antiseptics;fluoroquinolone antibiotic;glycylcycline;penam;phenicol antibiotic;rifamycin antibiotic;tetracycline antibiotic	antibiotic efflux;antibiotic target alteration	0.64	7.832
TRINITY_DN50057_c8_g1_i4	AAV85982.1	ARO:3000535	P39459	-	Nitrate transport protein NasD	Klebsiella oxytoca	-	macrolide antibiotic	antibiotic efflux	0.81	7.798
TRINITY_DN46973_c0_g1_i1	ATC67679.1	ARO:3000838	P0AFJ5	eco:b0399	Phosphate regulon transcriptional regulatory protein PhoB	Escherichia coli (strain K12)	02020|Two-component system	disinfecting agents and antiseptics;fluoroquinolone antibiotic	antibiotic efflux	0.89	7.747
TRINITY_DN48792_c0_g1_i1	ADZ12699.1	ARO:3005091	P08201	eco:b3365	Nitrite reductase (NADH) large subunit	Escherichia coli (strain K12)	00910|Nitrogen metabolism	aminoglycoside antibiotic	antibiotic efflux	1.11	7.673
TRINITY_DN23086_c0_g1_i1	BAH45481.1	ARO:3002815	Q87S19	vpa:VP0605	Dual-specificity RNA methyltransferase RlmN	Vibrio parahaemolyticus serotype O3:K6 (strain RIMD 2210633)	-	lincosamide antibiotic;oxazolidinone antibiotic;phenicol antibiotic;pleuromutilin antibiotic;streptogramin antibiotic	antibiotic target alteration	1	7.663
TRINITY_DN49096_c0_g1_i1	AAC74000.1	ARO:3003950	A7MV09	vha:VIBHAR_01536	Tetraacyldisaccharide 4'-kinase	Vibrio campbellii (strain ATCC BAA-1116 / BB120)	00540|Lipopolysaccharide biosynthesis	nitroimidazole antibiotic	antibiotic efflux	0.93	7.656
TRINITY_DN47051_c0_g2_i1	WP_041777404.1	ARO:3004480	B6IRP6	rce:RC1_0701	DNA-directed RNA polymerase subunit beta	Rhodospirillum centenum (strain ATCC 51521 / SW)	03020|RNA polymerase	peptide antibiotic;rifamycin antibiotic	antibiotic target alteration;antibiotic target replacement	0.95	7.623
TRINITY_DN32549_c0_g1_i1	BAD59497.1	ARO:3000501	A7MXF1	vha:VIBHAR_00225	DNA-directed RNA polymerase subunit beta	Vibrio campbellii (strain ATCC BAA-1116 / BB120)	03020|RNA polymerase	peptide antibiotic;rifamycin antibiotic	antibiotic target alteration;antibiotic target replacement	1.03	7.571
TRINITY_DN26297_c0_g1_i1	AKA86814	ARO:3003746	O34512	bsu:BSU07420	ABC transporter ATP-binding protein YfmM	Bacillus subtilis (strain 168)	-	lincosamide antibiotic;macrolide antibiotic;oxazolidinone antibiotic;phenicol antibiotic;pleuromutilin antibiotic;streptogramin antibiotic;tetracycline antibiotic	antibiotic target protection	0.99	7.527
TRINITY_DN61334_c0_g1_i1	APB03219.1	ARO:3003986	P43672	eco:b0949	ATP-binding protein Uup	Escherichia coli (strain K12)	-	pleuromutilin antibiotic	antibiotic efflux	0.86	7.524
TRINITY_DN46445_c0_g1_i2	AAK37619.1	ARO:3000481	P44263	hin:HI_1586	Uncharacterized protein HI_1586	Haemophilus influenzae (strain ATCC 51907 / DSM 11121 / KW20 / Rd)	-	tetracycline antibiotic	antibiotic efflux	0.92	7.519
TRINITY_DN49476_c0_g1_i2	AAF01499.1	ARO:3000193	A5USJ2	rrs:RoseRS_1188	Elongation factor G	Roseiflexus sp. (strain RS-1)	-	tetracycline antibiotic	antibiotic target protection	0.81	7.439
TRINITY_DN79847_c0_g1_i1	AAC16242.1	ARO:3005069	Q6LMU5	ppr:PBPRA3065	Translational regulator CsrA	Photobacterium profundum (strain SS9)	02020|Two-component system	diaminopyrimidine antibiotic;fluoroquinolone antibiotic;phenicol antibiotic	antibiotic efflux	0.82	7.433
TRINITY_DN50013_c0_g1_i1	ADZ12699.1	ARO:3005091	P08201	eco:b3365	Nitrite reductase (NADH) large subunit	Escherichia coli (strain K12)	00910|Nitrogen metabolism	aminoglycoside antibiotic	antibiotic efflux	0.6	7.343
TRINITY_DN12405_c0_g1_i1	AAV85982.1	ARO:3000535	O34979	bsu:BSU33270	Uncharacterized ABC transporter ATP-binding protein YvrO	Bacillus subtilis (strain 168)	-	macrolide antibiotic	antibiotic efflux	0.6	7.343
TRINITY_DN37820_c0_g2_i1	AKA86814	ARO:3003746	P44808	hin:HI_0658	Probable ATP-binding protein YheS	Haemophilus influenzae (strain ATCC 51907 / DSM 11121 / KW20 / Rd)	-	lincosamide antibiotic;macrolide antibiotic;oxazolidinone antibiotic;phenicol antibiotic;pleuromutilin antibiotic;streptogramin antibiotic;tetracycline antibiotic	antibiotic target protection	0.8	7.32
TRINITY_DN63701_c0_g1_i1	CBY88983.1	ARO:3002833	P0A9U3	eco:b0820	Probable ATP-binding protein YbiT	Escherichia coli (strain K12)	-	lincosamide antibiotic;macrolide antibiotic;oxazolidinone antibiotic;phenicol antibiotic;pleuromutilin antibiotic;streptogramin antibiotic;tetracycline antibiotic	antibiotic target protection	0.95	7.28
TRINITY_DN49050_c0_g2_i1	AIA35096.1	ARO:3005059	Q87ST3	vpa:VP0339	LPS-assembly protein LptD	Vibrio parahaemolyticus serotype O3:K6 (strain RIMD 2210633)	-	aminocoumarin antibiotic;carbapenem;peptide antibiotic;rifamycin antibiotic	antibiotic efflux	0.83	7.12
TRINITY_DN49955_c2_g2_i1	AAV85982.1	ARO:3000535	P52626	-	Putative amino-acid ABC transporter-binding protein PatH	Vibrio harveyi	-	macrolide antibiotic	antibiotic efflux	0.85	7.108
TRINITY_DN48365_c0_g2_i1	CAA53189	ARO:3000521	Q8DES7	vvu:VV1_0507	Isoleucine--tRNA ligase	Vibrio vulnificus (strain CMCP6)	00970|Aminoacyl-tRNA biosynthesis	mupirocin	antibiotic target alteration	0.87	7.096
TRINITY_DN5634_c0_g1_i1	AAG05187.1	ARO:3005067	P18392	eco:b1609	Sensor protein RstB	Escherichia coli (strain K12)	02020|Two-component system	aminoglycoside antibiotic;carbapenem;cephalosporin;cephamycin;disinfecting agents and antiseptics;fluoroquinolone antibiotic;macrolide antibiotic;monobactam;penam;penem;phenicol antibiotic;tetracycline antibiotic	antibiotic efflux;reduced permeability to antibiotic	0.68	6.953
TRINITY_DN2570_c0_g1_i1	AAC76297.1	ARO:3000499	P24180	eco:b3265	Multidrug export protein AcrE	Escherichia coli (strain K12)	-	cephalosporin;cephamycin;fluoroquinolone antibiotic;penam	antibiotic efflux	0.64	6.911
TRINITY_DN33721_c0_g1_i1	AAK37618.1	ARO:3005008	Q9APD9	-	Transcriptional regulatory protein ZraR	Klebsiella oxytoca	-	tetracycline antibiotic	antibiotic efflux	0.73	6.875
TRINITY_DN42804_c0_g1_i1	CAH14033.1	ARO:3004100	P25197	sme:SMa0875	Nodulation protein NolG; NolG efflux transporter	Rhizobium meliloti (strain 1021) (Ensifer meliloti) (Sinorhizobium meliloti)	-	macrolide antibiotic	antibiotic efflux	0.83	6.772
TRINITY_DN41447_c0_g1_i1	ALH22601.1	ARO:3000620	P30864	eco:b0208	Uncharacterized HTH-type transcriptional regulator YafC	Escherichia coli (strain K12)	-	fluoroquinolone antibiotic;tetracycline antibiotic	antibiotic efflux	0.81	6.768
TRINITY_DN31023_c0_g2_i1	CCP46065.1	ARO:3000816	P38684	eco:b0995	TorCAD operon transcriptional regulatory protein TorR	Escherichia coli (strain K12)	02020|Two-component system	macrolide antibiotic;penam	antibiotic efflux	0.84	6.735
TRINITY_DN66410_c0_g1_i1	AAP43110.2	ARO:3003923	Q8FWV9	bms:BRA0334	Efflux pump membrane transporter BepG	Brucella suis biovar 1 (strain 1330)	-	diaminopyrimidine antibiotic;fluoroquinolone antibiotic;glycylcycline;nitrofuran antibiotic;tetracycline antibiotic	antibiotic efflux	0.55	6.731
TRINITY_DN44085_c0_g1_i2	APB03219.1	ARO:3003986	P45127	hin:HI_1252	Energy-dependent translational throttle protein EttA	Haemophilus influenzae (strain ATCC 51907 / DSM 11121 / KW20 / Rd)	-	pleuromutilin antibiotic	antibiotic efflux	0.78	6.667
TRINITY_DN39548_c0_g1_i1	AMP42147.1	ARO:3004442	Q7MHN6	vvy:VV2833	Elongation factor 4	Vibrio vulnificus (strain YJ016)	-	tetracycline antibiotic	antibiotic target protection	0.83	6.628
TRINITY_DN8424_c0_g1_i1	WP_041777404.1	ARO:3004480	Q6LLW2	ppr:PBPRA3432	DNA-directed RNA polymerase subunit beta	Photobacterium profundum (strain SS9)	03020|RNA polymerase	peptide antibiotic;rifamycin antibiotic	antibiotic target alteration;antibiotic target replacement	0.86	6.59
TRINITY_DN51496_c0_g1_i1	AAG07763.1	ARO:3003031	Q57124	hin:HI_0895	Uncharacterized transporter HI_0895; acriflavine resistance protein (acrB)	Haemophilus influenzae (strain ATCC 51907 / DSM 11121 / KW20 / Rd)	01501|beta-Lactam resistance;01503|Cationic antimicrobial peptide (CAMP) resistance	disinfecting agents and antiseptics;fluoroquinolone antibiotic;macrolide antibiotic;phenicol antibiotic;tetracycline antibiotic	antibiotic efflux	0.86	6.59
TRINITY_DN49630_c0_g1_i1	APB03219.1	ARO:3003986	P43672	eco:b0949	ATP-binding protein Uup	Escherichia coli (strain K12)	-	pleuromutilin antibiotic	antibiotic efflux	0.84	6.587
TRINITY_DN48462_c1_g1_i2	ADZ12699.1	ARO:3005091	Q6D3A9	eca:ECA2835	Glutathione import ATP-binding protein GsiA	Pectobacterium atrosepticum (strain SCRI 1043 / ATCC BAA-672)	02010|ABC transporters	aminoglycoside antibiotic	antibiotic efflux	0.76	6.579
TRINITY_DN9491_c0_g1_i1	AAK37619.1	ARO:3000481	P44263	hin:HI_1586	Uncharacterized protein HI_1586; tetracycline resistance efflux pump	Haemophilus influenzae (strain ATCC 51907 / DSM 11121 / KW20 / Rd)	-	tetracycline antibiotic	antibiotic efflux	0.76	6.556
TRINITY_DN78213_c0_g1_i1	AAG07763.1	ARO:3003031	Q57124	hin:HI_0895	Uncharacterized transporter HI_0895; acriflavine resistance protein (acrB)	Haemophilus influenzae (strain ATCC 51907 / DSM 11121 / KW20 / Rd)	01501|beta-Lactam resistance;01503|Cationic antimicrobial peptide (CAMP) resistance	disinfecting agents and antiseptics;fluoroquinolone antibiotic;macrolide antibiotic;phenicol antibiotic;tetracycline antibiotic	antibiotic efflux	0.66	6.521
TRINITY_DN47045_c0_g1_i1	AKA86814	ARO:3003746	P0A9U3	eco:b0820	Probable ATP-binding protein YbiT	Escherichia coli (strain K12)	-	lincosamide antibiotic;macrolide antibiotic;oxazolidinone antibiotic;phenicol antibiotic;pleuromutilin antibiotic;streptogramin antibiotic;tetracycline antibiotic	antibiotic target protection	0.79	6.42
TRINITY_DN82116_c0_g1_i1	AAC74000.1	ARO:3003950	Q87R16	vpa:VP0982	ATP-dependent lipid A-core flippase	Vibrio parahaemolyticus serotype O3:K6 (strain RIMD 2210633)	02010|ABC transporters	nitroimidazole antibiotic	antibiotic efflux	0.83	6.36
TRINITY_DN15637_c0_g1_i1	BAB35162.1	ARO:3000676	P0DOA5		DNA-binding protein H-NS	Yersinia enterocolitica	-	cephalosporin;cephamycin;fluoroquinolone antibiotic;macrolide antibiotic;penam;tetracycline antibiotic	antibiotic efflux	0.73	6.352
TRINITY_DN47711_c0_g1_i1	CDO13836.1	ARO:3005044	P02936	stm:STM1070	Outer membrane protein A	Salmonella typhimurium (strain LT2 / SGSC1412 / ATCC 700720)	-	carbapenem;cephalosporin;cephamycin;monobactam;penam;penem	reduced permeability to antibiotic	0.58	6.333
TRINITY_DN14516_c0_g1_i1	AAA20117.1	ARO:3000195	Q87L45	vpa:VP2771	Elongation factor G 1	Vibrio parahaemolyticus serotype O3:K6 (strain RIMD 2210633)	-	tetracycline antibiotic	antibiotic target protection	0.83	6.275
TRINITY_DN49728_c0_g1_i1	AAB05626.1	ARO:3002943	P0A9T3	sfl:SF2898	D-3-phosphoglycerate dehydrogenase	Shigella flexneri	"00260|Glycine, serine and threonine metabolism;00270|Cysteine and methionine metabolism;00680|Methane metabolism"	glycopeptide antibiotic	antibiotic target alteration	0.82	6.257
TRINITY_DN47547_c0_g1_i1	AAK37618.1	ARO:3005008	P41789	stm:STM4005	DNA-binding transcriptional regulator NtrC	Salmonella typhimurium (strain LT2 / SGSC1412 / ATCC 700720)	02020|Two-component system	tetracycline antibiotic	antibiotic efflux	0.51	6.241
TRINITY_DN39253_c0_g1_i1	CAA79966.1	ARO:3003665	P0A9F6	eco:b2808	Glycine cleavage system transcriptional activator	Escherichia coli (strain K12)	02026|Biofilm formation - Escherichia coli	carbapenem;cephalosporin;cephamycin;penam	antibiotic inactivation	0.76	6.19
TRINITY_DN49109_c0_g3_i1	TKW44661.1	ARO:3005040	E9RGS3	-	Protein translocase subunit SecD	Vibrio alginolyticus	-	cephalosporin;disinfecting agents and antiseptics;fluoroquinolone antibiotic;glycylcycline;penam;phenicol antibiotic;rifamycin antibiotic;tetracycline antibiotic	antibiotic efflux	0.78	6.189
TRINITY_DN42227_c0_g1_i1	AAL68645.1	ARO:3002681	P50869	-	Chloramphenicol acetyltransferase	Morganella morganii	-	phenicol antibiotic	antibiotic inactivation	0.79	6.136
TRINITY_DN89145_c0_g1_i1	AAK37619.1	ARO:3000481	P44263	hin:HI_1586	Uncharacterized protein HI_1586; tetracycline resistance efflux pump	Haemophilus influenzae (strain ATCC 51907 / DSM 11121 / KW20 / Rd)	-	tetracycline antibiotic	antibiotic efflux	0.5	6.119
TRINITY_DN51425_c0_g1_i1	ACH87088.1	ARO:3000196	Q6LST1	ppr:PBPRA1234	Elongation factor G 2	Photobacterium profundum (strain SS9)	-	tetracycline antibiotic	antibiotic target protection	0.79	6.054
TRINITY_DN48827_c0_g2_i1	AAC75089.1	ARO:3003577	O33952	-	UDP-glucose 6-dehydrogenase	Escherichia coli	-	peptide antibiotic	antibiotic target alteration	0.49	5.996
TRINITY_DN32005_c0_g1_i1	AAG06465.1	ARO:3005063	Q1B3X8	mmc:Mmcs_4301	Response regulator MprA	Mycobacterium sp. (strain MCS)	02020|Two-component system	peptide antibiotic	antibiotic efflux;antibiotic target alteration	0.75	5.953
TRINITY_DN47589_c0_g2_i1	AAG06465.1	ARO:3005063	Q9I0I2	pae:PA2656	Sensor protein kinase CarS	Pseudomonas aeruginosa (strain ATCC 15692 / DSM 22644 / CIP 104116 / JCM 14847 / LMG 12228 / 1C / PRS 101 / PAO1)	-	peptide antibiotic	antibiotic efflux;antibiotic target alteration	0.67	5.886
TRINITY_DN38639_c0_g1_i1	AAG07763.1	ARO:3003031	Q57124	hin:HI_0895	Uncharacterized transporter HI_0895	Haemophilus influenzae (strain ATCC 51907 / DSM 11121 / KW20 / Rd)	01501|beta-Lactam resistance;01503|Cationic antimicrobial peptide (CAMP) resistance	disinfecting agents and antiseptics;fluoroquinolone antibiotic;macrolide antibiotic;phenicol antibiotic;tetracycline antibiotic	antibiotic efflux	0.48	5.874
TRINITY_DN45888_c0_g1_i1	AAA99504.1	ARO:3002987	Q87S48	vpa:VP0576	Phosphate import ATP-binding protein PstB 1	Vibrio parahaemolyticus serotype O3:K6 (strain RIMD 2210633)	02010|ABC transporters	peptide antibiotic	antibiotic efflux	0.57	5.826
TRINITY_DN41536_c0_g1_i1	ACN32294.1	ARO:3000237	Q9K2Y1	vch:VC_2436	Outer membrane protein TolC	Vibrio cholerae serotype O1 (strain ATCC 39315 / El Tor Inaba N16961)	01501|beta-Lactam resistance;01503|Cationic antimicrobial peptide (CAMP) resistance;02020|Two-component system;03070|Bacterial secretion system	aminocoumarin antibiotic;aminoglycoside antibiotic;carbapenem;cephalosporin;cephamycin;disinfecting agents and antiseptics;fluoroquinolone antibiotic;glycylcycline;macrolide antibiotic;penam;penem;peptide antibiotic;phenicol antibiotic;rifamycin antibiotic;tetracycline antibiotic	antibiotic efflux	0.69	5.811
TRINITY_DN27042_c0_g1_i1	AHA41505.1	ARO:3002930	Q9I0I1	pae:PA2657	Response regulator protein CarR	Pseudomonas aeruginosa (strain ATCC 15692 / DSM 22644 / CIP 104116 / JCM 14847 / LMG 12228 / 1C / PRS 101 / PAO1)	-	glycopeptide antibiotic	antibiotic target alteration	0.56	5.663
TRINITY_DN92208_c0_g1_i1	AAK37618.1	ARO:3005008	O87455	vco:VC0395_1095	Regulatory protein LuxO	Vibrio cholerae serotype O1 (strain ATCC 39541 / Classical Ogawa 395 / O395)	-	tetracycline antibiotic	antibiotic efflux	0.46	5.629
TRINITY_DN83972_c0_g1_i1	AAX14802.1	ARO:3000781	P24177	eco:b2470	Probable aminoglycoside efflux pump	Escherichia coli (strain K12)	02020|Two-component system	carbapenem;cephalosporin;diaminopyrimidine antibiotic;fluoroquinolone antibiotic;lincosamide antibiotic;macrolide antibiotic;penem;phenicol antibiotic;rifamycin antibiotic;tetracycline antibiotic	antibiotic efflux	0.46	5.629
TRINITY_DN62273_c0_g1_i1	BAA16344.1	ARO:3000491	P24177	eco:b2470	Probable aminoglycoside efflux pump	Escherichia coli (strain K12)	02020|Two-component system	aminoglycoside antibiotic	antibiotic efflux	0.73	5.594
TRINITY_DN4480_c0_g1_i1	CAA79966.1	ARO:3003665	P0A9F6	eco:b2808	Glycine cleavage system transcriptional activator	Escherichia coli (strain K12)	02026|Biofilm formation - Escherichia coli	carbapenem;cephalosporin;cephamycin;penam	antibiotic inactivation	0.81	5.52
TRINITY_DN49384_c0_g1_i1	ALV80601.1	ARO:3003801	Q328Z8	sdy:SDY_4203	Multidrug resistance protein MdtL	Shigella dysenteriae serotype 1 (strain Sd197)	-	bicyclomycin	antibiotic efflux	0.45	5.507
TRINITY_DN17885_c0_g1_i1	ACN32294.1	ARO:3000237	Q9K2Y1	vch:VC_2436	Outer membrane protein TolC	Vibrio cholerae serotype O1 (strain ATCC 39315 / El Tor Inaba N16961)	01501|beta-Lactam resistance;01503|Cationic antimicrobial peptide (CAMP) resistance;02020|Two-component system;03070|Bacterial secretion system	aminocoumarin antibiotic;aminoglycoside antibiotic;carbapenem;cephalosporin;cephamycin;disinfecting agents and antiseptics;fluoroquinolone antibiotic;glycylcycline;macrolide antibiotic;penam;penem;peptide antibiotic;phenicol antibiotic;rifamycin antibiotic;tetracycline antibiotic	antibiotic efflux	0.45	5.507
TRINITY_DN42825_c0_g1_i1	BAD59497.1	ARO:3000501	Q87KQ4	vpa:VP2922	DNA-directed RNA polymerase subunit beta	Vibrio parahaemolyticus serotype O3:K6 (strain RIMD 2210633)	03020|RNA polymerase	peptide antibiotic;rifamycin antibiotic	antibiotic target alteration;antibiotic target replacement	0.76	5.459
TRINITY_DN2832_c0_g1_i1	AAC16242.1	ARO:3005069	Q0HXF6	shm:Shewmr7_1200	Translational regulator CsrA	Shewanella sp. (strain MR-7)	02020|Two-component system	diaminopyrimidine antibiotic;fluoroquinolone antibiotic;phenicol antibiotic	antibiotic efflux	0.72	5.394
TRINITY_DN34261_c0_g1_i1	AAC75089.1	ARO:3003577	O33952	-	UDP-glucose 6-dehydrogenase	Escherichia coli	-	peptide antibiotic	antibiotic target alteration	0.44	5.385
TRINITY_DN48054_c1_g1_i2	AAG07763.1	ARO:3003031	F2EYE0	paj:PAJ_1810	Multidrug resistance protein MdtC	Pantoea ananatis (strain AJ13355)	02020|Two-component system	disinfecting agents and antiseptics;fluoroquinolone antibiotic;macrolide antibiotic;phenicol antibiotic;tetracycline antibiotic	antibiotic efflux	0.67	5.345
TRINITY_DN49810_c0_g1_i1	AAG07762.1	ARO:3003030	Q57124	hin:HI_0895	Uncharacterized transporter HI_0895	Haemophilus influenzae (strain ATCC 51907 / DSM 11121 / KW20 / Rd)	01501|beta-Lactam resistance;01503|Cationic antimicrobial peptide (CAMP) resistance	disinfecting agents and antiseptics;fluoroquinolone antibiotic;macrolide antibiotic;phenicol antibiotic;tetracycline antibiotic	antibiotic efflux	0.64	5.331
TRINITY_DN45082_c0_g1_i1	AAC75429.1	ARO:3000833	P30855	eco:b2370	Sensor protein EvgS	Escherichia coli (strain K12)	02020|Two-component system	fluoroquinolone antibiotic;macrolide antibiotic;penam;tetracycline antibiotic	antibiotic efflux	0.48	5.312
TRINITY_DN29744_c0_g1_i1	AAG07762.1	ARO:3003030	Q57500	hin:HI_0894	Uncharacterized protein HI_0894	Haemophilus influenzae (strain ATCC 51907 / DSM 11121 / KW20 / Rd)	01501|beta-Lactam resistance;01503|Cationic antimicrobial peptide (CAMP) resistance	disinfecting agents and antiseptics;fluoroquinolone antibiotic;macrolide antibiotic;phenicol antibiotic;tetracycline antibiotic	antibiotic efflux	0.43	5.262
TRINITY_DN49037_c0_g1_i1	AAM09850.1	ARO:3002944	P52643	eco:b1380	D-lactate dehydrogenase	Escherichia coli (strain K12)	00620|Pyruvate metabolism	glycopeptide antibiotic	antibiotic target alteration	0.58	5.242
TRINITY_DN49835_c0_g1_i4	ACN32294.1	ARO:3000237	Q9K2Y1	vch:VC_2436	Outer membrane protein TolC	Vibrio cholerae serotype O1 (strain ATCC 39315 / El Tor Inaba N16961)	01501|beta-Lactam resistance;01503|Cationic antimicrobial peptide (CAMP) resistance;02020|Two-component system;03070|Bacterial secretion system	aminocoumarin antibiotic;aminoglycoside antibiotic;carbapenem;cephalosporin;cephamycin;disinfecting agents and antiseptics;fluoroquinolone antibiotic;glycylcycline;macrolide antibiotic;penam;penem;peptide antibiotic;phenicol antibiotic;rifamycin antibiotic;tetracycline antibiotic	antibiotic efflux	0.69	5.213
TRINITY_DN42108_c0_g1_i1	BAE85478.1	ARO:3003728	P0AFJ5	eco:b0399	Phosphate regulon transcriptional regulatory protein PhoB	Escherichia coli (strain K12)	02020|Two-component system	glycopeptide antibiotic	antibiotic target alteration	0.61	5.204
TRINITY_DN49567_c0_g1_i2	AAV85982.1	ARO:3000535	P10121	eco:b3464	Signal recognition particle receptor FtsY	Escherichia coli (strain K12)	02024|Quorum sensing;03060|Protein export;03070|Bacterial secretion system	macrolide antibiotic	antibiotic efflux	0.6	5.142
TRINITY_DN69884_c0_g1_i1	CAL25116.3	ARO:3003854	O05465	-	Beta-lactamase	Psychrobacter immobilis	-	cephalosporin	antibiotic inactivation	0.42	5.14
TRINITY_DN7662_c0_g1_i1	ADO96486.1	ARO:3003953	O82855	vpa:VP1479	Multidrug resistance protein NorM	Vibrio parahaemolyticus serotype O3:K6 (strain RIMD 2210633)	-	disinfecting agents and antiseptics;fluoroquinolone antibiotic	antibiotic efflux	0.65	4.981
TRINITY_DN27391_c0_g1_i1	AAA25550.1	ARO:3003105	P12833	ag:AAA25550	Dihydrofolate reductase type 3	Salmonella typhimurium	-	diaminopyrimidine antibiotic	antibiotic target replacement	0.65	4.981
TRINITY_DN47658_c0_g1_i2	AAK37618.1	ARO:3005008	P14375	eco:b4004	Transcriptional regulatory protein ZraR	Escherichia coli (strain K12)	02020|Two-component system	tetracycline antibiotic	antibiotic efflux	0.57	4.978
TRINITY_DN38144_c0_g1_i1	AKA86814	ARO:3003746	O06476	bsu:BSU07370	Uncharacterized ABC transporter ATP-binding protein YfmR	Bacillus subtilis (strain 168)	-	lincosamide antibiotic;macrolide antibiotic;oxazolidinone antibiotic;phenicol antibiotic;pleuromutilin antibiotic;streptogramin antibiotic;tetracycline antibiotic	antibiotic target protection	0.64	4.904
TRINITY_DN41183_c0_g1_i1	AAC74000.1	ARO:3003950	P23886	eco:b0886	ATP-binding/permease protein CydC	Escherichia coli (strain K12)	02010|ABC transporters	nitroimidazole antibiotic	antibiotic efflux	0.64	4.904
TRINITY_DN68998_c0_g1_i1	ACN32294.1	ARO:3000237	Q9K2Y1	vch:VC_2436	Outer membrane protein TolC	Vibrio cholerae serotype O1 (strain ATCC 39315 / El Tor Inaba N16961)	01501|beta-Lactam resistance;01503|Cationic antimicrobial peptide (CAMP) resistance;02020|Two-component system;03070|Bacterial secretion system	aminocoumarin antibiotic;aminoglycoside antibiotic;carbapenem;cephalosporin;cephamycin;disinfecting agents and antiseptics;fluoroquinolone antibiotic;glycylcycline;macrolide antibiotic;penam;penem;peptide antibiotic;phenicol antibiotic;rifamycin antibiotic;tetracycline antibiotic	antibiotic efflux	0.4	4.895
TRINITY_DN67786_c0_g1_i1	AAC75089.1	ARO:3003577	O33952	-	UDP-glucose 6-dehydrogenase	Escherichia coli	-	peptide antibiotic	antibiotic target alteration	0.4	4.895
TRINITY_DN45978_c0_g1_i1	AAM09850.1	ARO:3002944	P45250	hin:HI_1556	Putative 2-hydroxyacid dehydrogenase HI_1556	Haemophilus influenzae (strain ATCC 51907 / DSM 11121 / KW20 / Rd)	"00260|Glycine, serine and threonine metabolism;00630|Glyoxylate and dicarboxylate metabolism;00680|Methane metabolism"	glycopeptide antibiotic	antibiotic target alteration	0.59	4.873
TRINITY_DN45117_c0_g1_i1	BAE85478.1	ARO:3003728	A0A4P7TS68	-	DNA-binding dual transcriptional regulator OmpR	Shigella flexneri serotype 5a (strain M90T)	-	glycopeptide antibiotic	antibiotic target alteration	0.71	4.839
TRINITY_DN42099_c0_g1_i1	AAG07064.1	ARO:3003693	Q7VG78	hhe:HH_1444	Probable GMP synthase [glutamine-hydrolyzing]	Helicobacter hepaticus (strain ATCC 51449 / 3B1)	-	disinfecting agents and antiseptics;macrolide antibiotic;tetracycline antibiotic	antibiotic efflux	0.5	4.834
TRINITY_DN74093_c0_g1_i1	BAB41874.1	ARO:3000815	O34777	bsu:BSU13150	Organic hydroperoxide resistance transcriptional regulator	Bacillus subtilis (strain 168)	-	cephalosporin;disinfecting agents and antiseptics;fluoroquinolone antibiotic;penam;peptide antibiotic;tetracycline antibiotic	antibiotic efflux	0.63	4.828
TRINITY_DN15646_c0_g1_i1	AAA74437.1	ARO:3000378	P52002	pae:PA0426	Multidrug resistance protein MexB	Pseudomonas aeruginosa (strain ATCC 15692 / DSM 22644 / CIP 104116 / JCM 14847 / LMG 12228 / 1C / PRS 101 / PAO1)	01501|beta-Lactam resistance;01503|Cationic antimicrobial peptide (CAMP) resistance	aminocoumarin antibiotic;carbapenem;cephalosporin;cephamycin;diaminopyrimidine antibiotic;fluoroquinolone antibiotic;macrolide antibiotic;monobactam;penam;penem;peptide antibiotic;phenicol antibiotic;sulfonamide antibiotic;tetracycline antibiotic	antibiotic efflux	0.62	4.751
TRINITY_DN49953_c2_g2_i1	AAA20117.1	ARO:3000195	Q7MI49	vvy:VV2668	Elongation factor G 2	Vibrio vulnificus (strain YJ016)	-	tetracycline antibiotic	antibiotic target protection	0.55	4.718
TRINITY_DN41392_c0_g1_i1	BAH45481.1	ARO:3002815	Q7MNF3	vvy:VV0764	Dual-specificity RNA methyltransferase RlmN	Vibrio vulnificus (strain YJ016)	-	lincosamide antibiotic;oxazolidinone antibiotic;phenicol antibiotic;pleuromutilin antibiotic;streptogramin antibiotic	antibiotic target alteration	0.61	4.674
TRINITY_DN48237_c0_g1_i1	AAK37618.1	ARO:3005008	P07604	eco:b1323	HTH-type transcriptional regulatory protein TyrR	Escherichia coli (strain K12)	-	tetracycline antibiotic	antibiotic efflux	0.57	4.655
TRINITY_DN29744_c0_g1_i2	AAG07762.1	ARO:3003030	Q57500	hin:HI_0894	Uncharacterized protein HI_0894	Haemophilus influenzae (strain ATCC 51907 / DSM 11121 / KW20 / Rd)	01501|beta-Lactam resistance;01503|Cationic antimicrobial peptide (CAMP) resistance	disinfecting agents and antiseptics;fluoroquinolone antibiotic;macrolide antibiotic;phenicol antibiotic;tetracycline antibiotic	antibiotic efflux	0.42	4.597
TRINITY_DN46397_c0_g1_i2	AAK37618.1	ARO:3005008	Q9KT84	vch:VC_1021	Regulatory protein LuxO	Vibrio cholerae serotype O1 (strain ATCC 39315 / El Tor Inaba N16961)	02020|Two-component system;02024|Quorum sensing;05111|Biofilm formation - Vibrio cholerae	tetracycline antibiotic	antibiotic efflux	0.45	4.549
TRINITY_DN50023_c1_g1_i1	BAA16344.1	ARO:3000491	P25197	sme:SMa0875	Nodulation protein NolG	Rhizobium meliloti (strain 1021)	-	aminoglycoside antibiotic	antibiotic efflux	0.58	4.491
TRINITY_DN44546_c0_g1_i1	AAL19308.1	ARO:3000504	P0C6D2	vch:VC_0974	HTH-type transcriptional regulator CueR	Vibrio cholerae serotype O1 (strain ATCC 39315 / El Tor Inaba N16961)	-	carbapenem;cephalosporin;cephamycin;monobactam;penam;penem;phenicol antibiotic	antibiotic efflux	0.52	4.489
TRINITY_DN40564_c0_g1_i2	ANZ79240.1	ARO:3004035	Q8K985	bas:BUsg_464	Multidrug resistance-like ATP-binding protein MdlA	Buchnera aphidicola subsp. Schizaphis graminum (strain Sg)	02010|ABC transporters	tetracycline antibiotic	antibiotic efflux	0.45	4.454
TRINITY_DN61159_c0_g1_i1	BAB38260.1	ARO:3000830	P0AE82	eco:b3911	Sensor histidine kinase CpxA	Escherichia coli (strain K12)	01503|Cationic antimicrobial peptide (CAMP) resistance;02020|Two-component system	aminocoumarin antibiotic;aminoglycoside antibiotic	antibiotic efflux	0.59	4.411
TRINITY_DN72494_c0_g1_i1	BAB38260.1	ARO:3000830	P0AE82	eco:b3911	Sensor histidine kinase CpxA	Escherichia coli (strain K12)	01503|Cationic antimicrobial peptide (CAMP) resistance;02020|Two-component system	aminocoumarin antibiotic;aminoglycoside antibiotic	antibiotic efflux	0.36	4.406
TRINITY_DN43193_c0_g1_i1	AAG03548.1	ARO:3003681	P25197	sme:SMa0875	Nodulation protein NolG; NolG efflux transporter	Rhizobium meliloti (strain 1021) (Ensifer meliloti) (Sinorhizobium meliloti)	-	disinfecting agents and antiseptics	antibiotic efflux	0.48	4.393
TRINITY_DN46976_c0_g1_i1	BAB36671.1	ARO:3000832	Q1M7A0	rle:pRL100406	Transcriptional regulatory protein MctR	Rhizobium leguminosarum bv. viciae (strain 3841)	02020|Two-component system	fluoroquinolone antibiotic;macrolide antibiotic;penam;tetracycline antibiotic	antibiotic efflux	0.51	4.365
TRINITY_DN49728_c0_g1_i4	AAB05626.1	ARO:3002943	P0A9T3	sfl:SF2898	D-3-phosphoglycerate dehydrogenase	Shigella flexneri	"00260|Glycine, serine and threonine metabolism;00270|Cysteine and methionine metabolism;00680|Methane metabolism"	glycopeptide antibiotic	antibiotic target alteration	0.46	4.333
TRINITY_DN47492_c0_g2_i1	CDO61516.1	ARO:3003949	P26760	-	Toxin RTX-I translocation ATP-binding protein	Actinobacillus pleuropneumoniae	-	fluoroquinolone antibiotic;macrolide antibiotic;rifamycin antibiotic	antibiotic efflux	0.51	4.332
TRINITY_DN45786_c0_g1_i1	AAV85982.1	ARO:3000535	Q8DFC3	vvu:VV1_0292	Methionine import ATP-binding protein MetN	Vibrio vulnificus (strain CMCP6)	02010|ABC transporters	macrolide antibiotic	antibiotic efflux	0.57	4.308
TRINITY_DN25620_c0_g1_i1	AAG03548.1	ARO:3003681	Q7N3E1	plu:plu2776	Multidrug resistance protein MdtC	Photorhabdus laumondii subsp. laumondii (strain DSM 15139 / CIP 105565 / TT01)	02020|Two-component system	disinfecting agents and antiseptics	antibiotic efflux	0.44	4.195
TRINITY_DN63026_c0_g1_i1	AAC73564.1	ARO:3000216	P31224	eco:b0462	Multidrug efflux pump subunit AcrB	Escherichia coli (strain K12)	01501|beta-Lactam resistance;01503|Cationic antimicrobial peptide (CAMP) resistance	cephalosporin;disinfecting agents and antiseptics;fluoroquinolone antibiotic;glycylcycline;penam;phenicol antibiotic;rifamycin antibiotic;tetracycline antibiotic	antibiotic efflux	0.61	4.157
TRINITY_DN47999_c0_g1_i1	AAG07763.1	ARO:3003031	Q57124	hin:HI_0895	Uncharacterized transporter HI_0895	Haemophilus influenzae (strain ATCC 51907 / DSM 11121 / KW20 / Rd)	01501|beta-Lactam resistance;01503|Cationic antimicrobial peptide (CAMP) resistance	disinfecting agents and antiseptics;fluoroquinolone antibiotic;macrolide antibiotic;phenicol antibiotic;tetracycline antibiotic	antibiotic efflux	0.48	4.155
TRINITY_DN23803_c0_g1_i1	BAD59497.1	ARO:3000501	A1TYJ0	maq:Maqu_0712	DNA-directed RNA polymerase subunit beta	Marinobacter nauticus (strain ATCC 700491 / DSM 11845 / VT8)	03020|RNA polymerase	peptide antibiotic;rifamycin antibiotic	antibiotic target alteration;antibiotic target replacement	0.54	4.138
TRINITY_DN34502_c0_g1_i1	AAV85982.1	ARO:3000535	P57066	vch:VC_1883	Lipoprotein-releasing system ATP-binding protein LolD	Vibrio cholerae serotype O1 (strain ATCC 39315 / El Tor Inaba N16961)	02010|ABC transporters	macrolide antibiotic	antibiotic efflux	0.48	4.136
TRINITY_DN47562_c0_g1_i1	ANZ79241.1	ARO:3004036	P0AAG5	eco:b0449	Multidrug resistance-like ATP-binding protein MdlB	Escherichia coli (strain K12)	02010|ABC transporters	tetracycline antibiotic	antibiotic efflux	0.47	4.125
TRINITY_DN34736_c0_g1_i1	AAK37618.1	ARO:3005008	Q9I4N3	pae:PA1099	Response regulator protein FleR	Pseudomonas aeruginosa (strain ATCC 15692 / DSM 22644 / CIP 104116 / JCM 14847 / LMG 12228 / 1C / PRS 101 / PAO1)	02020|Two-component system;02040|Flagellar assembly	tetracycline antibiotic	antibiotic efflux	0.52	4.122
TRINITY_DN34496_c0_g1_i1	AAG07762.1	ARO:3003030	Q57500	hin:HI_0894	"Uncharacterized protein HI_0894;lipoprotein, putative "	Haemophilus influenzae (strain ATCC 51907	01501|beta-Lactam resistance;01503|Cationic antimicrobial peptide (CAMP) resistance	disinfecting agents and antiseptics;fluoroquinolone antibiotic;macrolide antibiotic;phenicol antibiotic;tetracycline antibiotic	antibiotic efflux	0.5	4.099
TRINITY_DN31279_c0_g1_i1	AAB05626.1	ARO:3002943	P0A9T3	sfl:SF2898	D-3-phosphoglycerate dehydrogenase	Shigella flexneri	"00260|Glycine, serine and threonine metabolism;00270|Cysteine and methionine metabolism;00680|Methane metabolism"	glycopeptide antibiotic	antibiotic target alteration	0.34	4.024
TRINITY_DN32169_c0_g1_i1	AAC74000.1	ARO:3003950	Q8DAV1	vvu:VV1_2086	Tetraacyldisaccharide 4'-kinase	Vibrio vulnificus (strain CMCP6)	00540|Lipopolysaccharide biosynthesis	nitroimidazole antibiotic	antibiotic efflux	0.47	3.942
TRINITY_DN34139_c0_g1_i1	AAV85982.1	ARO:3000535	P0A9U0	sfl:SF0439	Uncharacterized ABC transporter ATP-binding protein YbbA	Shigella flexneri	-	macrolide antibiotic	antibiotic efflux	0.43	3.922
TRINITY_DN34606_c0_g1_i1	CAH14033.1	ARO:3004100	C6CAI2	dda:Dd703_2703	Multidrug resistance protein MdtB	Dickeya paradisiaca (strain Ech703) (Dickeya dadantii (strain Ech703))	02020|Two-component system	macrolide antibiotic	antibiotic efflux	0.44	3.921
TRINITY_DN41843_c0_g1_i1	WP_102607457.1	ARO:3004361	P43776	hin:HI_1336	Dihydropteroate synthase	Haemophilus influenzae (strain ATCC 51907 / DSM 11121 / KW20 / Rd)	00790|Folate biosynthesis	sulfonamide antibiotic	antibiotic target replacement	0.35	3.917
TRINITY_DN83552_c0_g1_i1	AAC16242.1	ARO:3005069	Q87LR5	vpa:VP2546	Translational regulator CsrA	Vibrio parahaemolyticus serotype O3:K6 (strain RIMD 2210633)	02020|Two-component system;05111|Biofilm formation - Vibrio cholerae	diaminopyrimidine antibiotic;fluoroquinolone antibiotic;phenicol antibiotic	antibiotic efflux	0.57	3.884
TRINITY_DN97871_c0_g1_i1	CAC14595.1	ARO:3003056	P52002	pae:PA0426	Multidrug resistance protein MexB	Pseudomonas aeruginosa (strain ATCC 15692 / DSM 22644 / CIP 104116 / JCM 14847 / LMG 12228 / 1C / PRS 101 / PAO1)	01501|beta-Lactam resistance;01503|Cationic antimicrobial peptide (CAMP) resistance	fluoroquinolone antibiotic;macrolide antibiotic;phenicol antibiotic;tetracycline antibiotic	antibiotic efflux	0.53	3.85
TRINITY_DN65495_c0_g1_i1	AAG05882.1	ARO:3000804	Q8FWV9	bms:BRA0334	Efflux pump membrane transporter BepG	Brucella suis biovar 1 (strain 1330)	-	diaminopyrimidine antibiotic;fluoroquinolone antibiotic;phenicol antibiotic	antibiotic efflux	0.56	3.816
TRINITY_DN39962_c0_g1_i1	AAC74000.1	ARO:3003950	P55469	rhi:NGR_a03510	Uncharacterized ABC transporter ATP-binding protein y4gM	Sinorhizobium fredii (strain NBRC 101917 / NGR234)	02010|ABC transporters	nitroimidazole antibiotic	antibiotic efflux	0.31	3.794
TRINITY_DN54603_c0_g1_i1	AAG06465.1	ARO:3005063	A0R3I8	msm:MSMEG_5488	Response regulator MprA	Mycolicibacterium smegmatis (strain ATCC 700084 / mc(2)155) (Mycobacterium smegmatis)	02020|Two-component system	peptide antibiotic	antibiotic efflux;antibiotic target alteration	0.31	3.794
TRINITY_DN21499_c0_g1_i2	WP_001572373.1	ARO:3004684	P30845	eco:b4114	Phosphoethanolamine transferase EptA	Escherichia coli (strain K12)	00540|Lipopolysaccharide biosynthesis;01503|Cationic antimicrobial peptide (CAMP) resistance	peptide antibiotic	antibiotic target alteration	0.49	3.755
TRINITY_DN55351_c0_g1_i1	BAE77933.1	ARO:3000518	P0A2T6	stm:STM3466	cAMP-activated global transcriptional regulator CRP	Salmonella typhimurium (strain LT2 / SGSC1412 / ATCC 700720)	02020|Two-component system;02024|Quorum sensing	fluoroquinolone antibiotic;macrolide antibiotic;penam	antibiotic efflux	0.49	3.755
TRINITY_DN56734_c0_g1_i1	AAA20117.1	ARO:3000195	Q8DCQ8	vvu:VV1_1338	Elongation factor G	Vibrio vulnificus (strain CMCP6)	-	tetracycline antibiotic	antibiotic target protection	0.48	3.678
TRINITY_DN94011_c0_g1_i1	AAG05188.1	ARO:3005068	P37478	bsu:BSU40410	Transcriptional regulatory protein WalR	Bacillus subtilis (strain 168)	02020|Two-component system	aminoglycoside antibiotic;carbapenem;cephalosporin;cephamycin;disinfecting agents and antiseptics;fluoroquinolone antibiotic;macrolide antibiotic;monobactam;penam;penem;phenicol antibiotic;tetracycline antibiotic	antibiotic efflux;reduced permeability to antibiotic	0.4	3.66
TRINITY_DN45155_c0_g1_i2	AAF40764.1	ARO:3003962	P44927	hin:HI_0897	Multidrug export protein EmrB	Haemophilus influenzae (strain ATCC 51907 / DSM 11121 / KW20 / Rd)	-	antibacterial free fatty acids	antibiotic efflux	0.41	3.566
TRINITY_DN39427_c0_g1_i1	ADZ12699.1	ARO:3005091	Q9KLQ5	vch:VC_A0687	Fe(3+) ions import ATP-binding protein FbpC	Vibrio cholerae serotype O1 (strain ATCC 39315 / El Tor Inaba N16961)	02010|ABC transporters	aminoglycoside antibiotic	antibiotic efflux	0.5	3.56
TRINITY_DN47692_c0_g1_i3	AAA25550.1	ARO:3003105	P12833	ag:AAA25550	Dihydrofolate reductase type 3	Salmonella typhimurium	-	diaminopyrimidine antibiotic	antibiotic target replacement	0.42	3.539
TRINITY_DN39164_c0_g1_i1	BAD59497.1	ARO:3000501	Q2W2I1	mag:amb3140	DNA-directed RNA polymerase subunit beta	Magnetospirillum magneticum (strain AMB-1 / ATCC 700264)	03020|RNA polymerase	peptide antibiotic;rifamycin antibiotic	antibiotic target alteration;antibiotic target replacement	0.46	3.525
TRINITY_DN45022_c0_g1_i2	CAE00499.1	ARO:3003835	Q4L8N9	sha:SH0676	Multidrug export protein MepA	Staphylococcus haemolyticus (strain JCSC1435)	-	disinfecting agents and antiseptics;fluoroquinolone antibiotic	antibiotic efflux	0.42	3.515
TRINITY_DN45938_c0_g1_i2	AAG03547.1	ARO:3003680	B4EY99	pmr:PMI1585	Multidrug resistance protein MdtA	Proteus mirabilis (strain HI4320)	02020|Two-component system	disinfecting agents and antiseptics	antibiotic efflux	0.41	3.502
TRINITY_DN43336_c0_g1_i1	AAC75429.1	ARO:3000833	Q9HUI3	-	Sensor histidine kinase AruS	Pseudomonas aeruginosa (strain ATCC 15692 / DSM 22644 / CIP 104116 / JCM 14847 / LMG 12228 / 1C / PRS 101 / PAO1)	-	fluoroquinolone antibiotic;macrolide antibiotic;penam;tetracycline antibiotic	antibiotic efflux	0.37	3.433
TRINITY_DN74396_c0_g1_i1	BAE77933.1	ARO:3000518	P0ACK1	sfl:SF3376	cAMP-activated global transcriptional regulator CRP	Shigella flexneri	02020|Two-component system;02024|Quorum sensing	fluoroquinolone antibiotic;macrolide antibiotic;penam	antibiotic efflux	0.28	3.427
TRINITY_DN17080_c0_g1_i1	AAG07763.1	ARO:3003031	Q57124	hin:HI_0895	Uncharacterized transporter HI_0895	Haemophilus influenzae (strain ATCC 51907 / DSM 11121 / KW20 / Rd)	01501|beta-Lactam resistance;01503|Cationic antimicrobial peptide (CAMP) resistance	disinfecting agents and antiseptics;fluoroquinolone antibiotic;macrolide antibiotic;phenicol antibiotic;tetracycline antibiotic	antibiotic efflux	0.28	3.427
TRINITY_DN96848_c0_g1_i1	AAC75089.1	ARO:3003577	P76373	eco:b2028	UDP-glucose 6-dehydrogenase	Escherichia coli (strain K12)	00040|Pentose and glucuronate interconversions;00053|Ascorbate and aldarate metabolism;00520|Amino sugar and nucleotide sugar metabolism;00541|O-Antigen nucleotide sugar biosynthesis	peptide antibiotic	antibiotic target alteration	0.5	3.407
TRINITY_DN16351_c0_g1_i1	CAA79966.1	ARO:3003665	P0A9F6	eco:b2808	Glycine cleavage system transcriptional activator	Escherichia coli (strain K12)	02026|Biofilm formation - Escherichia coli	carbapenem;cephalosporin;cephamycin;penam	antibiotic inactivation	0.44	3.372
TRINITY_DN34260_c0_g1_i1	AAG07064.1	ARO:3003693	D3V7P4	xbo:XBJ1_2732	Multidrug resistance protein MdtC	Xenorhabdus bovienii (strain SS-2004)	02020|Two-component system	disinfecting agents and antiseptics;macrolide antibiotic;tetracycline antibiotic	antibiotic efflux	0.31	3.348
TRINITY_DN43764_c0_g1_i1	AAF67494.2	ARO:3002522	Q57180	hin:HI_1051	Uncharacterized ABC transporter ATP-binding protein HI_1051	Haemophilus influenzae (strain ATCC 51907 / DSM 11121 / KW20 / Rd)	02010|ABC transporters	aminocoumarin antibiotic	antibiotic efflux	0.4	3.339
TRINITY_DN28842_c0_g1_i1	AAG07763.1	ARO:3003031	Q57124	hin:HI_0895	Uncharacterized transporter HI_0895	Haemophilus influenzae (strain ATCC 51907 / DSM 11121 / KW20 / Rd)	01501|beta-Lactam resistance;01503|Cationic antimicrobial peptide (CAMP) resistance	disinfecting agents and antiseptics;fluoroquinolone antibiotic;macrolide antibiotic;phenicol antibiotic;tetracycline antibiotic	antibiotic efflux	0.43	3.319
TRINITY_DN66846_c0_g1_i1	AAK37618.1	ARO:3005008	Q9I4N3	pae:PA1099	Response regulator protein FleR	Pseudomonas aeruginosa (strain ATCC 15692 / DSM 22644 / CIP 104116 / JCM 14847 / LMG 12228 / 1C / PRS 101 / PAO1)	02020|Two-component system;02040|Flagellar assembly	tetracycline antibiotic	antibiotic efflux	0.43	3.295
TRINITY_DN32566_c0_g1_i1	AAF67494.2	ARO:3002522	P77265	eco:b0448	Multidrug resistance-like ATP-binding protein MdlA	Escherichia coli (strain K12)	02010|ABC transporters	aminocoumarin antibiotic	antibiotic efflux	0.43	3.295
TRINITY_DN45129_c0_g1_i1	CDO61516.1	ARO:3003949	Q57180	hin:HI_1051	Uncharacterized ABC transporter ATP-binding protein HI_1051	Haemophilus influenzae (strain ATCC 51907 / DSM 11121 / KW20 / Rd)	02010|ABC transporters	fluoroquinolone antibiotic;macrolide antibiotic;rifamycin antibiotic	antibiotic efflux	0.39	3.283
TRINITY_DN45614_c0_g1_i1	CBH51823.1	ARO:3000556	A7HM55	fno:Fnod_1141	Elongation factor G	Fervidobacterium nodosum (strain ATCC 35602 / DSM 5306 / Rt17-B1)	-	tetracycline antibiotic	antibiotic target protection	0.38	3.278
TRINITY_DN42391_c0_g1_i1	ACL82960.1	ARO:3002947	P0A9T3	sfl:SF2898	D-3-phosphoglycerate dehydrogenase	Shigella flexneri	"00260|Glycine, serine and threonine metabolism;00270|Cysteine and methionine metabolism;00680|Methane metabolism"	glycopeptide antibiotic	antibiotic target alteration	0.39	3.186
TRINITY_DN19254_c0_g1_i1	ALH22601.1	ARO:3000620	P43011	hin:HI_1364	Uncharacterized HTH-type transcriptional regulator HI_1364	Haemophilus influenzae (strain ATCC 51907 / DSM 11121 / KW20 / Rd)	-	fluoroquinolone antibiotic;tetracycline antibiotic	antibiotic efflux	0.26	3.182
TRINITY_DN5819_c0_g1_i1	AAK37618.1	ARO:3005008	P0AFB8	eco:b3868	DNA-binding transcriptional regulator NtrC	Escherichia coli (strain K12)	02020|Two-component system	tetracycline antibiotic	antibiotic efflux	0.26	3.182
TRINITY_DN49583_c0_g1_i1	ADZ12699.1	ARO:3005091	Q87GB5	vpa:VPA1402	Maltose/maltodextrin import ATP-binding protein MalK	Vibrio parahaemolyticus serotype O3:K6 (strain RIMD 2210633)	02010|ABC transporters	aminoglycoside antibiotic	antibiotic efflux	0.31	3.153
TRINITY_DN43972_c0_g1_i1	AAA99504.1	ARO:3002987	Q87HN4	vpa:VPA0929	Molybdenum import ATP-binding protein ModC	Vibrio parahaemolyticus serotype O3:K6 (strain RIMD 2210633)	02010|ABC transporters	peptide antibiotic	antibiotic efflux	0.41	3.108
TRINITY_DN27051_c0_g1_i1	BAD59497.1	ARO:3000501	Q87KQ4	vpa:VP2922	DNA-directed RNA polymerase subunit beta	Vibrio parahaemolyticus serotype O3:K6 (strain RIMD 2210633)	03020|RNA polymerase	peptide antibiotic;rifamycin antibiotic	antibiotic target alteration;antibiotic target replacement	0.41	3.065
TRINITY_DN41680_c0_g1_i1	AAG07763.1	ARO:3003031	Q57124	hin:HI_0895	Uncharacterized transporter HI_0895	Haemophilus influenzae (strain ATCC 51907 / DSM 11121 / KW20 / Rd)	01501|beta-Lactam resistance;01503|Cationic antimicrobial peptide (CAMP) resistance	disinfecting agents and antiseptics;fluoroquinolone antibiotic;macrolide antibiotic;phenicol antibiotic;tetracycline antibiotic	antibiotic efflux	0.37	3.055
TRINITY_DN46357_c0_g1_i1	ADZ12699.1	ARO:3005091	Q8RGC8	fnu:FN0376	Fe(3+) ions import ATP-binding protein FbpC	Fusobacterium nucleatum subsp. nucleatum (strain ATCC 25586 / DSM 15643 / BCRC 10681 / CIP 101130 / JCM 8532 / KCTC 2640 / LMG 13131 / VPI 4355)	02010|ABC transporters	aminoglycoside antibiotic	antibiotic efflux	0.37	3.019
TRINITY_DN72388_c0_g1_i1	AAC75089.1	ARO:3003577	O33952	-	UDP-glucose 6-dehydrogenase	Escherichia coli	-	peptide antibiotic	antibiotic target alteration	0.44	2.999
TRINITY_DN49629_c0_g1_i1	CAE00499.1	ARO:3003835	P0AFB4	sfl:SF3204	Lipoprotein NlpI	Shigella flexneri	-	disinfecting agents and antiseptics;fluoroquinolone antibiotic	antibiotic efflux	0.35	2.96
TRINITY_DN48449_c0_g1_i1	ACN32294.1	ARO:3000237	Q9K2Y1	vch:VC_2436	Outer membrane protein TolC	Vibrio cholerae serotype O1 (strain ATCC 39315 / El Tor Inaba N16961)	01501|beta-Lactam resistance;01503|Cationic antimicrobial peptide (CAMP) resistance;02020|Two-component system;03070|Bacterial secretion system	aminocoumarin antibiotic;aminoglycoside antibiotic;carbapenem;cephalosporin;cephamycin;disinfecting agents and antiseptics;fluoroquinolone antibiotic;glycylcycline;macrolide antibiotic;penam;penem;peptide antibiotic;phenicol antibiotic;rifamycin antibiotic;tetracycline antibiotic	antibiotic efflux	0.27	2.959
TRINITY_DN27813_c0_g1_i1	ALH22601.1	ARO:3000620	P30864	eco:b0208	Uncharacterized HTH-type transcriptional regulator YafC	Escherichia coli (strain K12)	-	fluoroquinolone antibiotic;tetracycline antibiotic	antibiotic efflux	0.38	2.912
TRINITY_DN5708_c0_g1_i1	CAA53189	ARO:3000521	Q7MNM8	vvy:VV0687	Isoleucine--tRNA ligase	Vibrio vulnificus (strain YJ016)	00970|Aminoacyl-tRNA biosynthesis	mupirocin	antibiotic target alteration	0.33	2.849
TRINITY_DN33283_c0_g1_i1	AAC75429.1	ARO:3000833	Q86CZ2	ddi:DDB_G0277887	Hybrid signal transduction histidine kinase K	Dictyostelium discoideum	-	fluoroquinolone antibiotic;macrolide antibiotic;penam;tetracycline antibiotic	antibiotic efflux	0.23	2.815
TRINITY_DN49003_c0_g1_i1	AAL27442.1	ARO:3002907	Q8D781	vvu:VV2_0280	D-alanine--D-alanine ligase	Vibrio vulnificus (strain CMCP6)	00470|D-Amino acid metabolism;00550|Peptidoglycan biosynthesis;01502|Vancomycin resistance	glycopeptide antibiotic	antibiotic target alteration	0.32	2.777
TRINITY_DN18187_c0_g1_i1	WP_104671188.1	ARO:3003948	Q0P9C4	cje:Cj1130c	Protein glycosylation K	Campylobacter jejuni subsp. jejuni serotype O:2 (strain ATCC 700819 / NCTC 11168)	-	fluoroquinolone antibiotic;macrolide antibiotic;rifamycin antibiotic	antibiotic efflux	0.36	2.759
TRINITY_DN33843_c0_g1_i2	BAD59497.1	ARO:3000501	Q65W41	msu:MS0212	DNA-directed RNA polymerase subunit beta	Mannheimia succiniciproducens (strain MBEL55E)	03020|RNA polymerase	peptide antibiotic;rifamycin antibiotic	antibiotic target alteration;antibiotic target replacement	0.27	2.708
TRINITY_DN46071_c0_g1_i1	ADZ12699.1	ARO:3005091	P14175	eco:b2677	Glycine betaine/proline betaine transport system ATP-binding protein ProV	Escherichia coli (strain K12)	02010|ABC transporters	aminoglycoside antibiotic	antibiotic efflux	0.26	2.639
TRINITY_DN42061_c0_g1_i1	AAA26793	ARO:3003748	P36879	eco:b0127	Uncharacterized ABC transporter ATP-binding protein YadG	Escherichia coli (strain K12)	-	macrolide antibiotic	antibiotic efflux	0.34	2.605
TRINITY_DN52194_c0_g1_i1	AAK37618.1	ARO:3005008	Q9HU19	pae:PA5166	C4-dicarboxylate transport transcriptional regulatory protein DctD	Pseudomonas aeruginosa (strain ATCC 15692 / DSM 22644 / CIP 104116 / JCM 14847 / LMG 12228 / 1C / PRS 101 / PAO1)	02020|Two-component system	tetracycline antibiotic	antibiotic efflux	0.27	2.599
TRINITY_DN21985_c0_g1_i2	AIA35096.1	ARO:3005059	Q8DED5	vvu:VV1_0660	LPS-assembly protein LptD	Vibrio vulnificus (strain CMCP6)	-	aminocoumarin antibiotic;carbapenem;peptide antibiotic;rifamycin antibiotic	antibiotic efflux	0.23	2.598
TRINITY_DN49452_c0_g1_i1	AAC74000.1	ARO:3003950	Q7MJ07	vvy:VV2357	ATP-dependent lipid A-core flippase	Vibrio vulnificus (strain YJ016)	02010|ABC transporters	nitroimidazole antibiotic	antibiotic efflux	0.32	2.576
TRINITY_DN46008_c0_g1_i2	CAA53189	ARO:3000521	A7MTD6	vha:VIBHAR_00980	Isoleucine--tRNA ligase	Vibrio campbellii (strain ATCC BAA-1116 / BB120)	00970|Aminoacyl-tRNA biosynthesis	mupirocin	antibiotic target alteration	0.21	2.57
TRINITY_DN47692_c0_g1_i1	AAA25550.1	ARO:3003105	P12833	ag:AAA25550	Dihydrofolate reductase type 3	Salmonella typhimurium	-	diaminopyrimidine antibiotic	antibiotic target replacement	0.21	2.57
TRINITY_DN70613_c0_g1_i1	ACN32294.1	ARO:3000237	Q9K2Y1	vch:VC_2436	Outer membrane protein TolC	Vibrio cholerae serotype O1 (strain ATCC 39315 / El Tor Inaba N16961)	01501|beta-Lactam resistance;01503|Cationic antimicrobial peptide (CAMP) resistance;02020|Two-component system;03070|Bacterial secretion system	aminocoumarin antibiotic;aminoglycoside antibiotic;carbapenem;cephalosporin;cephamycin;disinfecting agents and antiseptics;fluoroquinolone antibiotic;glycylcycline;macrolide antibiotic;penam;penem;peptide antibiotic;phenicol antibiotic;rifamycin antibiotic;tetracycline antibiotic	antibiotic efflux	0.21	2.57
TRINITY_DN48602_c0_g1_i1	AAA99504.1	ARO:3002987	P37313	eco:b3540	Dipeptide transport ATP-binding protein DppF	Escherichia coli (strain K12)	02010|ABC transporters	peptide antibiotic	antibiotic efflux	0.27	2.527
TRINITY_DN49750_c0_g1_i1	AAK37618.1	ARO:3005008	P41789	stm:STM4005	DNA-binding transcriptional regulator NtrC	Salmonella typhimurium (strain LT2 / SGSC1412 / ATCC 700720)	02020|Two-component system	tetracycline antibiotic	antibiotic efflux	0.25	2.517
TRINITY_DN42495_c0_g1_i1	AAC75429.1	ARO:3000833	Q54YZ9	ddi:DDB_G0277883	Hybrid signal transduction histidine kinase J	Dictyostelium discoideum	-	fluoroquinolone antibiotic;macrolide antibiotic;penam;tetracycline antibiotic	antibiotic efflux	0.22	2.492
TRINITY_DN49269_c0_g1_i1	AAK37618.1	ARO:3005008	Q9I4N3	pae:PA1099	Response regulator protein FleR	Pseudomonas aeruginosa (strain ATCC 15692 / DSM 22644 / CIP 104116 / JCM 14847 / LMG 12228 / 1C / PRS 101 / PAO1)	02020|Two-component system;02040|Flagellar assembly	tetracycline antibiotic	antibiotic efflux	0.34	2.487
TRINITY_DN36933_c0_g1_i1	AAG04750.1	ARO:3004077	Q7MKP8	vvy:VV1730	Multidrug resistance protein NorM	Vibrio vulnificus (strain YJ016)	-	aminoglycoside antibiotic;disinfecting agents and antiseptics;fluoroquinolone antibiotic	antibiotic efflux	0.27	2.48
TRINITY_DN13160_c0_g1_i1	AAK37618.1	ARO:3005008	G3XCV0	pae:PA1097	Transcriptional regulator FleQ	Pseudomonas aeruginosa (strain ATCC 15692 / DSM 22644 / CIP 104116 / JCM 14847 / LMG 12228 / 1C / PRS 101 / PAO1)	02020|Two-component system;02025|Biofilm formation - Pseudomonas aeruginosa;02040|Flagellar assembly	tetracycline antibiotic	antibiotic efflux	0.25	2.465
TRINITY_DN43591_c0_g1_i1	AAG06466.1	ARO:3005064	Q8GP19		Swarming motility regulation sensor protein RssA	Serratia marcescens	-	peptide antibiotic	antibiotic efflux;antibiotic target alteration	0.27	2.454
TRINITY_DN69264_c0_g1_i1	BAD59497.1	ARO:3000501	Q7URW6	rba:RB5414	DNA-directed RNA polymerase subunit beta	Rhodopirellula baltica (strain DSM 10527 / NCIMB 13988 / SH1)	03020|RNA polymerase	peptide antibiotic;rifamycin antibiotic	antibiotic target alteration;antibiotic target replacement	0.36	2.453
TRINITY_DN79713_c0_g1_i1	BAE06008.1	ARO:3003699	Q8G2M6	bms:BR0292	Efflux pump membrane transporter BepE	Brucella suis biovar 1 (strain 1330)	01501|beta-Lactam resistance;01503|Cationic antimicrobial peptide (CAMP) resistance	carbapenem;diaminopyrimidine antibiotic;disinfecting agents and antiseptics;macrolide antibiotic;phenicol antibiotic;tetracycline antibiotic	antibiotic efflux	0.36	2.453
TRINITY_DN58276_c0_g1_i1	AAA74437.1	ARO:3000378	P52002	pae:PA0426	Multidrug resistance protein MexB	Pseudomonas aeruginosa (strain ATCC 15692 / DSM 22644 / CIP 104116 / JCM 14847 / LMG 12228 / 1C / PRS 101 / PAO1)	01501|beta-Lactam resistance;01503|Cationic antimicrobial peptide (CAMP) resistance	aminocoumarin antibiotic;carbapenem;cephalosporin;cephamycin;diaminopyrimidine antibiotic;fluoroquinolone antibiotic;macrolide antibiotic;monobactam;penam;penem;peptide antibiotic;phenicol antibiotic;sulfonamide antibiotic;tetracycline antibiotic	antibiotic efflux	0.2	2.448
TRINITY_DN91158_c0_g1_i1	AAV85982.1	ARO:3000535	Q87JM4	vpa:VPA0224	Macrolide export ATP-binding/permease protein MacB	Vibrio parahaemolyticus serotype O3:K6 (strain RIMD 2210633)	02010|ABC transporters	macrolide antibiotic	antibiotic efflux	0.35	2.385
TRINITY_DN44598_c0_g1_i1	CAA79966.1	ARO:3003665	P0A9F6	eco:b2808	Glycine cleavage system transcriptional activator	Escherichia coli (strain K12)	02026|Biofilm formation - Escherichia coli	carbapenem;cephalosporin;cephamycin;penam	antibiotic inactivation	0.32	2.375
TRINITY_DN48282_c0_g1_i1	AAC75429.1	ARO:3000833	Q5A599	cal:CAALFM_C702800WA	Histidine protein kinase NIK1	Candida albicans (strain SC5314 / ATCC MYA-2876)	-	fluoroquinolone antibiotic;macrolide antibiotic;penam;tetracycline antibiotic	antibiotic efflux	0.25	2.355
TRINITY_DN48649_c1_g1_i2	APB03222.1	ARO:3003992	P23538	eco:b1702	Phosphoenolpyruvate synthase	Escherichia coli (strain K12)	00010|Glycolysis / Gluconeogenesis;00620|Pyruvate metabolism;00680|Methane metabolism	rifamycin antibiotic	antibiotic inactivation	0.29	2.317
TRINITY_DN14440_c0_g1_i1	ALH22601.1	ARO:3000620	P52689	-	Probable HTH-type transcriptional regulator LtrA	Klebsiella pneumoniae	-	fluoroquinolone antibiotic;tetracycline antibiotic	antibiotic efflux	0.3	2.273
TRINITY_DN47999_c0_g1_i3	AAG07594.1	ARO:3000808	Q57124	hin:HI_0895	Uncharacterized transporter HI_0895	Haemophilus influenzae (strain ATCC 51907 / DSM 11121 / KW20 / Rd)	01501|beta-Lactam resistance;01503|Cationic antimicrobial peptide (CAMP) resistance	disinfecting agents and antiseptics;fluoroquinolone antibiotic;tetracycline antibiotic	antibiotic efflux	0.28	2.256
TRINITY_DN70358_c0_g1_i1	ACL82957.1	ARO:3002928	P0A9Q4	sfl:SF4433	Aerobic respiration control protein ArcA	Shigella flexneri	02020|Two-component system	glycopeptide antibiotic	antibiotic target alteration	0.29	2.222
TRINITY_DN51493_c0_g1_i1	AAC75429.1	ARO:3000833	Q54YZ9	ddi:DDB_G0277883	Hybrid signal transduction histidine kinase J	Dictyostelium discoideum	-	fluoroquinolone antibiotic;macrolide antibiotic;penam;tetracycline antibiotic	antibiotic efflux	0.18	2.203
TRINITY_DN50723_c0_g1_i1	AAK37619.1	ARO:3000481	P44263	hin:HI_1586	Uncharacterized protein HI_1586; tetracycline resistance efflux pump	Haemophilus influenzae (strain ATCC 51907 / DSM 11121 / KW20 / Rd)	-	tetracycline antibiotic	antibiotic efflux	0.18	2.203
TRINITY_DN5811_c0_g1_i1	BAE77933.1	ARO:3000518	P0ACK1	sfl:SF3376	cAMP-activated global transcriptional regulator CRP	Shigella flexneri	02020|Two-component system;02024|Quorum sensing	fluoroquinolone antibiotic;macrolide antibiotic;penam	antibiotic efflux	0.3	2.18
TRINITY_DN13944_c0_g1_i1	ADZ12699.1	ARO:3005091	P17328	stm:STM2809	Glycine betaine/proline betaine transport system ATP-binding protein ProV	Salmonella typhimurium (strain LT2 / SGSC1412 / ATCC 700720)	02010|ABC transporters	aminoglycoside antibiotic	antibiotic efflux	0.23	2.174
TRINITY_DN49359_c0_g2_i1	ADZ12699.1	ARO:3005091	P76027	eco:b1246	Oligopeptide transport ATP-binding protein OppD	Escherichia coli (strain K12)	01501|beta-Lactam resistance;02010|ABC transporters;02024|Quorum sensing	aminoglycoside antibiotic	antibiotic efflux	0.23	2.128
TRINITY_DN45910_c0_g1_i2	AAF67494.2	ARO:3002522	Q57180	hin:HI_1051	Uncharacterized ABC transporter ATP-binding protein HI_1051	Haemophilus influenzae (strain ATCC 51907 / DSM 11121 / KW20 / Rd)	02010|ABC transporters	aminocoumarin antibiotic	antibiotic efflux	0.28	2.128
TRINITY_DN37044_c0_g1_i2	AAF67494.2	ARO:3002522	P77265	eco:b0448	Multidrug resistance-like ATP-binding protein MdlA	Escherichia coli (strain K12)	02010|ABC transporters	aminocoumarin antibiotic	antibiotic efflux	0.3	2.103
TRINITY_DN79393_c0_g1_i1	AAG07763.1	ARO:3003031	Q8FWV9	bms:BRA0334	Efflux pump membrane transporter BepG	Brucella suis biovar 1 (strain 1330)	-	disinfecting agents and antiseptics;fluoroquinolone antibiotic;macrolide antibiotic;phenicol antibiotic;tetracycline antibiotic	antibiotic efflux	0.17	2.08
TRINITY_DN46379_c0_g1_i2	AAK76137.1	ARO:3000024	P23886	eco:b0886	ATP-binding/permease protein CydC	Escherichia coli (strain K12)	02010|ABC transporters	fluoroquinolone antibiotic	antibiotic efflux	0.27	2.069
TRINITY_DN93967_c0_g1_i1	AAC75089.1	ARO:3003577	O33952	-	UDP-glucose 6-dehydrogenase	Escherichia coli	-	peptide antibiotic	antibiotic target alteration	0.21	2.067
TRINITY_DN58179_c0_g1_i1	AAG07064.1	ARO:3003693	D3V7P4	xbo:XBJ1_2732	Multidrug resistance protein MdtC	Xenorhabdus bovienii (strain SS-2004)	02020|Two-component system	disinfecting agents and antiseptics;macrolide antibiotic;tetracycline antibiotic	antibiotic efflux	0.3	2.044
TRINITY_DN823_c0_g1_i1	ADO96486.1	ARO:3003953	O82855	vpa:VP1479	Multidrug resistance protein NorM	Vibrio parahaemolyticus serotype O3:K6 (strain RIMD 2210633)	-	disinfecting agents and antiseptics;fluoroquinolone antibiotic	antibiotic efflux	0.27	2.018
TRINITY_DN95049_c0_g1_i1	AAA74437.1	ARO:3000378	P52002	pae:PA0426	Multidrug resistance protein MexB	Pseudomonas aeruginosa (strain ATCC 15692 / DSM 22644 / CIP 104116 / JCM 14847 / LMG 12228 / 1C / PRS 101 / PAO1)	01501|beta-Lactam resistance;01503|Cationic antimicrobial peptide (CAMP) resistance	aminocoumarin antibiotic;carbapenem;cephalosporin;cephamycin;diaminopyrimidine antibiotic;fluoroquinolone antibiotic;macrolide antibiotic;monobactam;penam;penem;peptide antibiotic;phenicol antibiotic;sulfonamide antibiotic;tetracycline antibiotic	antibiotic efflux	0.26	1.992
TRINITY_DN40791_c0_g1_i1	AAG07594.1	ARO:3000808	Q57124	hin:HI_0895	Uncharacterized transporter HI_0895	Haemophilus influenzae (strain ATCC 51907 / DSM 11121 / KW20 / Rd)	01501|beta-Lactam resistance;01503|Cationic antimicrobial peptide (CAMP) resistance	disinfecting agents and antiseptics;fluoroquinolone antibiotic;tetracycline antibiotic	antibiotic efflux	0.26	1.992
TRINITY_DN46312_c0_g1_i1	AAG07763.1	ARO:3003031	Q57124	hin:HI_0895	Uncharacterized transporter HI_0895	Haemophilus influenzae (strain ATCC 51907 / DSM 11121 / KW20 / Rd)	01501|beta-Lactam resistance;01503|Cationic antimicrobial peptide (CAMP) resistance	disinfecting agents and antiseptics;fluoroquinolone antibiotic;macrolide antibiotic;phenicol antibiotic;tetracycline antibiotic	antibiotic efflux	0.16	1.958
TRINITY_DN51597_c0_g1_i1	ALH22601.1	ARO:3000620	A0A0H2ZDG9	pau:PA14_22550	HTH-type transcriptional repressor PA14_22550	Pseudomonas aeruginosa (strain UCBPP-PA14)	-	fluoroquinolone antibiotic;tetracycline antibiotic	antibiotic efflux	0.28	1.908
TRINITY_DN49681_c0_g1_i3	ALV80601.1	ARO:3003801	P28246	eco:b2182	Bicyclomycin resistance protein	Escherichia coli (strain K12)	-	bicyclomycin	antibiotic efflux	0.27	1.84
TRINITY_DN18600_c0_g1_i1	ACN32294.1	ARO:3000237	Q9K2Y1	vch:VC_2436	Outer membrane protein TolC	Vibrio cholerae serotype O1 (strain ATCC 39315 / El Tor Inaba N16961)	01501|beta-Lactam resistance;01503|Cationic antimicrobial peptide (CAMP) resistance;02020|Two-component system;03070|Bacterial secretion system	aminocoumarin antibiotic;aminoglycoside antibiotic;carbapenem;cephalosporin;cephamycin;disinfecting agents and antiseptics;fluoroquinolone antibiotic;glycylcycline;macrolide antibiotic;penam;penem;peptide antibiotic;phenicol antibiotic;rifamycin antibiotic;tetracycline antibiotic	antibiotic efflux	0.15	1.836
TRINITY_DN46288_c0_g3_i1	AAF01499.1	ARO:3000193	Q5QWB4	ilo:IL0349	Elongation factor G	Idiomarina loihiensis (strain ATCC BAA-735 / DSM 15497 / L2-TR)	-	tetracycline antibiotic	antibiotic target protection	0.18	1.82
TRINITY_DN61886_c0_g1_i1	AAV85982.1	ARO:3000535	P27675	-	Glutamine transport ATP-binding protein GlnQ	Geobacillus stearothermophilus	-	macrolide antibiotic	antibiotic efflux	0.26	1.772
TRINITY_DN61858_c0_g1_i1	APB03222.1	ARO:3003992	Q02KR1	pau:PA14_41670	Phosphoenolpyruvate synthase	Pseudomonas aeruginosa (strain UCBPP-PA14)	00010|Glycolysis / Gluconeogenesis;00620|Pyruvate metabolism;00680|Methane metabolism	rifamycin antibiotic	antibiotic inactivation	0.23	1.762
TRINITY_DN59796_c0_g1_i1	AIA35096.1	ARO:3005059	Q9KUR9	vch:VC_0446	LPS-assembly protein LptD	Vibrio cholerae serotype O1 (strain ATCC 39315 / El Tor Inaba N16961)	-	aminocoumarin antibiotic;carbapenem;peptide antibiotic;rifamycin antibiotic	antibiotic efflux	0.14	1.713
TRINITY_DN47658_c0_g1_i3	AAK37618.1	ARO:3005008	Q9APD9	-	Transcriptional regulatory protein ZraR	Klebsiella oxytoca	-	tetracycline antibiotic	antibiotic efflux	0.16	1.633
TRINITY_DN1286_c0_g1_i1	APB03219.1	ARO:3003986	P43672	eco:b0949	ATP-binding protein Uup	Escherichia coli (strain K12)	-	pleuromutilin antibiotic	antibiotic efflux	0.22	1.618
TRINITY_DN49875_c1_g2_i1	ADZ12699.1	ARO:3005091	O30506	pae:PA0892	Arginine/ornithine transport ATP-binding protein AotP	Pseudomonas aeruginosa (strain ATCC 15692 / DSM 22644 / CIP 104116 / JCM 14847 / LMG 12228 / 1C / PRS 101 / PAO1)	02010|ABC transporters	aminoglycoside antibiotic	antibiotic efflux	0.21	1.609
TRINITY_DN13798_c0_g1_i1	AAK37618.1	ARO:3005008	Q9ZIB7	-	HTH-type transcriptional regulatory protein TyrR	Enterobacter agglomerans	-	tetracycline antibiotic	antibiotic efflux	0.15	1.607
TRINITY_DN32092_c0_g1_i1	BAE78084.1	ARO:3003548	P76185	eco:b1644	Uncharacterized protein YdhJ	Escherichia coli (strain K12)	-	disinfecting agents and antiseptics;nucleoside antibiotic	antibiotic efflux	0.21	1.499
TRINITY_DN49736_c0_g1_i3	ACL82957.1	ARO:3002928	P37478	bsu:BSU40410	Transcriptional regulatory protein WalR	Bacillus subtilis (strain 168)	02020|Two-component system	glycopeptide antibiotic	antibiotic target alteration	0.22	1.499
TRINITY_DN28807_c0_g1_i2	AAK37618.1	ARO:3005008	P0AFB8	eco:b3868	DNA-binding transcriptional regulator NtrC	Escherichia coli (strain K12)	02020|Two-component system	tetracycline antibiotic	antibiotic efflux	0.12	1.469
TRINITY_DN137_c0_g1_i1	AAV85982.1	ARO:3000535	P0AAF9	sfl:SF0818	Arginine transport ATP-binding protein ArtP	Shigella flexneri	02010|ABC transporters	macrolide antibiotic	antibiotic efflux	0.13	1.408
TRINITY_DN45156_c0_g2_i1	APB03219.1	ARO:3003986	P45127	hin:HI_1252	Energy-dependent translational throttle protein EttA	Haemophilus influenzae (strain ATCC 51907 / DSM 11121 / KW20 / Rd)	-	pleuromutilin antibiotic	antibiotic efflux	0.19	1.405
TRINITY_DN86525_c0_g1_i1	AAD51348.1	ARO:3003066	P0A9Q4	sfl:SF4433	Aerobic respiration control protein ArcA	Shigella flexneri	02020|Two-component system	aminoglycoside antibiotic;cephalosporin;cephamycin;penam	antibiotic efflux	0.18	1.379
TRINITY_DN93379_c0_g1_i1	APB03214.1	ARO:3003980	P0A9U2	sfl:SF0744	Probable multidrug ABC transporter ATP-binding protein YbhF	Shigella flexneri	-	tetracycline antibiotic	antibiotic efflux	0.2	1.363
TRINITY_DN49810_c0_g1_i4	AAG07594.1	ARO:3000808	Q57124	hin:HI_0895	Uncharacterized transporter HI_0895	Haemophilus influenzae (strain ATCC 51907 / DSM 11121 / KW20 / Rd)	01501|beta-Lactam resistance;01503|Cationic antimicrobial peptide (CAMP) resistance	disinfecting agents and antiseptics;fluoroquinolone antibiotic;tetracycline antibiotic	antibiotic efflux	0.14	1.334
TRINITY_DN12047_c0_g1_i1	AAV85982.1	ARO:3000535	P0A9U0	sfl:SF0439	Uncharacterized ABC transporter ATP-binding protein YbbA	Shigella flexneri	-	macrolide antibiotic	antibiotic efflux	0.19	1.295
TRINITY_DN11926_c0_g1_i1	ADZ12699.1	ARO:3005091	Q7MPC5	vvy:VV0439	Thiamine import ATP-binding protein ThiQ	Vibrio vulnificus (strain YJ016)	02010|ABC transporters	aminoglycoside antibiotic	antibiotic efflux	0.17	1.235
TRINITY_DN53663_c0_g1_i1	AAK37618.1	ARO:3005008	P37344	eco:b1303	Psp operon transcriptional activator	Escherichia coli (strain K12)	-	tetracycline antibiotic	antibiotic efflux	0.14	1.225
TRINITY_DN14210_c0_g1_i1	AAG03814.1	ARO:3000377	P52477	pae:PA0425	Multidrug resistance protein MexA	Pseudomonas aeruginosa (strain ATCC 15692 / DSM 22644 / CIP 104116 / JCM 14847 / LMG 12228 / 1C / PRS 101 / PAO1)	01501|beta-Lactam resistance;01503|Cationic antimicrobial peptide (CAMP) resistance	aminocoumarin antibiotic;carbapenem;cephalosporin;cephamycin;diaminopyrimidine antibiotic;fluoroquinolone antibiotic;macrolide antibiotic;monobactam;penam;penem;peptide antibiotic;phenicol antibiotic;sulfonamide antibiotic;tetracycline antibiotic	antibiotic efflux	0.1	1.224
TRINITY_DN41178_c0_g1_i1	CAA53189	ARO:3000521	A5F8Z3	vco:VC0395_A0214	Isoleucine--tRNA ligase	Vibrio cholerae serotype O1 (strain ATCC 39541 / Classical Ogawa 395 / O395)	00970|Aminoacyl-tRNA biosynthesis	mupirocin	antibiotic target alteration	0.12	1.194
TRINITY_DN33843_c0_g1_i1	BAD59497.1	ARO:3000501	Q65W41	msu:MS0212	DNA-directed RNA polymerase subunit beta	Mannheimia succiniciproducens (strain MBEL55E)	03020|RNA polymerase	peptide antibiotic;rifamycin antibiotic	antibiotic target alteration;antibiotic target replacement	0.15	1.149
TRINITY_DN85157_c0_g1_i1	AAK37618.1	ARO:3005008	Q7MM78	vvy:VV1195	Regulatory protein LuxO	Vibrio vulnificus (strain YJ016)	02020|Two-component system;02024|Quorum sensing;05111|Biofilm formation - Vibrio cholerae	tetracycline antibiotic	antibiotic efflux	0.12	1.143
TRINITY_DN49736_c0_g1_i1	ATC67679.1	ARO:3000838	P37478	bsu:BSU40410	Transcriptional regulatory protein WalR	Bacillus subtilis (strain 168)	02020|Two-component system	disinfecting agents and antiseptics;fluoroquinolone antibiotic	antibiotic efflux	0.16	1.125
TRINITY_DN31244_c0_g1_i1	AAC73564.1	ARO:3000216	P31224	eco:b0462	Multidrug efflux pump subunit AcrB	Escherichia coli (strain K12)	01501|beta-Lactam resistance;01503|Cationic antimicrobial peptide (CAMP) resistance	cephalosporin;disinfecting agents and antiseptics;fluoroquinolone antibiotic;glycylcycline;penam;phenicol antibiotic;rifamycin antibiotic;tetracycline antibiotic	antibiotic efflux	0.14	1.073
TRINITY_DN3004_c0_g1_i1	AAC75429.1	ARO:3000833	Q7MD16	vvy:VVA1220	Autoinducer 2 sensor kinase/phosphatase LuxQ	Vibrio vulnificus (strain YJ016)	02020|Two-component system;02024|Quorum sensing;05111|Biofilm formation - Vibrio cholerae	fluoroquinolone antibiotic;macrolide antibiotic;penam;tetracycline antibiotic	antibiotic efflux	0.14	1.073
TRINITY_DN45136_c0_g1_i1	AAG07064.1	ARO:3003693	Q48815		Protein HelA; Presumed to function with HelC and HelB in efflux of an unidentified substrate	Legionella pneumophila	-	disinfecting agents and antiseptics;macrolide antibiotic;tetracycline antibiotic	antibiotic efflux	0.12	1.035
TRINITY_DN46288_c0_g3_i3	AAF01499.1	ARO:3000193	Q4QMT6	hit:NTHI0747	Elongation factor G	Haemophilus influenzae (strain 86-028NP)	-	tetracycline antibiotic	antibiotic target protection	0.11	1.026
TRINITY_DN2755_c0_g1_i1	AAC75089.1	ARO:3003577	Q04873	stm:STM2080	UDP-glucose 6-dehydrogenase	Salmonella typhimurium (strain LT2 / SGSC1412 / ATCC 700720)	00040|Pentose and glucuronate interconversions;00053|Ascorbate and aldarate metabolism;00520|Amino sugar and nucleotide sugar metabolism;00541|O-Antigen nucleotide sugar biosynthesis	peptide antibiotic	antibiotic target alteration	0.15	1.022
TRINITY_DN89567_c0_g1_i1	ACN32294.1	ARO:3000237	Q9K2Y1	vch:VC_2436	Outer membrane protein TolC	Vibrio cholerae serotype O1 (strain ATCC 39315 / El Tor Inaba N16961)	01501|beta-Lactam resistance;01503|Cationic antimicrobial peptide (CAMP) resistance;02020|Two-component system;03070|Bacterial secretion system	aminocoumarin antibiotic;aminoglycoside antibiotic;carbapenem;cephalosporin;cephamycin;disinfecting agents and antiseptics;fluoroquinolone antibiotic;glycylcycline;macrolide antibiotic;penam;penem;peptide antibiotic;phenicol antibiotic;rifamycin antibiotic;tetracycline antibiotic	antibiotic efflux	0.14	0.954
TRINITY_DN31622_c0_g1_i1	AAV85982.1	ARO:3000535	Q8EIL8	son:SO_0821	Macrolide export ATP-binding/permease protein MacB	Shewanella oneidensis (strain MR-1)	02010|ABC transporters	macrolide antibiotic	antibiotic efflux	0.12	0.92
TRINITY_DN49955_c2_g2_i3	AAV85982.1	ARO:3000535	P52626	-	Putative amino-acid ABC transporter-binding protein PatH	Vibrio harveyi	-	macrolide antibiotic	antibiotic efflux	0.12	0.911
